# Supplementary material for: Proteomic Identification of Small-Subunit Ribosome Assembly Factors in Trypanosoma brucei
Source: J Proteome Res. 2026 May 18;25(6):3118–35. doi: 10.1021/acs.jproteome.6c00066 (PMC13248013; doi:10.1021/acs.jproteome.6c00066)
Supplement: Supplementary file 2 [file pr6c00066_si_002.xlsx]

## Sheet: Legend
Supporting Table S3: Complete TbUTP6 pull-down data. The contents of each sheet, as well as descriptions of specific column identifiers, are detailed below.
	Description
Sheets
Original	ProteinGroups output retrieved directly from the MaxQuant analysis, without additional processing.
Filtered	ProteinGroups after excluding contaminants and applying filters including (i) mean LFQ intensity ratio between bait IP and GFP control ≥ 2 (mean LFQ_bait / mean LFQ_GFP ≥ 2); (ii) mean MS/MS count ratio ≥ 2; (iii) sequence coverage of the bait protein ≥ 10% in each replicate; (iv) MaxQuant score ≥ 10; and (v) LFQ intensity > 0 in all bait replicates. LFQ values equal to zero in GFP control sample…
Statistically enriched	Identified proteins after evaluation for statistical significance. LFQ intensities were log2-transformed, and pairwise comparisons between bait and GFP control samples were performed using a two-sample t-test with Benjamini–Hochberg correction (FDR ≤ 0.05). Proteins with adjusted p < 0.05 were considered significantly enriched.
Groups
GFP_IP1	GFP control replicate 1
GFP_IP2	GFP control replicate 2
GFP_IP3	GFP control replicate 3
TbUTP6_IP1	TbUTP6 pull-down replicate 1
TbUTP6_IP2	TbUTP6 pull-down replicate 2
TbUTP6_IP3	TbUTP6 pull-down replicate 3
Specific Columns
Majority protein IDs	These are the IDs of proteins that contain at least 50% of the peptides assigned to the leading protein.
Q-value	This value reflects the estimated False Discovery Rate (FDR) based on the ratio of reverse (decoy) to forward protein groups.
Score	Protein score derived from peptide posterior error probabilities (PEP).
iBAQ	Intensity Based Absolute Quantification; the total intensity divided by the number of theoretically observable peptides.
LFQ intensity	Normalized label-free quantification intensity, intended for comparison across samples.
Only identified by site	When marked with '+', this particular protein group was identified only by a modification site.
Reverse	When marked with '+', this particular protein group contains a peptide derived from the reversed (decoy) database.
Log2FC	Protein enrichment expressed as log2 fold change, calculated from the statistical comparison between all GFP replicates and bait replicates in the respective pull-down (see manuscript for details).
P_value	Calculated p-value based on the statistical comparison between all GFP replicates and bait replicates in the respective pull-down (see manuscript for details).
FDR	False discovery rate derived from the statistical comparison between all GFP replicates and bait replicates in the respective pull-down (see manuscript for details).
Classification	Ribosome biogenesis–based classification (included only in the “Statistically enriched” sheet): Assembly Factor (highlighted in red) or Unknown Function (highlighted in gree).

## Sheet: Original
Protein IDs	Majority protein IDs	Peptide counts (all)	Peptide counts (razor+unique)	Peptide counts (unique)	Fasta headers	Number of proteins	Peptides	Razor + unique peptides	Unique peptides	Peptides GFP_IP1	Peptides GFP_IP2	Peptides GFP_IP3	Peptides TbUTP6_IP1	Peptides TbUTP6_IP2	Peptides TbUTP6_IP3	Razor + unique peptides GFP_IP1	Razor + unique peptides GFP_IP2	Razor + unique peptides GFP_IP3	Razor + unique peptides TbUTP6_IP1	Razor + unique peptides TbUTP6_IP2	Razor + unique peptides TbUTP6_IP3	Unique peptides GFP_IP1	Unique peptides GFP_IP2	Unique peptides GFP_IP3	Unique peptides TbUTP6_IP1	Unique peptides TbUTP6_IP2	Unique peptides TbUTP6_IP3	Sequence coverage [%]	Unique + razor sequence coverage [%]	Unique sequence coverage [%]	Mol, weight [kDa]	Sequence length	Sequence lengths	Q-value	Score	Sequence coverage GFP_IP1 [%]	Sequence coverage GFP_IP2 [%]	Sequence coverage GFP_IP3 [%]	Sequence coverage TbUTP6_IP1 [%]	Sequence coverage TbUTP6_IP2 [%]	Sequence coverage TbUTP6_IP3 [%]	Intensity	Intensity GFP_IP1	Intensity GFP_IP2	Intensity GFP_IP3	Intensity TbUTP6_IP1	Intensity TbUTP6_IP2	Intensity TbUTP6_IP3	iBAQ peptides
CON__ENSEMBL:ENSBTAP00000025008	CON__ENSEMBL:ENSBTAP00000025008	2	2	2		1	2	2	2	0	0	0	1	1	0	0	0	0	1	1	0	0	0	0	1	1	0	3.4	3.4	3.4	59.299	536	536	0	11.152	0	0	0	1.9	1.5	0	9840700	0	0	0	566610	9274100	0	23
CON__ENSEMBL:ENSBTAP00000038253	CON__ENSEMBL:ENSBTAP00000038253	13	2	1		1	13	2	1	12	6	8	9	9	9	2	1	2	2	2	2	1	0	1	1	1	1	17.8	3.5	1.8	63.165	606	606	0	45.256	17.7	10.4	13.5	13.9	13.7	13.7	27065000	1533100	2305300	1735600	2916700	9591500	8982800	32
CON__ENSEMBL:ENSP00000377550;CON__P13646-1;CON__Q2M2I5	CON__ENSEMBL:ENSP00000377550;CON__P13646-1	10;9;3	3;3;0	2;2;0	;	3	10	3	2	5	4	5	6	7	9	0	0	0	1	2	2	0	0	0	1	1	2	19.3	7.6	5.5	45.771	420	420;458;525	0	16.722	9.5	7.9	9.5	11.9	14	17.1	3581800	0	0	0	0	1551600	2030200	26
CON__P00761	CON__P00761	9	9	9		1	9	9	9	8	7	9	6	7	9	8	7	9	6	7	9	8	7	9	6	7	9	58.9	58.9	58.9	24.409	231	231	0	323.31	51.1	46.8	58.9	33.3	42	58.9	193500000000	52889000000	33134000000	24305000000	28547000000	23582000000	31045000000	12
CON__P01966	CON__P01966	3	3	3		1	3	3	3	1	0	1	1	1	0	1	0	1	1	1	0	1	0	1	1	1	0	28.2	28.2	28.2	15.184	142	142	0	21.031	6.3	0	11.3	10.6	10.6	0	20672000	0	0	3355600	6558700	10758000	0	9
CON__P02533;CON__Q9D312	CON__P02533	31;3	16;0	4;0		2	31	16	4	23	16	17	19	22	28	12	7	8	9	10	16	4	3	3	1	2	4	61.2	37.3	12.7	51.621	472	472;431	0	323.31	53	37.9	43	44.5	44.3	59.1	1.8153e+09	244890000	97470000	81294000	211130000	190360000	990110000	30
CON__P02538;CON__O95678;CON__Q8VED5;CON__P05787;CON__H-INV:HIT000292931	CON__P02538	35;12;7;5;2	3;0;0;0;0	2;0;0;0;0		5	35	3	2	31	24	24	26	23	31	3	2	3	3	3	2	2	1	2	2	2	1	57.1	6.6	3.5	60.044	564	564;551;531;483;443	0	93.552	53.9	41.3	40.2	43.8	37.9	51.8	325060000	52631000	21275000	21452000	63074000	32720000	133900000	30
CON__P02662	CON__P02662	1	1	1		1	1	1	1	1	0	1	1	0	1	1	0	1	1	0	1	1	0	1	1	0	1	6	6	6	22.975	199	199	0	8.2844	6	0	6	6	0	6	19447000	8729000	0	1460700	5976300	0	3281300	9
CON__P02663	CON__P02663	2	2	2		1	2	2	2	2	1	0	0	1	1	2	1	0	0	1	1	2	1	0	0	1	1	11.1	11.1	11.1	24.348	207	207	0	13.084	11.1	5.3	0	0	5.3	5.3	14172000	3476700	2717400	0	0	5943400	2034000	12
CON__P02666	CON__P02666	2	2	2		1	2	2	2	1	0	1	0	0	1	1	0	1	0	0	1	1	0	1	0	0	1	12.4	12.4	12.4	23.583	209	209	0	21.104	9.1	0	3.3	0	0	3.3	16863000	6488100	0	4242800	0	0	6131800	6
CON__P02768-1;CON__P02769	CON__P02768-1	29;4	29;4	29;4		2	29	29	29	15	12	14	17	14	16	15	12	14	17	14	16	15	12	14	17	14	16	56.5	56.5	56.5	69.366	609	609;607	0	323.31	29.7	26.6	31.2	34.6	33.7	33.5	578260000	67088000	60699000	69960000	183090000	87973000	109450000	37
CON__P04259	CON__P04259	35	20	1		1	35	20	1	29	24	22	24	20	31	16	13	11	13	10	17	1	1	1	0	0	1	57.1	36.5	3	59.998	564	564	0	323.31	50.4	41.3	36.7	39	31.4	51.8	1.9027e+09	283600000	119950000	112580000	183970000	96236000	1106300000	30
CON__P04264	CON__P04264	47	47	32		1	47	47	32	43	29	29	34	29	34	43	29	29	34	29	34	29	19	19	23	17	21	58.4	58.4	48.3	66.017	644	644	0	323.31	57.5	40.5	41	52	45.3	52.8	64113000000	9324300000	6.9956e+09	4976300000	11293000000	12435000000	19089000000	31
CON__P07477	CON__P07477	1	1	1		1	1	1	1	1	0	0	0	0	1	1	0	0	0	0	1	1	0	0	0	0	1	8.1	8.1	8.1	26.558	247	247	0	9.5308	8.1	0	0	0	0	8.1	35001000	25367000	0	0	0	0	9634100	9
CON__P07744	CON__P07744	6	1	1		1	6	1	1	6	5	5	4	3	4	1	0	1	0	0	0	1	0	1	0	0	0	8	1.5	1.5	56.283	525	525	0	74.382	8	6.5	6.7	4.4	4.4	4.4	0	0	0	0	0	0	0	27
CON__P08727;CON__P05784	CON__P08727	9;3	1;1	0;0		2	9	1	0	5	4	4	6	6	8	0	0	0	0	0	1	0	0	0	0	0	0	18.8	2.2	0	44.091	400	400;423	1	-2	9.2	6.8	8	11.2	11.2	18.2	703880	0	0	0	0	0	703880	31
CON__P08779;CON__Q9Z2K1;CON__Q3ZAW8	CON__P08779	35;12;12	34;12;12	18;3;3		3	35	34	18	24	14	15	19	21	32	23	13	14	18	20	31	13	5	6	9	9	18	69.6	69.6	41.9	51.267	473	473;469;474	0	323.31	56.9	30.9	35.5	47.1	45.7	67.4	10660000000	680810000	528520000	976700000	881700000	2.1067e+09	5485700000	31
CON__P12035	CON__P12035	10	1	1		1	10	1	1	8	7	7	7	6	8	0	0	0	0	0	1	0	0	0	0	0	1	11.9	1.6	1.6	64.503	629	629	1	-2	10.2	8.9	9.1	8.6	8.3	10	765690	0	0	0	0	0	765690	32
CON__P13645;CON__P02535-1;CON__Q7Z3Y7;CON__Q148H6;CON__Q7Z3Z0	CON__P13645	34;10;5;3;2	30;8;3;1;1	26;6;1;0;0		5	34	30	26	31	27	24	30	26	30	28	24	21	26	22	27	24	21	18	23	19	23	53.8	49.6	47.6	59.51	593	593;570;486;464;450	0	323.31	52.3	48.7	48.4	50.1	43.8	53.3	28029000000	6.1093e+09	2894300000	2633300000	3.3665e+09	6.1636e+09	6.8621e+09	26
CON__P13647;CON__H-INV:HIT000016045;CON__Q9DCV7;CON__Q3KNV1;CON__P08729;CON__REFSEQ:XP_932229;CON__Q9H552	CON__P13647	36;2;2;2;2;1;1	29;0;1;1;1;0;0	6;0;0;0;0;0;0		7	36	29	6	30	25	27	28	27	33	23	19	20	23	22	27	6	5	5	5	6	6	54.1	45.8	12.2	62.378	590	590;99;457;469;469;345;499	0	323.31	49.3	41.2	43.6	44.6	43.4	50.7	4392000000	520900000	391030000	291610000	615130000	612560000	1.9608e+09	31
CON__P20930	CON__P20930	5	5	5		1	5	5	5	1	0	0	3	2	2	1	0	0	3	2	2	1	0	0	3	2	2	1	1	1	435.16	4061	4061	0	28.294	0.2	0	0	0.7	0.5	0.6	19457000	2040400	0	0	4903900	4894700	7618200	211
CON__P35527	CON__P35527	35	35	34		1	35	35	34	31	23	22	25	24	30	31	23	22	25	24	30	30	22	21	24	23	29	66.3	66.3	66.3	62.129	623	623	0	323.31	57.6	49	40.1	54.4	49.9	63.1	29858000000	5598300000	4.1879e+09	2438900000	4721600000	4.139e+09	8772200000	26
CON__P35900	CON__P35900	4	1	1		1	4	1	1	2	1	1	1	1	3	0	0	0	0	0	1	0	0	0	0	0	1	5	2.1	2.1	48.486	424	424	1	-2	2.4	2.1	2.1	2.1	2.1	4.7	0	0	0	0	0	0	0	28
CON__P35908v2;CON__P35908	CON__P35908v2;CON__P35908	45;44	42;41	30;29	;	2	45	42	30	35	29	30	31	28	37	32	27	27	29	25	34	23	19	19	19	17	26	73.6	70.4	55.1	65.432	639	639;645	0	323.31	61.8	54.1	55.2	49.8	43.7	62.6	17298000000	3.6943e+09	2265500000	1.9155e+09	1.9955e+09	2.9539e+09	4473600000	39
CON__P48668	CON__P48668	35	1	1		1	35	1	1	28	24	22	24	21	31	0	0	0	0	0	1	0	0	0	0	0	1	57.1	2.7	2.7	60.024	564	564	1	-2	47.7	41.3	36.7	39.4	34.4	51.8	576370	0	0	0	0	0	576370	30
CON__P78386;CON__Q61726	CON__P78386;CON__Q61726	4;3	3;2	2;1	;	2	4	3	2	1	1	0	1	2	3	0	0	0	0	1	2	0	0	0	0	0	2	7.3	5.9	3.9	55.802	507	507;479	0	17.372	1.4	1.4	0	1.4	3.4	5.3	4651100	0	0	0	0	0	4651100	33
CON__Q01546	CON__Q01546	9	1	1		1	9	1	1	7	6	6	6	5	7	0	0	0	0	0	1	0	0	0	0	0	1	10	1.9	1.9	65.87	638	638	0.0056022	6.3978	8	6.7	6.9	6.4	6.3	8.2	535040	0	0	0	0	0	535040	36
CON__Q04695;CON__Q9C075;CON__Q99PS0	CON__Q04695	27;1;1	14;1;1	6;0;0		3	27	14	6	17	11	10	13	14	24	8	5	3	5	5	13	4	2	1	2	2	6	57.6	39.1	16.4	48.105	432	432;422;422	0	211.27	37.5	22.7	21.8	27.5	27.8	54.9	362310000	55208000	16666000	12015000	28413000	18876000	231130000	29
CON__Q9UE12;CON__Q15323;CON__Q14525;CON__Q14532;CON__Q6NTB9;CON__O76009	CON__Q9UE12;CON__Q15323;CON__Q14525;CON__Q14532	3;3;2;2;1;1	2;2;1;1;1;1	2;2;1;1;1;1	;;;	6	3	2	2	0	0	1	1	2	2	0	0	0	0	1	1	0	0	0	0	1	1	7.7	6	6	47.237	416	416;416;404;448;404;404	0	12.928	0	0	1.7	1.7	4.8	4.6	1582500	0	0	0	0	496580	1085900	24
CON__Q32MB2;CON__Q7RTS7;CON__Q3SY84	CON__Q32MB2;CON__Q7RTS7;CON__Q3SY84	6;5;3	2;1;1	0;0;0	;;	3	6	2	0	5	5	5	6	5	6	1	1	1	2	2	2	0	0	0	0	0	0	9.3	4.4	0	58.923	540	540;529;523	0	161.29	7	7	7	9.3	9.3	9.3	1137100000	155300000	123930000	87794000	214160000	256140000	299820000	29
CON__Q3SX09;CON__P02070	CON__Q3SX09;CON__P02070	2;1	2;1	2;1	;	2	2	2	2	1	1	1	2	2	1	1	1	1	2	2	1	1	1	1	2	2	1	9.5	9.5	9.5	22.06	201	201;145	0	41.846	5	5	5	9.5	9.5	5	128780000	32584000	14535000	19866000	21427000	25745000	14624000	10
CON__Q3SX28	CON__Q3SX28	5	5	5		1	5	5	5	0	0	0	5	0	0	0	0	0	5	0	0	0	0	0	5	0	0	16.9	16.9	16.9	33.012	284	284	0	38.513	0	0	0	16.9	0	0	78186000	0	0	0	78186000	0	0	16
CON__Q5D862	CON__Q5D862	2	2	2		1	2	2	2	2	2	1	1	1	2	2	2	1	1	1	2	2	2	1	1	1	2	1	1	1	248.07	2391	2391	0	18.965	1	1	0.5	0.5	0.5	1	43635000	16228000	3463900	1488500	3173900	4109800	15171000	69
CON__Q9NSB2;CON__Q6ISB0	CON__Q9NSB2;CON__Q6ISB0	5;5	3;3	3;3	;	2	5	3	3	2	5	1	2	2	2	0	3	0	0	0	0	0	3	0	0	0	0	9.3	7	7	64.895	600	600;600	0	19.669	2.3	9.3	1.2	2.3	2.3	2.3	5761300	0	5761300	0	0	0	0	37
CON__Q6KB66-1;CON__Q0VBK2	CON__Q6KB66-1	5;1	5;1	5;1		2	5	5	5	2	3	4	2	3	5	2	3	4	2	3	5	2	3	4	2	3	5	13.1	13.1	13.1	50.525	452	452;452	0	37.197	4.9	7.3	10	5.3	8.4	13.1	36230000	902400	4413200	4371200	4487600	6495700	15559000	31
CON__Q8N1N4-2;CON__Q7RTT2	CON__Q8N1N4-2;CON__Q7RTT2	11;11	8;8	8;8	;	2	11	8	8	8	7	4	5	8	9	5	4	2	2	6	6	5	4	2	2	6	6	21.5	16.7	16.7	56.964	521	521;521	0	51.657	15	12.1	6.9	9.4	15.2	16.9	39146000	8049300	5660900	2612300	1495400	8190600	13138000	29
CON__Q7Z3Y8	CON__Q7Z3Y8	4	1	1		1	4	1	1	3	2	2	2	2	4	0	0	0	0	0	1	0	0	0	0	0	1	8.1	2.6	2.6	49.823	459	459	1	-2	5.4	3.9	3.9	3.9	3.9	8.1	1204200	0	0	0	0	0	1204200	25
CON__Q7Z794	CON__Q7Z794	9	6	4		1	9	6	4	4	3	3	2	6	4	1	1	0	0	3	1	0	1	0	0	2	1	14.9	10.2	6.6	61.802	578	578	0	35.782	6.2	4.7	4.7	3.3	10.4	6.2	6289600	0	0	0	0	5065600	1224000	31
CON__Q86YZ3	CON__Q86YZ3	8	8	8		1	8	8	8	5	1	2	8	4	6	5	1	2	8	4	6	5	1	2	8	4	6	8.3	8.3	8.3	282.39	2850	2850	0	198.41	4.1	1.7	4.5	8.3	5.9	7.3	255980000	60188000	3259000	14186000	89625000	65761000	22965000	85
CON__Q8BGZ7	CON__Q8BGZ7	12	1	1		1	12	1	1	10	9	9	10	9	10	0	0	0	1	0	0	0	0	0	1	0	0	17.2	1.8	1.8	59.74	551	551	1	-2	15.1	13.6	13.8	13.8	13.4	13.4	3200700	0	0	0	3200700	0	0	31
CON__Q9BYR9	CON__Q9BYR9	1	1	1		1	1	1	1	0	0	0	0	0	1	0	0	0	0	0	1	0	0	0	0	0	1	7.8	7.8	7.8	13.48	128	128	0.0054645	6.3016	0	0	0	0	0	7.8	2635100	0	0	0	0	0	2635100	3
CON__Q9U6Y5	CON__Q9U6Y5	10	10	10		1	10	10	10	10	10	10	6	6	7	10	10	10	6	6	7	10	10	10	6	6	7	44.2	44.2	44.2	28.106	249	249	0	323.31	44.2	44.2	44.2	26.9	32.5	28.5	151430000000	76661000000	44373000000	28079000000	968650000	762260000	585800000	8
REV__transcript=Tb427_000071400,1;REV__transcript=Tb427_000139500,1	REV__transcript=Tb427_000071400,1;REV__transcript=Tb427_000139500,1	1;1	1;1	1;1	Tb427_000071400,1-p1 | transcript=Tb427_000071400,1 | gene=Tb427_000071400 | organism=Trypanosoma_brucei_Lister_strain_427_2018 | gene_product=hypothetical protein. conserved | transcript_product=hypothetical protein. conserved | location=Chr10_3A_Tb427v10	2	1	1	1	1	1	1	0	0	1	1	1	1	0	0	1	1	1	1	0	0	1	0	0	0	32.982	308	308;470	0.0080429	6.1955	0	0	0	0	0	0	23551000	2528100	11865000	1780500	0	0	7377700	0
REV__transcript=Tb427_050009100,1	REV__transcript=Tb427_050009100,1	1	1	1	Tb427_050009100,1-p1 | transcript=Tb427_050009100,1 | gene=Tb427_050009100 | organism=Trypanosoma_brucei_Lister_strain_427_2018 | gene_product=hypothetical protein. conserved | transcript_product=hypothetical protein. conserved | location=Chr5_core_Tb427v1	1	1	1	1	0	0	1	0	0	0	0	0	1	0	0	0	0	0	1	0	0	0	0	0	0	26.713	257	257	1	-2	0	0	0	0	0	0	11618000	0	0	11618000	0	0	0	0
REV__transcript=Tb427_080057500,1	REV__transcript=Tb427_080057500,1	1	1	1	Tb427_080057500,1-p1 | transcript=Tb427_080057500,1 | gene=Tb427_080057500 | organism=Trypanosoma_brucei_Lister_strain_427_2018 | gene_product=hypothetical protein. conserved | transcript_product=hypothetical protein. conserved | location=Chr8_core_Tb427v1	1	1	1	1	0	0	0	1	0	0	0	0	0	1	0	0	0	0	0	1	0	0	0	0	0	114.07	1048	1048	0.005618	6.413	0	0	0	0	0	0	5193400	0	0	0	5193400	0	0	0
REV__transcript=Tb427_110010600,1	REV__transcript=Tb427_110010600,1	1	1	1	Tb427_110010600,1-p1 | transcript=Tb427_110010600,1 | gene=Tb427_110010600 | organism=Trypanosoma_brucei_Lister_strain_427_2018 | gene_product=PPR repeat. putative | transcript_product=PPR repeat. putative | location=Chr11_core_Tb427v10:135789-136691(-) |	1	1	1	1	0	0	0	1	0	0	0	0	0	1	0	0	0	0	0	1	0	0	0	0	0	34.627	300	300	0.0029412	6.8826	0	0	0	0	0	0	29637000	0	0	0	29637000	0	0	0
transcript=Tb427_000077900,1	transcript=Tb427_000077900,1	1	1	1	Tb427_000077900,1-p1 | transcript=Tb427_000077900,1 | gene=Tb427_000077900 | organism=Trypanosoma_brucei_Lister_strain_427_2018 | gene_product=Trypanosomal VSG domain/Trypanosome variant surface glycoprotein C-terminal domain containing protein. putative |	1	1	1	1	0	0	0	1	0	0	0	0	0	1	0	0	0	0	0	1	0	0	1.9	1.9	1.9	56.688	532	532	0.0054348	6.2291	0	0	0	1.9	0	0	0	0	0	0	0	0	0	32
transcript=Tb427_000175700,1	transcript=Tb427_000175700,1	1	1	1	Tb427_000175700,1-p1 | transcript=Tb427_000175700,1 | gene=Tb427_000175700 | organism=Trypanosoma_brucei_Lister_strain_427_2018 | gene_product=Endonuclease-reverse transcriptase/Reverse transcriptase (RNA-dependent DNA polymerase). putative | transcript_pr	1	1	1	1	0	0	0	1	1	0	0	0	0	1	1	0	0	0	0	1	1	0	1.6	1.6	1.6	92.742	828	828	0.0053619	6.1965	0	0	0	1.6	1.6	0	1768900	0	0	0	1151600	617300	0	43
transcript=Tb427_000427100,1;transcript=Tb427_000196500,1	transcript=Tb427_000427100,1;transcript=Tb427_000196500,1	1;1	1;1	1;1	Tb427_000427100,1-p1 | transcript=Tb427_000427100,1 | gene=Tb427_000427100 | organism=Trypanosoma_brucei_Lister_strain_427_2018 | gene_product=hypothetical protein. conserved | transcript_product=hypothetical protein. conserved | location=Chr6_3B_Tb427v10:	2	1	1	1	0	0	0	1	0	0	0	0	0	1	0	0	0	0	0	1	0	0	2.3	2.3	2.3	56.199	525	525;527	0	8.0244	0	0	0	2.3	0	0	81545000	0	0	0	81545000	0	0	26
transcript=Tb427_000270300,1;transcript=Tb427_000825100,1;transcript=Tb427_000497700,1;transcript=Tb427_000691700,1;transcript=Tb427_000637900,1;transcript=Tb427_000799600,1;transcript=Tb427_000795500,1;transcript=Tb427_000723100,1;transcript=Tb427_000818300,1;transcript=Tb427_000827300,1;transcript=Tb427_000721700,1;transcript=Tb427_000762000,1;transcript=Tb427_000795600,1;transcript=Tb427_00049…	transcript=Tb427_000270300,1;transcript=Tb427_000825100,1;transcript=Tb427_000497700,1;transcript=Tb427_000691700,1;transcript=Tb427_000637900,1;transcript=Tb427_000799600,1;transcript=Tb427_000795500,1	11;11;7;7;6;6;6;4;4;4;4;3;3;3;3;3;3;3;3;3;3;3;2;2;2;2;2;2;2;2;1;1;1;1;1;1;1;1;1;1;1;1;1;1;1;1;1	8;8;4;4;4;5;3;2;2;2;2;3;3;3;3;3;3;3;3;2;3;3;2;2;2;2;2;1;2;0;1;1;1;1;1;1;1;1;1;1;1;1;1;1;1;1;1	1;1;0;0;0;1;0;0;0;0;0;1;1;1;1;1;1;1;1;0;1;1;0;0;1;0;1;0;0;0;0;0;0;0;0;0;0;0;0;0;0;0;0;0;0;0;0	Tb427_000270300,1-p1 | transcript=Tb427_000270300,1 | gene=Tb427_000270300 | organism=Trypanosoma_brucei_Lister_strain_427_2018 | gene_product=Retrotransposon hot spot protein. putative | transcript_product=Retrotransposon hot spot protein. putative | loca	47	11	8	1	5	1	0	7	6	4	4	1	0	5	4	2	1	0	0	1	1	0	15.3	11.1	1.5	94.263	826	826;826;463;465;875;831;466;471;471;471;477;534;526;526;526;504;506;506;506;461;354;504;1200;2014;504;504;504;373;468;474;672;672;1989;230;403;228;679;496;672;672;672;672;672;672;672;503;179	0	47.168	7.3	1.6	0	10.5	8.5	5.8	15073000	1439400	647530	0	4317500	6085300	2583300	52
transcript=Tb427_000272200,1;transcript=Tb427_000699300,1;transcript=Tb427_000348500,1;transcript=Tb427_000726600,1;transcript=Tb427_000699200,1;transcript=Tb427_000688000,1;transcript=Tb427_000679200,1;transcript=Tb427_000727100,1;transcript=Tb427_000759100,1;transcript=Tb427_000748400,1;transcript=Tb427_000774900,1;transcript=Tb427_000781900,1;transcript=Tb427_000689400,1	transcript=Tb427_000272200,1	19;8;8;3;3;3;3;3;1;1;1;1;1	14;8;8;0;0;0;0;0;1;1;1;1;1	0;0;0;0;0;0;0;0;0;0;0;0;0	Tb427_000272200,1-p1 | transcript=Tb427_000272200,1 | gene=Tb427_000272200 | organism=Trypanosoma_brucei_Lister_strain_427_2018 | gene_product=Retrotransposon hot spot protein. putative | transcript_product=Retrotransposon hot spot protein. putative | loca	13	19	14	0	9	5	5	14	16	13	7	3	4	10	12	9	0	0	0	0	0	0	24.1	17.4	0	94.451	833	833;663;676;127;134;159;796;1957;81;141;155;322;333	0	92.523	11.5	6.7	6.8	17.6	19.7	16.1	169310000	13129000	2323900	4861500	61593000	60686000	26718000	56
transcript=Tb427_000285700,1;transcript=Tb427_000222000,1;transcript=Tb427_000801200,1;transcript=Tb427_000286400,1	transcript=Tb427_000285700,1;transcript=Tb427_000222000,1;transcript=Tb427_000801200,1	7;5;5;2	3;3;3;0	0;0;0;0	Tb427_000285700,1-p1 | transcript=Tb427_000285700,1 | gene=Tb427_000285700 | organism=Trypanosoma_brucei_Lister_strain_427_2018 | gene_product=Retrotransposon hot spot protein. putative | transcript_product=Retrotransposon hot spot protein. putative | loca	4	7	3	0	1	0	0	5	4	1	0	0	0	3	1	1	0	0	0	0	0	0	8.7	3.5	0	94.145	826	826;800;825;417	0	18.111	1	0	0	6.8	4.7	0.8	4348100	0	0	0	2207400	1069500	1071100	42
transcript=Tb427_000285800,1;transcript=Tb427_000770100,1	transcript=Tb427_000285800,1	18;3	3;1	1;0	Tb427_000285800,1-p1 | transcript=Tb427_000285800,1 | gene=Tb427_000285800 | organism=Trypanosoma_brucei_Lister_strain_427_2018 | gene_product=Retrotransposon hot spot protein. putative | transcript_product=Retrotransposon hot spot protein. putative | loca	2	18	3	1	8	3	3	13	13	11	0	0	0	2	1	2	0	0	0	1	0	0	21.6	3.6	1.4	98.018	856	856;186	0	11.231	10	3.6	4.4	16.9	14.7	14.5	7747500	0	0	0	4440700	967000	2339800	47
transcript=Tb427_000286500,1;transcript=Tb427_000782400,1;transcript=Tb427_000661200,1;transcript=Tb427_000660500,1;transcript=Tb427_000759500,1	transcript=Tb427_000286500,1;transcript=Tb427_000782400,1	18;10;5;5;4	5;2;2;2;1	0;0;0;0;0	Tb427_000286500,1-p1 | transcript=Tb427_000286500,1 | gene=Tb427_000286500 | organism=Trypanosoma_brucei_Lister_strain_427_2018 | gene_product=Retrotransposon hot spot protein. putative | transcript_product=Retrotransposon hot spot protein. putative | loca	5	18	5	0	7	6	1	13	14	9	1	2	0	3	3	2	0	0	0	0	0	0	23.2	7.8	0	97.939	858	858;579;458;458;486	0	31.367	9	7.6	1.3	16.6	16.8	12.1	12304000	1662100	470510	0	5140600	3579100	1451400	47
transcript=Tb427_000394500,1	transcript=Tb427_000394500,1	1	1	1	Tb427_000394500,1-p1 | transcript=Tb427_000394500,1 | gene=Tb427_000394500 | organism=Trypanosoma_brucei_Lister_strain_427_2018 | gene_product=Trypanosome variant surface glycoprotein (A-type). putative | transcript_product=Trypanosome variant surface glyc	1	1	1	1	0	0	1	0	0	0	0	0	1	0	0	0	0	0	1	0	0	0	5.7	5.7	5.7	13.632	122	122	0	8.6763	0	0	5.7	0	0	0	24532000	0	0	24532000	0	0	0	8
transcript=Tb427_000501000,1;transcript=Tb427_000639300,1	transcript=Tb427_000501000,1;transcript=Tb427_000639300,1	6;5	3;2	0;0	Tb427_000501000,1-p1 | transcript=Tb427_000501000,1 | gene=Tb427_000501000 | organism=Trypanosoma_brucei_Lister_strain_427_2018 | gene_product=Retrotransposon hot spot protein. putative | transcript_product=Retrotransposon hot spot protein. putative | loca	2	6	3	0	0	0	0	5	3	2	0	0	0	2	2	1	0	0	0	0	0	0	7.2	3.6	0	94.393	824	824;825	0	18.682	0	0	0	6.1	3.3	2.1	2063500	0	0	0	1343100	720400	0	41
transcript=Tb427_000549700,1	transcript=Tb427_000549700,1	1	1	1	Tb427_000549700,1-p1 | transcript=Tb427_000549700,1 | gene=Tb427_000549700 | organism=Trypanosoma_brucei_Lister_strain_427_2018 | gene_product=Trypanosome variant surface glycoprotein (A-type). putative | transcript_product=Trypanosome variant surface glyc	1	1	1	1	0	1	0	0	0	0	0	1	0	0	0	0	0	1	0	0	0	0	2.5	2.5	2.5	29.835	279	279	0	7.354	0	2.5	0	0	0	0	30900000	0	30900000	0	0	0	0	9
transcript=Tb427_000598800,1	transcript=Tb427_000598800,1	1	1	1	Tb427_000598800,1-p1 | transcript=Tb427_000598800,1 | gene=Tb427_000598800 | organism=Trypanosoma_brucei_Lister_strain_427_2018 | gene_product=Trypanosomal VSG domain/Trypanosome variant surface glycoprotein C-terminal domain containing protein. putative |	1	1	1	1	0	0	0	1	0	0	0	0	0	1	0	0	0	0	0	1	0	0	2	2	2	58.821	561	561	0.0028736	6.5721	0	0	0	2	0	0	2168900	0	0	0	2168900	0	0	31
transcript=Tb427_000655100,1;transcript=Tb427_000273000,1;transcript=Tb427_000639800,1	transcript=Tb427_000655100,1	21;10;4	21;10;4	0;0;0	Tb427_000655100,1-p1 | transcript=Tb427_000655100,1 | gene=Tb427_000655100 | organism=Trypanosoma_brucei_Lister_strain_427_2018 | gene_product=Retrotransposon hot spot protein. putative | transcript_product=Retrotransposon hot spot protein. putative | loca	3	21	21	0	11	4	4	13	17	11	11	4	4	13	17	11	0	0	0	0	0	0	25	25	0	97.816	855	855;542;1996	0	162.05	13.7	4.8	5.7	16.4	19.3	14.2	231890000	29044000	4926600	6542000	62642000	89100000	39634000	51
transcript=Tb427_000678000,1;transcript=Tb427_000809300,1;transcript=Tb427_000630500,1;transcript=Tb427_000829800,1	transcript=Tb427_000678000,1	15;2;2;1	12;2;2;1	0;0;0;0	Tb427_000678000,1-p1 | transcript=Tb427_000678000,1 | gene=Tb427_000678000 | organism=Trypanosoma_brucei_Lister_strain_427_2018 | gene_product=Retrotransposon hot spot protein. putative | transcript_product=Retrotransposon hot spot protein. putative | loca	4	15	12	0	2	1	0	11	9	8	1	1	0	9	7	7	0	0	0	0	0	0	19.8	16	0	95.841	843	843;401;499;446	0	73.691	3.1	1.3	0	15.5	11	10.9	40529000	726880	0	0	15191000	18060000	6551800	56
transcript=Tb427_000695800,1;transcript=Tb427_000639700,1;transcript=Tb427_000735600,1;transcript=Tb427_000695600,1;transcript=Tb427_000693600,1;transcript=Tb427_000780500,1;transcript=Tb427_000737600,1;transcript=Tb427_000791100,1;transcript=Tb427_000286900,1;transcript=Tb427_000819600,1;transcript=Tb427_000269300,1;transcript=Tb427_000659500,1;transcript=Tb427_000642800,1;transcript=Tb427_00075…	transcript=Tb427_000695800,1;transcript=Tb427_000639700,1;transcript=Tb427_000735600,1;transcript=Tb427_000695600,1;transcript=Tb427_000693600,1;transcript=Tb427_000780500,1;transcript=Tb427_000737600,1;transcript=Tb427_000791100,1	8;6;6;6;6;5;4;4;3;2;2;2;2;2;2;2;2;1;1;1;1	2;1;2;2;2;1;1;1;2;1;1;1;1;1;1;1;1;1;1;1;1	0;0;0;0;0;0;0;0;0;0;0;0;0;0;0;0;0;0;0;0;0	Tb427_000695800,1-p1 | transcript=Tb427_000695800,1 | gene=Tb427_000695800 | organism=Trypanosoma_brucei_Lister_strain_427_2018 | gene_product=Retrotransposon hot spot protein. putative | transcript_product=Retrotransposon hot spot protein. putative | loca	21	8	2	0	3	1	1	5	3	2	0	1	1	1	2	1	0	0	0	0	0	0	10.3	2.6	0	94.585	832	832;833;829;829;816;829;835;800;504;505;466;444;444;403;395;370;370;253;279;253;177	0	13.213	4.2	1.8	1.8	7.5	3.6	3.6	10084000	0	467090	706010	2546100	3349400	3015400	53
transcript=Tb427_000713200,1;transcript=Tb427_000757800,1;transcript=Tb427_000784700,1;transcript=Tb427_000784400,1;transcript=Tb427_000757200,1;transcript=Tb427_000680600,1;transcript=Tb427_000806900,1;transcript=Tb427_000734000,1;transcript=Tb427_000757700,1	transcript=Tb427_000713200,1	11;4;3;3;3;3;2;2;2	8;2;3;2;3;3;2;2;2	0;0;0;0;0;0;0;0;0	Tb427_000713200,1-p1 | transcript=Tb427_000713200,1 | gene=Tb427_000713200 | organism=Trypanosoma_brucei_Lister_strain_427_2018 | gene_product=Retrotransposon hot spot protein. putative | transcript_product=Retrotransposon hot spot protein. putative | loca	9	11	8	0	1	1	0	9	6	5	0	1	0	7	5	4	0	0	0	0	0	0	14.7	10.7	0	96.242	835	835;476;302;337;403;403;302;403;403	0	119.2	1.8	1.4	0	12.7	7.9	6.9	41763000	0	2013300	0	21684000	9832700	8233400	50
transcript=Tb427_000721400,1;transcript=Tb427_000786600,1;transcript=Tb427_000741900,1;transcript=Tb427_000741400,1;transcript=Tb427_000676200,1;transcript=Tb427_000645000,1;transcript=Tb427_000636200,1;transcript=Tb427_000656700,1;transcript=Tb427_000699700,1;transcript=Tb427_000672200,1;transcript=Tb427_070086100,1;transcript=Tb427_070085700,1;transcript=Tb427_000779400,1;transcript=Tb427_00068…	transcript=Tb427_000721400,1	16;3;3;2;2;2;2;2;1;1;1;1;1;1;1;1	2;1;1;1;1;1;1;1;0;1;1;1;1;1;1;1	0;0;0;0;0;0;0;0;0;0;0;0;0;0;0;0	Tb427_000721400,1-p1 | transcript=Tb427_000721400,1 | gene=Tb427_000721400 | organism=Trypanosoma_brucei_Lister_strain_427_2018 | gene_product=Retrotransposon hot spot protein. putative | transcript_product=Retrotransposon hot spot protein. putative | loca	16	16	2	0	8	7	3	13	13	9	1	1	1	2	2	1	0	0	0	0	0	0	19.4	2.6	0	97.932	855	855;641;713;398;685;685;685;686;191;397;685;686;686;686;686;844	0	28.555	9.1	8.8	3.9	16.1	15.2	11.7	41346000	2357100	1662000	1446400	14496000	13550000	7834500	45
transcript=Tb427_000735300,1;transcript=Tb427_000273100,1	transcript=Tb427_000735300,1	20;6	5;2	0;0	Tb427_000735300,1-p1 | transcript=Tb427_000735300,1 | gene=Tb427_000735300 | organism=Trypanosoma_brucei_Lister_strain_427_2018 | gene_product=Retrotransposon hot spot protein. putative | transcript_product=Retrotransposon hot spot protein. putative | loca	2	20	5	0	10	4	3	14	17	12	2	1	0	5	4	4	0	0	0	0	0	0	25.4	7.5	0	97.811	856	856;462	0	37.667	13	4.9	3.5	18.7	20.8	16	49517000	2606000	0	0	9227700	16802000	20882000	48
transcript=Tb427_000754800,1;transcript=Tb427_000801100,1;transcript=Tb427_000829600,1	transcript=Tb427_000754800,1;transcript=Tb427_000801100,1	5;4;1	2;2;1	0;0;0	Tb427_000754800,1-p1 | transcript=Tb427_000754800,1 | gene=Tb427_000754800 | organism=Trypanosoma_brucei_Lister_strain_427_2018 | gene_product=Retrotransposon hot spot protein. putative | transcript_product=Retrotransposon hot spot protein. putative | loca	3	5	2	0	1	0	0	2	4	0	0	0	0	1	2	0	0	0	0	0	0	0	6.2	2.9	0	96.303	842	842;843;261	0.0053763	6.2047	1.1	0	0	2.9	5.1	0	4116700	0	0	0	1629900	2486900	0	46
transcript=Tb427_010006500,1;transcript=Tb427_010006700,1	transcript=Tb427_010006500,1;transcript=Tb427_010006700,1	4;3	4;3	4;3	Tb427_010006500,1-p1 | transcript=Tb427_010006500,1 | gene=Tb427_010006500 | organism=Trypanosoma_brucei_Lister_strain_427_2018 | gene_product=Phosphoglycerate kinase. putative | transcript_product=Phosphoglycerate kinase. putative | location=Chr1_core_Tb4	2	4	4	4	3	2	1	3	2	4	3	2	1	3	2	4	3	2	1	3	2	4	12.5	12.5	12.5	47.173	440	440;509	0	33.592	10.9	5.2	2.3	6.8	5.2	12.5	41814000	6146400	7212700	1737100	5212800	6464700	15040000	26
transcript=Tb427_010007000,1	transcript=Tb427_010007000,1	1	1	1	Tb427_010007000,1-p1 | transcript=Tb427_010007000,1 | gene=Tb427_010007000 | organism=Trypanosoma_brucei_Lister_strain_427_2018 | gene_product=hypothetical protein. conserved | transcript_product=hypothetical protein. conserved | location=Chr1_core_Tb427v1	1	1	1	1	0	0	0	0	1	0	0	0	0	0	1	0	0	0	0	0	1	0	11.2	11.2	11.2	147.94	1369	1369	0.0054496	6.269	0	0	0	0	11.2	0	1144700	0	0	0	0	1144700	0	74
transcript=Tb427_010008000,1	transcript=Tb427_010008000,1	11	11	11	Tb427_010008000,1-p1 | transcript=Tb427_010008000,1 | gene=Tb427_010008000 | organism=Trypanosoma_brucei_Lister_strain_427_2018 | gene_product=AAA domain (dynein-related subfamily)/Midasin AAA lid domain/ATPase family associated with various cellular activ	1	11	11	11	0	0	0	0	8	6	0	0	0	0	8	6	0	0	0	0	8	6	2.9	2.9	2.9	513.79	4600	4600	0	68.685	0	0	0	0	2.1	1.7	13885000	0	0	0	0	10138000	3747300	220
transcript=Tb427_010011300,1	transcript=Tb427_010011300,1	13	13	13	Tb427_010011300,1-p1 | transcript=Tb427_010011300,1 | gene=Tb427_010011300 | organism=Trypanosoma_brucei_Lister_strain_427_2018 | gene_product=hypothetical protein. conserved | transcript_product=hypothetical protein. conserved | location=Chr1_core_Tb427v1	1	13	13	13	0	0	0	6	13	9	0	0	0	6	13	9	0	0	0	6	13	9	17.8	17.8	17.8	75.082	679	679	0	101.3	0	0	0	10	17.8	15	116330000	0	0	0	29324000	34429000	52578000	35
transcript=Tb427_010013200,1	transcript=Tb427_010013200,1	4	4	4	Tb427_010013200,1-p1 | transcript=Tb427_010013200,1 | gene=Tb427_010013200 | organism=Trypanosoma_brucei_Lister_strain_427_2018 | gene_product=hypothetical protein. conserved | transcript_product=hypothetical protein. conserved | location=Chr1_core_Tb427v1	1	4	4	4	0	1	1	1	4	0	0	1	1	1	4	0	0	1	1	1	4	0	4.3	4.3	4.3	120.91	1081	1081	0	23.833	0	1.4	1.4	1	4.3	0	6170200	0	519370	1815200	952600	2883000	0	61
transcript=Tb427_010013500,1	transcript=Tb427_010013500,1	4	4	4	Tb427_010013500,1-p1 | transcript=Tb427_010013500,1 | gene=Tb427_010013500 | organism=Trypanosoma_brucei_Lister_strain_427_2018 | gene_product=Apoptosis antagonizing transcription factor. putative | transcript_product=Apoptosis antagonizing transcription f	1	4	4	4	0	0	0	1	2	4	0	0	0	1	2	4	0	0	0	1	2	4	9.7	9.7	9.7	55.199	493	493	0	26.509	0	0	0	2	4.3	9.7	18110000	0	0	0	1987100	4700100	11423000	25
transcript=Tb427_010015100,1	transcript=Tb427_010015100,1	1	1	1	Tb427_010015100,1-p1 | transcript=Tb427_010015100,1 | gene=Tb427_010015100 | organism=Trypanosoma_brucei_Lister_strain_427_2018 | gene_product=FAT domain/Phosphatidylinositol 3- and 4-kinase/FATC domain containing protein. putative | transcript_product=FAT	1	1	1	1	0	0	0	0	1	0	0	0	0	0	1	0	0	0	0	0	1	0	0.6	0.6	0.6	324.21	2903	2903	0.0054795	6.3251	0	0	0	0	0.6	0	1670500	0	0	0	0	1670500	0	147
transcript=Tb427_010015900,1	transcript=Tb427_010015900,1	4	4	4	Tb427_010015900,1-p1 | transcript=Tb427_010015900,1 | gene=Tb427_010015900 | organism=Trypanosoma_brucei_Lister_strain_427_2018 | gene_product=Domain of unknown function (DUF1935)/Calpain family cysteine protease. putative | transcript_product=Domain of un	1	4	4	4	2	1	1	1	3	1	2	1	1	1	3	1	2	1	1	1	3	1	4.7	4.7	4.7	125.85	1146	1146	0	26.582	2.4	1.3	1.3	1.3	3.7	1.3	19854000	1513900	2619200	3566400	2977200	6693600	2484100	65
transcript=Tb427_010018300,1;transcript=Tb427_010018100,1;transcript=Tb427_010017900,1;transcript=Tb427_010017700,1;transcript=Tb427_010017500,1;transcript=Tb427_010017300,1;transcript=Tb427_010017100,1	transcript=Tb427_010018300,1;transcript=Tb427_010018100,1;transcript=Tb427_010017900,1;transcript=Tb427_010017700,1;transcript=Tb427_010017500,1;transcript=Tb427_010017300,1;transcript=Tb427_010017100,1	20;20;20;20;20;20;20	20;20;20;20;20;20;20	20;20;20;20;20;20;20	Tb427_010018300,1-p1 | transcript=Tb427_010018300,1 | gene=Tb427_010018300 | organism=Trypanosoma_brucei_Lister_strain_427_2018 | gene_product=Tubulin/FtsZ family. GTPase domain/Tubulin C-terminal domain containing protein. putative | transcript_product=Tu	7	20	20	20	18	15	16	18	17	20	18	15	16	18	17	20	18	15	16	18	17	20	58.4	58.4	58.4	49.704	442	442;442;442;442;442;442;442	0	323.31	56.6	43	43.2	48.4	41.2	58.4	15688000000	662320000	623920000	382240000	5380900000	4.2827e+09	4355500000	19
transcript=Tb427_010018400,1;transcript=Tb427_010018200,1;transcript=Tb427_010018000,1;transcript=Tb427_010017800,1;transcript=Tb427_010017600,1;transcript=Tb427_010017400,1;transcript=Tb427_010017200,1	transcript=Tb427_010018400,1;transcript=Tb427_010018200,1;transcript=Tb427_010018000,1;transcript=Tb427_010017800,1;transcript=Tb427_010017600,1;transcript=Tb427_010017400,1;transcript=Tb427_010017200,1	19;19;19;19;19;19;19	19;19;19;19;19;19;19	19;19;19;19;19;19;19	Tb427_010018400,1-p1 | transcript=Tb427_010018400,1 | gene=Tb427_010018400 | organism=Trypanosoma_brucei_Lister_strain_427_2018 | gene_product=Tubulin/FtsZ family. GTPase domain/Tubulin C-terminal domain containing protein. putative | transcript_product=Tu	7	19	19	19	16	16	16	17	17	18	16	16	16	17	17	18	16	16	16	17	17	18	55.4	55.4	55.4	49.787	451	451;451;451;451;451;451;451	0	323.31	49	46.6	49.2	49	48.8	53.2	13145000000	753940000	549730000	618830000	4932700000	3.4911e+09	2798700000	21
transcript=Tb427_010019800,1	transcript=Tb427_010019800,1	4	4	4	Tb427_010019800,1-p1 | transcript=Tb427_010019800,1 | gene=Tb427_010019800 | organism=Trypanosoma_brucei_Lister_strain_427_2018 | gene_product=Adaptin N terminal region/non-SMC mitotic condensation complex subunit 1/Coatomer beta C-terminal region/Coatomer	1	4	4	4	0	0	0	3	3	0	0	0	0	3	3	0	0	0	0	3	3	0	4.8	4.8	4.8	110.06	982	982	0	24.772	0	0	0	3.5	3.6	0	4737000	0	0	0	1898500	2838500	0	54
transcript=Tb427_010019900,1	transcript=Tb427_010019900,1	1	1	1	Tb427_010019900,1-p1 | transcript=Tb427_010019900,1 | gene=Tb427_010019900 | organism=Trypanosoma_brucei_Lister_strain_427_2018 | gene_product=3 exoribonuclease family. domain 1. putative | transcript_product=3 exoribonuclease family. domain 1. putative	1	1	1	1	0	0	0	0	1	1	0	0	0	0	1	1	0	0	0	0	1	1	3.3	3.3	3.3	42.71	397	397	0	6.9569	0	0	0	0	3.3	3.3	4647400	0	0	0	0	4647400	0	18
transcript=Tb427_020010000,1	transcript=Tb427_020010000,1	2	2	2	Tb427_020010000,1-p1 | transcript=Tb427_020010000,1 | gene=Tb427_020010000 | organism=Trypanosoma_brucei_Lister_strain_427_2018 | gene_product=26S proteasome regulatory subunit RPN6 N-terminal domain/PCI domain containing protein. putative | transcript_pro	1	2	2	2	0	0	0	0	0	2	0	0	0	0	0	2	0	0	0	0	0	2	4.9	4.9	4.9	57.323	513	513	0	10.968	0	0	0	0	0	4.9	1675100	0	0	0	0	0	1675100	25
transcript=Tb427_020012600,1	transcript=Tb427_020012600,1	25	25	25	Tb427_020012600,1-p1 | transcript=Tb427_020012600,1 | gene=Tb427_020012600 | organism=Trypanosoma_brucei_Lister_strain_427_2018 | gene_product=Nop14-like family. putative | transcript_product=Nop14-like family. putative | location=Chr2_core_Tb427v10:257918	1	25	25	25	0	0	0	13	19	19	0	0	0	13	19	19	0	0	0	13	19	19	33.7	33.7	33.7	105.01	955	955	0	280	0	0	0	17.9	24.8	26.9	304080000	0	0	0	67155000	106300000	130620000	51
transcript=Tb427_020013100,1	transcript=Tb427_020013100,1	4	4	4	Tb427_020013100,1-p1 | transcript=Tb427_020013100,1 | gene=Tb427_020013100 | organism=Trypanosoma_brucei_Lister_strain_427_2018 | gene_product=ATPase family associated with various cellular activities (AAA)/AAA lid domain/AAA domain (Cdc48 subfamily)/AAA d	1	4	4	4	0	0	0	3	2	0	0	0	0	3	2	0	0	0	0	3	2	0	6	6	6	90.65	812	812	0	24.638	0	0	0	4.9	3.1	0	3970000	0	0	0	3655200	314810	0	43
transcript=Tb427_020013600,1	transcript=Tb427_020013600,1	2	2	2	Tb427_020013600,1-p1 | transcript=Tb427_020013600,1 | gene=Tb427_020013600 | organism=Trypanosoma_brucei_Lister_strain_427_2018 | gene_product=PPR repeat/Pentatricopeptide repeat domain containing protein. putative | transcript_product=PPR repeat/Pentatric	1	2	2	2	0	0	0	1	1	0	0	0	0	1	1	0	0	0	0	1	1	0	1.8	1.8	1.8	114.4	1003	1003	0	13.865	0	0	0	0.7	1.1	0	118160000	0	0	0	117680000	477630	0	53
transcript=Tb427_020019500,1	transcript=Tb427_020019500,1	13	13	13	Tb427_020019500,1-p1 | transcript=Tb427_020019500,1 | gene=Tb427_020019500 | organism=Trypanosoma_brucei_Lister_strain_427_2018 | gene_product=Phosphoenolpyruvate carboxykinase. putative | transcript_product=Phosphoenolpyruvate carboxykinase. putative | lo	1	13	13	13	2	0	0	8	8	10	2	0	0	8	8	10	2	0	0	8	8	10	30.5	30.5	30.5	58.564	525	525	0	174.39	5.7	0	0	18.7	15.8	25.7	127320000	703630	0	0	35719000	49869000	41033000	32
transcript=Tb427_020020100,1	transcript=Tb427_020020100,1	2	2	2	Tb427_020020100,1-p1 | transcript=Tb427_020020100,1 | gene=Tb427_020020100 | organism=Trypanosoma_brucei_Lister_strain_427_2018 | gene_product=CHAP domain/Glutathionylspermidine synthase preATP-grasp. putative | transcript_product=CHAP domain/Glutathionyls	1	2	2	2	1	2	0	1	1	1	1	2	0	1	1	1	1	2	0	1	1	1	4	4	4	71.642	627	627	0	13.066	1.9	4	0	1.9	1.9	1.9	4970900	659830	450750	0	1620000	1293100	947180	35
transcript=Tb427_020021200,1	transcript=Tb427_020021200,1	1	1	1	Tb427_020021200,1-p1 | transcript=Tb427_020021200,1 | gene=Tb427_020021200 | organism=Trypanosoma_brucei_Lister_strain_427_2018 | gene_product=Protein kinase domain/Protein tyrosine kinase. putative | transcript_product=Protein kinase domain/Protein tyrosi	1	1	1	1	0	0	0	1	1	0	0	0	0	1	1	0	0	0	0	1	1	0	1.7	1.7	1.7	85.518	774	774	0	8.5707	0	0	0	1.7	1.7	0	5184300	0	0	0	2389300	2795000	0	33
transcript=Tb427_020022600,1	transcript=Tb427_020022600,1	3	3	3	Tb427_020022600,1-p1 | transcript=Tb427_020022600,1 | gene=Tb427_020022600 | organism=Trypanosoma_brucei_Lister_strain_427_2018 | gene_product=RNA recognition motif, (a,k,a, RRM. RBD. or RNP domain)/Zinc knuckle. putative | transcript_product=RNA recogniti	1	3	3	3	0	0	0	1	3	1	0	0	0	1	3	1	0	0	0	1	3	1	8.2	8.2	8.2	49.983	441	441	0	22.541	0	0	0	3.2	8.2	3.2	7742000	0	0	0	0	4654000	3088100	23
transcript=Tb427_020026400,1	transcript=Tb427_020026400,1	3	3	3	Tb427_020026400,1-p1 | transcript=Tb427_020026400,1 | gene=Tb427_020026400 | organism=Trypanosoma_brucei_Lister_strain_427_2018 | gene_product=DnaJ domain/DnaJ C terminal domain/DnaJ central domain containing protein. putative | transcript_product=DnaJ dom	1	3	3	3	0	0	0	1	0	2	0	0	0	1	0	2	0	0	0	1	0	2	14.5	14.5	14.5	44.327	400	400	0	19.577	0	0	0	4	0	10.5	3017800	0	0	0	396240	0	2621600	19
transcript=Tb427_020029400,1;transcript=Tb427_020029100,1	transcript=Tb427_020029400,1;transcript=Tb427_020029100,1	4;4	4;4	4;4	Tb427_020029400,1-p1 | transcript=Tb427_020029400,1 | gene=Tb427_020029400 | organism=Trypanosoma_brucei_Lister_strain_427_2018 | gene_product=hypothetical protein. conserved | transcript_product=hypothetical protein. conserved | location=Chr2_core_Tb427v1	2	4	4	4	0	0	0	3	3	1	0	0	0	3	3	1	0	0	0	3	3	1	4.6	4.6	4.6	163.8	1538	1538;1538	0	24.839	0	0	0	3.8	4	0.7	164350000	0	0	0	160620000	3728200	0	71
transcript=Tb427_020031500,1	transcript=Tb427_020031500,1	8	8	8	Tb427_020031500,1-p1 | transcript=Tb427_020031500,1 | gene=Tb427_020031500 | organism=Trypanosoma_brucei_Lister_strain_427_2018 | gene_product=Clp amino terminal domain. pathogenicity island component/ATPase family associated with various cellular activiti	1	8	8	8	2	2	0	7	6	4	2	2	0	7	6	4	2	2	0	7	6	4	12.5	12.5	12.5	97.037	870	870	0	55.446	2.6	2.4	0	11.3	7.8	5.3	31994000	1675100	1672500	0	7538700	11788000	9319400	49
transcript=Tb427_030008800,1	transcript=Tb427_030008800,1	1	1	1	Tb427_030008800,1-p1 | transcript=Tb427_030008800,1 | gene=Tb427_030008800 | organism=Trypanosoma_brucei_Lister_strain_427_2018 | gene_product=Tubulin/FtsZ family. GTPase domain/Tubulin C-terminal domain containing protein. putative | transcript_product=Tu	1	1	1	1	0	0	0	1	0	1	0	0	0	1	0	1	0	0	0	1	0	1	4	4	4	50.119	447	447	0	7.6505	0	0	0	4	0	4	1590800	0	0	0	687410	0	903410	22
transcript=Tb427_030009900,1	transcript=Tb427_030009900,1	5	5	5	Tb427_030009900,1-p1 | transcript=Tb427_030009900,1 | gene=Tb427_030009900 | organism=Trypanosoma_brucei_Lister_strain_427_2018 | gene_product=hypothetical protein. conserved | transcript_product=hypothetical protein. conserved | location=Chr3_core_Tb427v1	1	5	5	5	0	0	0	4	3	4	0	0	0	4	3	4	0	0	0	4	3	4	13.3	13.3	13.3	64.098	600	600	0	130.96	0	0	0	11.2	7.2	9.8	25877000	0	0	0	10053000	6142400	9681900	30
transcript=Tb427_030013200,1	transcript=Tb427_030013200,1	17	17	17	Tb427_030013200,1-p1 | transcript=Tb427_030013200,1 | gene=Tb427_030013200 | organism=Trypanosoma_brucei_Lister_strain_427_2018 | gene_product=hypothetical protein. conserved | transcript_product=hypothetical protein. conserved | location=Chr3_core_Tb427v1	1	17	17	17	0	0	0	7	13	12	0	0	0	7	13	12	0	0	0	7	13	12	25.4	25.4	25.4	86.902	786	786	0	149.19	0	0	0	10.6	17.8	19.7	128720000	0	0	0	20897000	64155000	43672000	47
transcript=Tb427_030013500,1	transcript=Tb427_030013500,1	2	2	2	Tb427_030013500,1-p1 | transcript=Tb427_030013500,1 | gene=Tb427_030013500 | organism=Trypanosoma_brucei_Lister_strain_427_2018 | gene_product=ATP synthase alpha/beta family. beta-barrel domain/ATP synthase alpha/beta family. nucleotide-binding domain cont	1	2	2	2	0	0	0	2	1	1	0	0	0	2	1	1	0	0	0	2	1	1	4.8	4.8	4.8	55.775	519	519	0	12.243	0	0	0	4.8	2.7	2.7	6727100	0	0	0	4922700	1381500	422940	22
transcript=Tb427_030015600,1	transcript=Tb427_030015600,1	2	2	2	Tb427_030015600,1-p1 | transcript=Tb427_030015600,1 | gene=Tb427_030015600 | organism=Trypanosoma_brucei_Lister_strain_427_2018 | gene_product=Predicted ATPase of the ABC class. putative | transcript_product=Predicted ATPase of the ABC class. putative | lo	1	2	2	2	0	0	0	2	2	1	0	0	0	2	2	1	0	0	0	2	2	1	3.3	3.3	3.3	72.75	668	668	0	12.982	0	0	0	3.3	3.3	1.6	2939700	0	0	0	1029200	1910500	0	32
transcript=Tb427_030015800,1	transcript=Tb427_030015800,1	3	3	3	Tb427_030015800,1-p1 | transcript=Tb427_030015800,1 | gene=Tb427_030015800 | organism=Trypanosoma_brucei_Lister_strain_427_2018 | gene_product=Protein kinase domain containing protein. putative | transcript_product=Protein kinase domain containing protein.	1	3	3	3	0	0	0	1	0	3	0	0	0	1	0	3	0	0	0	1	0	3	6.2	6.2	6.2	74.231	659	659	0	17.619	0	0	0	1.8	0	6.2	2909300	0	0	0	494520	0	2414700	35
transcript=Tb427_030017600,1	transcript=Tb427_030017600,1	2	2	2	Tb427_030017600,1-p1 | transcript=Tb427_030017600,1 | gene=Tb427_030017600 | organism=Trypanosoma_brucei_Lister_strain_427_2018 | gene_product=Transketolase. pyrimidine binding domain/Transketolase. C-terminal domain containing protein. putative | transcri	1	2	2	2	1	1	0	0	0	0	1	1	0	0	0	0	1	1	0	0	0	0	7.8	7.8	7.8	37.566	348	348	0	11.239	3.2	4.6	0	0	0	0	1937900	791340	1146500	0	0	0	0	17
transcript=Tb427_030026600,1	transcript=Tb427_030026600,1	7	7	7	Tb427_030026600,1-p1 | transcript=Tb427_030026600,1 | gene=Tb427_030026600 | organism=Trypanosoma_brucei_Lister_strain_427_2018 | gene_product=DEAD/DEAH box helicase/Type III restriction enzyme. res subunit/Helicase conserved C-terminal domain containing p	1	7	7	7	0	0	1	3	7	0	0	0	1	3	7	0	0	0	1	3	7	0	3.5	3.5	3.5	245.01	2170	2170	0	40.612	0	0	0.4	1.6	3.5	0	9852100	0	0	1774000	964290	7113800	0	97
transcript=Tb427_030031900,1	transcript=Tb427_030031900,1	4	4	4	Tb427_030031900,1-p1 | transcript=Tb427_030031900,1 | gene=Tb427_030031900 | organism=Trypanosoma_brucei_Lister_strain_427_2018 | gene_product=SAM domain (Sterile alpha motif). putative | transcript_product=SAM domain (Sterile alpha motif). putative | loca	1	4	4	4	0	0	0	1	4	1	0	0	0	1	4	1	0	0	0	1	4	1	3.5	3.5	3.5	177.98	1642	1642	0	25.347	0	0	0	0.9	3.5	0.9	6444600	0	0	0	526460	5311800	606260	69
transcript=Tb427_030032300,1	transcript=Tb427_030032300,1	1	1	1	Tb427_030032300,1-p1 | transcript=Tb427_030032300,1 | gene=Tb427_030032300 | organism=Trypanosoma_brucei_Lister_strain_427_2018 | gene_product=Doublecortin. putative | transcript_product=Doublecortin. putative | location=Chr3_core_Tb427v10:701958-703919(-)	1	1	1	1	1	0	0	1	1	1	1	0	0	1	1	1	1	0	0	1	1	1	1.7	1.7	1.7	70.353	653	653	0.0028653	6.563	1.7	0	0	1.7	1.7	1.7	42588000	13320000	0	0	7088800	16005000	6174100	40
transcript=Tb427_030033300,1	transcript=Tb427_030033300,1	12	12	12	Tb427_030033300,1-p1 | transcript=Tb427_030033300,1 | gene=Tb427_030033300 | organism=Trypanosoma_brucei_Lister_strain_427_2018 | gene_product=Phosphofructokinase. putative | transcript_product=Phosphofructokinase. putative | location=Chr3_core_Tb427v10:72	1	12	12	12	0	0	0	8	8	10	0	0	0	8	8	10	0	0	0	8	8	10	29.4	29.4	29.4	53.517	487	487	0	87.886	0	0	0	20.9	20.1	26.3	94593000	0	0	0	24729000	18783000	51082000	25
transcript=Tb427_050014300,1;transcript=Tb427_030033400,1	transcript=Tb427_050014300,1;transcript=Tb427_030033400,1	1;1	1;1	1;1	Tb427_050014300,1-p1 | transcript=Tb427_050014300,1 | gene=Tb427_050014300 | organism=Trypanosoma_brucei_Lister_strain_427_2018 | gene_product=Holliday junction DNA helicase RuvB P-loop domain/AAA domain (dynein-related subfamily)/ATPase family associated	2	1	1	1	0	0	0	1	0	0	0	0	0	1	0	0	0	0	0	1	0	0	3.6	3.6	3.6	37.159	335	335;444	0	6.9603	0	0	0	3.6	0	0	598070	0	0	0	598070	0	0	22
transcript=Tb427_030033600,1	transcript=Tb427_030033600,1	2	2	2	Tb427_030033600,1-p1 | transcript=Tb427_030033600,1 | gene=Tb427_030033600 | organism=Trypanosoma_brucei_Lister_strain_427_2018 | gene_product=hypothetical protein. conserved | transcript_product=hypothetical protein. conserved | location=Chr3_core_Tb427v1	1	2	2	2	0	0	0	0	1	1	0	0	0	0	1	1	0	0	0	0	1	1	3.1	3.1	3.1	89.096	814	814	0	11.98	0	0	0	0	1.2	1.8	1524600	0	0	0	0	566700	957920	38
transcript=Tb427_030033800,1;transcript=Tb427_030033700,1	transcript=Tb427_030033800,1;transcript=Tb427_030033700,1	5;5	5;5	5;5	Tb427_030033800,1-p1 | transcript=Tb427_030033800,1 | gene=Tb427_030033800 | organism=Trypanosoma_brucei_Lister_strain_427_2018 | gene_product=Ribosomal protein L13e. putative | transcript_product=Ribosomal protein L13e. putative | location=Chr3_core_Tb427	2	5	5	5	4	2	5	4	4	5	4	2	5	4	4	5	4	2	5	4	4	5	24.8	24.8	24.8	25.427	218	218;218	0	236.42	21.1	11.5	24.8	20.6	21.1	24.8	148270000	26368000	0	15386000	24889000	44600000	37024000	12
transcript=Tb427_030038700,1	transcript=Tb427_030038700,1	12	12	12	Tb427_030038700,1-p1 | transcript=Tb427_030038700,1 | gene=Tb427_030038700 | organism=Trypanosoma_brucei_Lister_strain_427_2018 | gene_product=Mpp10 protein. putative | transcript_product=Mpp10 protein. putative | location=Chr3_core_Tb427v10:872875-874893(	1	12	12	12	0	0	0	8	10	11	0	0	0	8	10	11	0	0	0	8	10	11	22.6	22.6	22.6	75.287	672	672	0	125.54	0	0	0	16.4	19.6	19.6	196600000	0	0	0	48570000	46578000	101460000	32
transcript=Tb427_030041800,1	transcript=Tb427_030041800,1	4	4	4	Tb427_030041800,1-p1 | transcript=Tb427_030041800,1 | gene=Tb427_030041800 | organism=Trypanosoma_brucei_Lister_strain_427_2018 | gene_product=Choline/Carnitine o-acyltransferase. putative | transcript_product=Choline/Carnitine o-acyltransferase. putative	1	4	4	4	1	3	3	2	3	0	1	3	3	2	3	0	1	3	3	2	3	0	8.1	8.1	8.1	67.338	621	621	0	27.242	1.9	6.6	6.6	4.3	5.6	0	17294000	1658700	4692400	6018800	1747000	3176800	0	33
transcript=Tb427_030047000,1	transcript=Tb427_030047000,1	2	2	2	Tb427_030047000,1-p1 | transcript=Tb427_030047000,1 | gene=Tb427_030047000 | organism=Trypanosoma_brucei_Lister_strain_427_2018 | gene_product=Pyridine nucleotide-disulphide oxidoreductase/Pyridine nucleotide-disulphide oxidoreductase. dimerisation domain	1	2	2	2	0	0	0	2	1	0	0	0	0	2	1	0	0	0	0	2	1	0	4.2	4.2	4.2	55.869	505	505	0	12.21	0	0	0	4.2	2.4	0	1934500	0	0	0	1563800	370650	0	28
transcript=Tb427_030048400,1	transcript=Tb427_030048400,1	11	11	11	Tb427_030048400,1-p1 | transcript=Tb427_030048400,1 | gene=Tb427_030048400 | organism=Trypanosoma_brucei_Lister_strain_427_2018 | gene_product=Fumarate hydratase (Fumerase)/Fumarase C-terminus. putative | transcript_product=Fumarate hydratase (Fumerase)/Fu	1	11	11	11	5	4	6	4	5	3	5	4	6	4	5	3	5	4	6	4	5	3	24.1	24.1	24.1	62.262	565	565	0	70.006	10.6	7.3	12.4	9.4	11.5	6.4	33767000	8344600	2229700	4970800	5909300	9000900	3311300	32
transcript=Tb427_030051300,1;transcript=Tb427_030050900,1	transcript=Tb427_030051300,1;transcript=Tb427_030050900,1	7;7	7;7	7;7	Tb427_030051300,1-p1 | transcript=Tb427_030051300,1 | gene=Tb427_030051300 | organism=Trypanosoma_brucei_Lister_strain_427_2018 | gene_product=Peptidase M1 N-terminal domain/Peptidase family M1 domain/ERAP1-like C-terminal domain containing protein. putati	2	7	7	7	3	2	3	6	4	4	3	2	3	6	4	4	3	2	3	6	4	4	10.4	10.4	10.4	97.253	871	871;871	0	54.528	4.2	2.6	4.8	9.1	6.2	6.2	32596000	4135400	2314200	6041500	9910500	5840900	4353900	39
transcript=Tb427_030051000,1;transcript=Tb427_030050600,1	transcript=Tb427_030051000,1;transcript=Tb427_030050600,1	4;3	4;3	4;3	Tb427_030051000,1-p1 | transcript=Tb427_030051000,1 | gene=Tb427_030051000 | organism=Trypanosoma_brucei_Lister_strain_427_2018 | gene_product=50S ribosome-binding GTPase/Dynamin family/Dynamin central region/Dynamin GTPase effector domain containing prote	2	4	4	4	1	0	0	3	0	0	1	0	0	3	0	0	1	0	0	3	0	0	6.1	6.1	6.1	73.162	660	660;660	0	24.944	1.4	0	0	4.7	0	0	2278900	0	0	0	2278900	0	0	43
transcript=Tb427_030051400,1	transcript=Tb427_030051400,1	13	13	13	Tb427_030051400,1-p1 | transcript=Tb427_030051400,1 | gene=Tb427_030051400 | organism=Trypanosoma_brucei_Lister_strain_427_2018 | gene_product=hypothetical protein. conserved | transcript_product=hypothetical protein. conserved | location=Chr3_core_Tb427v1	1	13	13	13	0	0	0	10	8	8	0	0	0	10	8	8	0	0	0	10	8	8	25.4	25.4	25.4	69.414	619	619	0	195.22	0	0	0	20.7	14.9	16.6	129010000	0	0	0	53607000	33772000	41626000	33
transcript=Tb427_030054000,1;transcript=Tb427_030053900,1	transcript=Tb427_030054000,1;transcript=Tb427_030053900,1	8;8	8;8	8;8	Tb427_030054000,1-p1 | transcript=Tb427_030054000,1 | gene=Tb427_030054000 | organism=Trypanosoma_brucei_Lister_strain_427_2018 | gene_product=Ribosomal protein L4/L1 family/60S ribosomal protein L4 C-terminal domain containing protein. putative | transcri	2	8	8	8	7	4	3	6	5	5	7	4	3	6	5	5	7	4	3	6	5	5	28.9	28.9	28.9	41.856	374	374;374	0	114.76	24.6	14.7	13.1	19.5	17.9	19	120270000	28751000	12337000	14647000	30251000	16264000	18016000	16
transcript=Tb427_030058700,1	transcript=Tb427_030058700,1	7	7	7	Tb427_030058700,1-p1 | transcript=Tb427_030058700,1 | gene=Tb427_030058700 | organism=Trypanosoma_brucei_Lister_strain_427_2018 | gene_product=RPN1/RPN2 N-terminal domain/Proteasome/cyclosome repeat/26S proteasome non-ATPase regulatory subunit RPN1 C-termi	1	7	7	7	0	0	0	3	2	6	0	0	0	3	2	6	0	0	0	3	2	6	10.2	10.2	10.2	99.865	911	911	0	78.01	0	0	0	4.4	2.4	9.1	23435000	0	0	0	11545000	2911900	8978200	46
transcript=Tb427_040015000,1	transcript=Tb427_040015000,1	3	3	3	Tb427_040015000,1-p1 | transcript=Tb427_040015000,1 | gene=Tb427_040015000 | organism=Trypanosoma_brucei_Lister_strain_427_2018 | gene_product=TIP49 P-loop domain/Holliday junction DNA helicase RuvB P-loop domain/ATPase family associated with various cellu	1	3	3	3	0	0	0	0	3	0	0	0	0	0	3	0	0	0	0	0	3	0	7	7	7	49.905	459	459	0	16.966	0	0	0	0	7	0	1264300	0	0	0	0	1264300	0	21
transcript=Tb427_040015300,1	transcript=Tb427_040015300,1	6	6	6	Tb427_040015300,1-p1 | transcript=Tb427_040015300,1 | gene=Tb427_040015300 | organism=Trypanosoma_brucei_Lister_strain_427_2018 | gene_product=Amidinotransferase. putative | transcript_product=Amidinotransferase. putative | location=Chr4_core_Tb427v10:2625	1	6	6	6	6	4	4	2	2	5	6	4	4	2	2	5	6	4	4	2	2	5	30.7	30.7	30.7	41.999	374	374	0	323.31	30.7	18.2	18.2	9.9	8.3	23	95779000	30151000	11993000	23939000	3792700	6032200	19872000	19
transcript=Tb427_040018600,1	transcript=Tb427_040018600,1	1	1	1	Tb427_040018600,1-p1 | transcript=Tb427_040018600,1 | gene=Tb427_040018600 | organism=Trypanosoma_brucei_Lister_strain_427_2018 | gene_product=PMC2NT (NUC016) domain/3-5 exonuclease/HRDC domain containing protein. putative | transcript_product=PMC2NT (NU	1	1	1	1	0	0	0	1	1	1	0	0	0	1	1	1	0	0	0	1	1	1	2	2	2	78.741	705	705	0.002924	6.7472	0	0	0	2	2	2	6371900	0	0	0	2382500	2138000	1851400	33
transcript=Tb427_040020300,1;transcript=Tb427_040020200,1	transcript=Tb427_040020300,1;transcript=Tb427_040020200,1	7;7	7;7	7;7	Tb427_040020300,1-p1 | transcript=Tb427_040020300,1 | gene=Tb427_040020300 | organism=Trypanosoma_brucei_Lister_strain_427_2018 | gene_product=Ribosomal protein L3. putative | transcript_product=Ribosomal protein L3. putative | location=Chr4_core_Tb427v10:	2	7	7	7	4	5	3	4	4	3	4	5	3	4	4	3	4	5	3	4	4	3	17.5	17.5	17.5	48.691	429	429;429	0	46.274	9.8	13.5	7.7	9.1	9.1	6.1	78779000	14068000	16635000	5590400	13711000	13526000	15249000	24
transcript=Tb427_040022300,1	transcript=Tb427_040022300,1	1	1	1	Tb427_040022300,1-p1 | transcript=Tb427_040022300,1 | gene=Tb427_040022300 | organism=Trypanosoma_brucei_Lister_strain_427_2018 | gene_product=TIP49 P-loop domain/DnaB-like helicase C terminal domain/ATPase family associated with various cellular activitie	1	1	1	1	0	0	1	0	1	0	0	0	1	0	1	0	0	0	1	0	1	0	3.4	3.4	3.4	52.61	474	474	0.0028818	6.6434	0	0	3.4	0	3.4	0	1796200	0	0	554190	0	1242000	0	27
transcript=Tb427_040022700,1;transcript=Tb427_040022600,1	transcript=Tb427_040022700,1;transcript=Tb427_040022600,1	1;1	1;1	1;1	Tb427_040022700,1-p1 | transcript=Tb427_040022700,1 | gene=Tb427_040022700 | organism=Trypanosoma_brucei_Lister_strain_427_2018 | gene_product=Alba. putative | transcript_product=Alba. putative | location=Chr4_core_Tb427v10:433424-433996(-) | protein_lengt	2	1	1	1	0	1	0	0	0	0	0	1	0	0	0	0	0	1	0	0	0	0	4.7	4.7	4.7	20.808	190	190;217	0	7.1337	0	4.7	0	0	0	0	0	0	0	0	0	0	0	9
transcript=Tb427_040023000,1;transcript=Tb427_040023100,1	transcript=Tb427_040023000,1;transcript=Tb427_040023100,1	4;4	4;4	4;4	Tb427_040023000,1-p1 | transcript=Tb427_040023000,1 | gene=Tb427_040023000 | organism=Trypanosoma_brucei_Lister_strain_427_2018 | gene_product=hypothetical protein. conserved | transcript_product=hypothetical protein. conserved | location=Chr4_core_Tb427v1	2	4	4	4	0	0	0	0	4	0	0	0	0	0	4	0	0	0	0	0	4	0	28.9	28.9	28.9	121.12	1064	1064;4526	0	24.54	0	0	0	0	28.9	0	7777600	0	0	0	0	7777600	0	71
transcript=Tb427_040024200,1	transcript=Tb427_040024200,1	2	2	2	Tb427_040024200,1-p1 | transcript=Tb427_040024200,1 | gene=Tb427_040024200 | organism=Trypanosoma_brucei_Lister_strain_427_2018 | gene_product=Ribosomal protein L35Ae. putative | transcript_product=Ribosomal protein L35Ae. putative | location=Chr4_core_Tb4	1	2	2	2	0	0	0	1	0	2	0	0	0	1	0	2	0	0	0	1	0	2	13.4	13.4	13.4	17.021	149	149	0	12.001	0	0	0	7.4	0	13.4	2511000	0	0	0	1047500	0	1463500	8
transcript=Tb427_040026200,1	transcript=Tb427_040026200,1	10	10	10	Tb427_040026200,1-p1 | transcript=Tb427_040026200,1 | gene=Tb427_040026200 | organism=Trypanosoma_brucei_Lister_strain_427_2018 | gene_product=hypothetical protein. conserved | transcript_product=hypothetical protein. conserved | location=Chr4_core_Tb427v1	1	10	10	10	0	0	0	5	3	9	0	0	0	5	3	9	0	0	0	5	3	9	20.6	20.6	20.6	64.736	572	572	0	67.436	0	0	0	11.5	7	18.2	21341000	0	0	0	7953100	2669800	10718000	34
transcript=Tb427_050021900,1;transcript=Tb427_040038300,1	transcript=Tb427_050021900,1;transcript=Tb427_040038300,1	3;3	3;3	3;3	Tb427_050021900,1-p1 | transcript=Tb427_050021900,1 | gene=Tb427_050021900 | organism=Trypanosoma_brucei_Lister_strain_427_2018 | gene_product=Ribosomal protein L13. putative | transcript_product=Ribosomal protein L13. putative | location=Chr5_core_Tb427v1	2	3	3	3	2	3	1	2	2	1	2	3	1	2	2	1	2	3	1	2	2	1	14	14	14	25.711	222	222;222	0	21.13	10.4	14	6.3	9.9	7.7	4.1	37767000	10011000	10555000	799600	2062900	9453600	4884700	8
transcript=Tb427_040038700,1;transcript=Tb427_040038500,1	transcript=Tb427_040038700,1;transcript=Tb427_040038500,1	2;2	2;2	2;2	Tb427_040038700,1-p1 | transcript=Tb427_040038700,1 | gene=Tb427_040038700 | organism=Trypanosoma_brucei_Lister_strain_427_2018 | gene_product=EF-1 guanine nucleotide exchange domain containing protein. putative | transcript_product=EF-1 guanine nucleotide	2	2	2	2	2	2	0	0	0	0	2	2	0	0	0	0	2	2	0	0	0	0	11.1	11.1	11.1	24.334	226	226;226	0	13.358	11.1	11.1	0	0	0	0	7017000	2968900	4048000	0	0	0	0	12
transcript=Tb427_040039500,1	transcript=Tb427_040039500,1	7	7	7	Tb427_040039500,1-p1 | transcript=Tb427_040039500,1 | gene=Tb427_040039500 | organism=Trypanosoma_brucei_Lister_strain_427_2018 | gene_product=CBF/Mak21 family. putative | transcript_product=CBF/Mak21 family. putative | location=Chr4_core_Tb427v10:849140-8	1	7	7	7	0	0	0	7	6	4	0	0	0	7	6	4	0	0	0	7	6	4	20.4	20.4	20.4	51.727	457	457	0	46.655	0	0	0	20.4	18.6	11.6	37299000	0	0	0	9106700	14935000	13258000	19
transcript=Tb427_040043300,1	transcript=Tb427_040043300,1	4	4	4	Tb427_040043300,1-p1 | transcript=Tb427_040043300,1 | gene=Tb427_040043300 | organism=Trypanosoma_brucei_Lister_strain_427_2018 | gene_product=35-cyclic nucleotide phosphodiesterase. putative | transcript_product=35-cyclic nucleotide phosphodiesterase.	1	4	4	4	0	0	0	1	2	2	0	0	0	1	2	2	0	0	0	1	2	2	4.7	4.7	4.7	104.09	943	943	0	24.299	0	0	0	1.3	2.5	2.1	4005700	0	0	0	609690	1627400	1768600	40
transcript=Tb427_080087600,1;transcript=Tb427_040044000,1	transcript=Tb427_080087600,1;transcript=Tb427_040044000,1	1;1	1;1	1;1	Tb427_080087600,1-p1 | transcript=Tb427_080087600,1 | gene=Tb427_080087600 | organism=Trypanosoma_brucei_Lister_strain_427_2018 | gene_product=hypothetical protein. conserved | transcript_product=hypothetical protein. conserved | location=Chr8_core_Tb427v1	2	1	1	1	0	0	0	0	0	1	0	0	0	0	0	1	0	0	0	0	0	1	0.8	0.8	0.8	99.902	856	856;856	1	-2	0	0	0	0	0	0.8	2064600	0	0	0	0	0	2064600	44
transcript=Tb427_050006700,1	transcript=Tb427_050006700,1	10	5	4	Tb427_050006700,1-p1 | transcript=Tb427_050006700,1 | gene=Tb427_050006700 | organism=Trypanosoma_brucei_Lister_strain_427_2018 | gene_product=Retrotransposon hot spot protein. putative | transcript_product=Retrotransposon hot spot protein. putative | loca	1	10	5	4	2	1	2	6	6	5	2	0	2	2	2	2	1	0	2	2	1	2	13	6.3	5.3	95.201	829	829	0	23.397	2.3	1.4	2.9	8.6	7.7	6.6	13059000	653890	0	1623300	2302200	5019700	3460000	51
transcript=Tb427_050008600,1	transcript=Tb427_050008600,1	7	7	7	Tb427_050008600,1-p1 | transcript=Tb427_050008600,1 | gene=Tb427_050008600 | organism=Trypanosoma_brucei_Lister_strain_427_2018 | gene_product=BNR repeat-like domain containing protein. putative | transcript_product=BNR repeat-like domain containing protei	1	7	7	7	2	4	4	3	5	2	2	4	4	3	5	2	2	4	4	3	5	2	12.1	12.1	12.1	84.59	775	775	0	51.475	4.3	7.2	7.2	5.8	8.9	3	39366000	3585300	7295000	10691000	8465000	8528200	801160	40
transcript=Tb427_050014000,1	transcript=Tb427_050014000,1	6	6	2	Tb427_050014000,1-p1 | transcript=Tb427_050014000,1 | gene=Tb427_050014000 | organism=Trypanosoma_brucei_Lister_strain_427_2018 | gene_product=ApbE family/Alanine dehydrogenase/PNT. C-terminal domain/Pyridine nucleotide-disulphide oxidoreductase/Glucose in	1	6	6	2	0	3	1	5	4	3	0	3	1	5	4	3	0	1	0	2	2	0	7.1	7.1	2.5	123.6	1142	1142	0	39.904	0	3.5	1.5	6	4.5	3.5	38965000	0	4502200	1064500	12789000	15079000	5530200	61
transcript=Tb427_050014100,1	transcript=Tb427_050014100,1	5	1	1	Tb427_050014100,1-p1 | transcript=Tb427_050014100,1 | gene=Tb427_050014100 | organism=Trypanosoma_brucei_Lister_strain_427_2018 | gene_product=Pyridine nucleotide-disulphide oxidoreductase/Glucose inhibited division protein A/FAD dependent oxidoreductase/F	1	5	1	1	1	2	1	4	3	3	1	0	0	1	1	0	1	0	0	1	1	0	7.9	1.4	1.4	87.364	811	811	0.0028329	6.5078	1.4	3.7	2.1	6.3	4.2	4.9	1901900	523660	0	0	596540	781690	0	46
transcript=Tb427_050015300,1	transcript=Tb427_050015300,1	5	5	5	Tb427_050015300,1-p1 | transcript=Tb427_050015300,1 | gene=Tb427_050015300 | organism=Trypanosoma_brucei_Lister_strain_427_2018 | gene_product=Insulinase (Peptidase family M16)/Peptidase M16 inactive domain containing protein. putative | transcript_product	1	5	5	5	0	0	0	5	2	0	0	0	0	5	2	0	0	0	0	5	2	0	12.3	12.3	12.3	54.121	489	489	0	30.098	0	0	0	12.3	4.5	0	8603500	0	0	0	4592300	4011200	0	25
transcript=Tb427_050015600,1	transcript=Tb427_050015600,1	7	7	7	Tb427_050015600,1-p1 | transcript=Tb427_050015600,1 | gene=Tb427_050015600 | organism=Trypanosoma_brucei_Lister_strain_427_2018 | gene_product=TGS domain/Threonyl and Alanyl tRNA synthetase second additional domain/tRNA synthetase class II core domain (G.	1	7	7	7	2	1	3	6	5	2	2	1	3	6	5	2	2	1	3	6	5	2	12	12	12	91.013	799	799	0	45.596	3.5	2.4	6.1	10	8.5	3.5	26453000	1490900	1328200	3618000	11268000	7228600	1519400	45
transcript=Tb427_050015700,1	transcript=Tb427_050015700,1	15	15	15	Tb427_050015700,1-p1 | transcript=Tb427_050015700,1 | gene=Tb427_050015700 | organism=Trypanosoma_brucei_Lister_strain_427_2018 | gene_product=Tetratricopeptide repeat/TPR repeat. putative | transcript_product=Tetratricopeptide repeat/TPR repeat. putative	1	15	15	15	0	0	0	12	11	11	0	0	0	12	11	11	0	0	0	12	11	11	32.8	32.8	32.8	72.065	655	655	0	198.02	0	0	0	25.5	23.7	26.3	232270000	0	0	0	86156000	65720000	80396000	22
transcript=Tb427_110182400,1;transcript=Tb427_050015800,1	transcript=Tb427_110182400,1;transcript=Tb427_050015800,1	2;2	2;2	2;2	Tb427_110182400,1-p1 | transcript=Tb427_110182400,1 | gene=Tb427_110182400 | organism=Trypanosoma_brucei_Lister_strain_427_2018 | gene_product=Ribosomal Proteins L2. RNA binding domain/Ribosomal Proteins L2. C-terminal domain containing protein. putative |	2	2	2	2	2	1	0	1	1	1	2	1	0	1	1	1	2	1	0	1	1	1	14.2	14.2	14.2	28.314	260	260;260	0	14.016	14.2	4.2	0	4.2	4.2	4.2	9129000	3204300	2388700	0	1001200	852320	1682600	14
transcript=Tb427_050031700,1	transcript=Tb427_050031700,1	30	30	30	Tb427_050031700,1-p1 | transcript=Tb427_050031700,1 | gene=Tb427_050031700 | organism=Trypanosoma_brucei_Lister_strain_427_2018 | gene_product=Domain of unknown function (DUF1726)/Helicase/GNAT acetyltransferase 2/Possible tRNA binding domain containing pr	1	30	30	30	0	0	0	16	23	25	0	0	0	16	23	25	0	0	0	16	23	25	32.5	32.5	32.5	114.95	1040	1040	0	300.34	0	0	0	17.6	24.9	27.5	590460000	0	0	0	129580000	203110000	257770000	52
transcript=Tb427_050035900,1	transcript=Tb427_050035900,1	1	1	1	Tb427_050035900,1-p1 | transcript=Tb427_050035900,1 | gene=Tb427_050035900 | organism=Trypanosoma_brucei_Lister_strain_427_2018 | gene_product=Tetratricopeptide repeat/STI1 domain/TPR repeat. putative | transcript_product=Tetratricopeptide repeat/STI1 doma	1	1	1	1	0	0	0	1	1	0	0	0	0	1	1	0	0	0	0	1	1	0	2.4	2.4	2.4	62.327	550	550	0.0053908	6.2081	0	0	0	2.4	2.4	0	2425100	0	0	0	1500900	924220	0	34
transcript=Tb427_050036000,1	transcript=Tb427_050036000,1	2	2	2	Tb427_050036000,1-p1 | transcript=Tb427_050036000,1 | gene=Tb427_050036000 | organism=Trypanosoma_brucei_Lister_strain_427_2018 | gene_product=DUF1126 PH-like domain containing protein. putative | transcript_product=DUF1126 PH-like domain containing protei	1	2	2	2	1	1	1	0	1	2	1	1	1	0	1	2	1	1	1	0	1	2	2.6	2.6	2.6	88.229	779	779	0	11.455	1.3	1.3	1.3	0	1.3	2.6	195480000	12727000	34042000	8817200	0	11149000	128750000	43
transcript=Tb427_050038000,1	transcript=Tb427_050038000,1	14	14	14	Tb427_050038000,1-p1 | transcript=Tb427_050038000,1 | gene=Tb427_050038000 | organism=Trypanosoma_brucei_Lister_strain_427_2018 | gene_product=Kelch motif/Protein kinase domain/Protein tyrosine kinase. putative | transcript_product=Kelch motif/Protein kina	1	14	14	14	0	0	0	12	11	9	0	0	0	12	11	9	0	0	0	12	11	9	12.7	12.7	12.7	177.71	1642	1642	0	122.72	0	0	0	11.4	10.4	7.7	153340000	0	0	0	60723000	51712000	40902000	66
transcript=Tb427_050044600,1	transcript=Tb427_050044600,1	10	10	10	Tb427_050044600,1-p1 | transcript=Tb427_050044600,1 | gene=Tb427_050044600 | organism=Trypanosoma_brucei_Lister_strain_427_2018 | gene_product=Carbamoyl-phosphate synthase small chain. CPSase domain/Glutamine amidotransferase class-I/Carbamoyl-phosphate sy	1	10	10	10	1	1	1	5	9	2	1	1	1	5	9	2	1	1	1	5	9	2	5.9	5.9	5.9	204	1833	1833	0	63.896	0.7	0.7	0.5	3.1	5.3	1.2	28621000	0	378900	639230	6032100	18588000	2982200	86
transcript=Tb427_050051600,1	transcript=Tb427_050051600,1	1	1	1	Tb427_050051600,1-p1 | transcript=Tb427_050051600,1 | gene=Tb427_050051600 | organism=Trypanosoma_brucei_Lister_strain_427_2018 | gene_product=DEAD/DEAH box helicase/Helicase conserved C-terminal domain/GUCT (NUC152) domain containing protein. putative | t	1	1	1	1	0	1	0	1	1	0	0	1	0	1	1	0	0	1	0	1	1	0	1.7	1.7	1.7	68.713	632	632	0.0028249	6.4618	0	1.7	0	1.7	1.7	0	2646900	0	225570	0	1143100	1278200	0	38
transcript=Tb427_050052000,1	transcript=Tb427_050052000,1	2	2	2	Tb427_050052000,1-p1 | transcript=Tb427_050052000,1 | gene=Tb427_050052000 | organism=Trypanosoma_brucei_Lister_strain_427_2018 | gene_product=Major Vault Protein repeat domain/Major Vault Protein Repeat domain/Shoulder domain containing protein. putative	1	2	2	2	0	0	1	0	2	0	0	0	1	0	2	0	0	0	1	0	2	0	2.9	2.9	2.9	94.086	838	838	0	12.512	0	0	1.3	0	2.9	0	2354200	0	0	1163700	0	1190600	0	50
transcript=Tb427_050052200,1	transcript=Tb427_050052200,1	26	26	26	Tb427_050052200,1-p1 | transcript=Tb427_050052200,1 | gene=Tb427_050052200 | organism=Trypanosoma_brucei_Lister_strain_427_2018 | gene_product=hypothetical protein. conserved | transcript_product=hypothetical protein. conserved | location=Chr5_core_Tb427v1	1	26	26	26	0	0	0	18	15	26	0	0	0	18	15	26	0	0	0	18	15	26	45.6	45.6	45.6	68.313	579	579	0	323.31	0	0	0	31.3	27.8	45.6	1106400000	0	0	0	325400000	189580000	591430000	32
transcript=Tb427_060009700,1	transcript=Tb427_060009700,1	11	11	11	Tb427_060009700,1-p1 | transcript=Tb427_060009700,1 | gene=Tb427_060009700 | organism=Trypanosoma_brucei_Lister_strain_427_2018 | gene_product=hypothetical protein. conserved | transcript_product=hypothetical protein. conserved | location=Chr6_core_Tb427v1	1	11	11	11	0	0	0	6	8	10	0	0	0	6	8	10	0	0	0	6	8	10	17.8	17.8	17.8	78.877	730	730	0	81.463	0	0	0	10.4	13.6	16.6	94422000	0	0	0	17649000	33897000	42876000	33
transcript=Tb427_060010400,1	transcript=Tb427_060010400,1	3	3	3	Tb427_060010400,1-p1 | transcript=Tb427_060010400,1 | gene=Tb427_060010400 | organism=Trypanosoma_brucei_Lister_strain_427_2018 | gene_product=tRNA synthetases class II (A)/Threonyl and Alanyl tRNA synthetase second additional domain containing protein. pu	1	3	3	3	0	0	0	0	3	0	0	0	0	0	3	0	0	0	0	0	3	0	3.3	3.3	3.3	105.91	966	966	0	18.178	0	0	0	0	3.3	0	1607800	0	0	0	0	1607800	0	58
transcript=Tb427_110127800,1;transcript=Tb427_060010600,1	transcript=Tb427_110127800,1;transcript=Tb427_060010600,1	3;3	3;3	3;3	Tb427_110127800,1-p1 | transcript=Tb427_110127800,1 | gene=Tb427_110127800 | organism=Trypanosoma_brucei_Lister_strain_427_2018 | gene_product=Ribosomal protein L14. putative | transcript_product=Ribosomal protein L14. putative | location=Chr11_core_Tb427v	2	3	3	3	3	2	2	2	2	2	3	2	2	2	2	2	3	2	2	2	2	2	16.9	16.9	16.9	21.527	189	189;189	0	20.111	16.9	10.6	10.6	10.6	10.6	10.6	16662000	4639600	5190500	730750	3012000	1746800	1342500	7
transcript=Tb427_060020200,1	transcript=Tb427_060020200,1	27	27	27	Tb427_060020200,1-p1 | transcript=Tb427_060020200,1 | gene=Tb427_060020200 | organism=Trypanosoma_brucei_Lister_strain_427_2018 | gene_product=hypothetical protein. conserved | transcript_product=hypothetical protein. conserved | location=Chr6_core_Tb427v1	1	27	27	27	0	0	0	18	18	22	0	0	0	18	18	22	0	0	0	18	18	22	24	24	24	137.99	1265	1265	0	181.1	0	0	0	15.9	15.3	20.6	242770000	0	0	0	66747000	99198000	76826000	51
transcript=Tb427_060023300,1	transcript=Tb427_060023300,1	4	4	4	Tb427_060023300,1-p1 | transcript=Tb427_060023300,1 | gene=Tb427_060023300 | organism=Trypanosoma_brucei_Lister_strain_427_2018 | gene_product=Bystin. putative | transcript_product=Bystin. putative | location=Chr6_core_Tb427v10:509932-511359(-) | protein_l	1	4	4	4	0	0	0	3	3	3	0	0	0	3	3	3	0	0	0	3	3	3	9.3	9.3	9.3	52.926	475	475	0	22.601	0	0	0	6.3	6.3	6.9	26099000	0	0	0	8969100	5663400	11467000	21
transcript=Tb427_060028500,1;transcript=Tb427_060027900,1;transcript=Tb427_060027300,1	transcript=Tb427_060028500,1;transcript=Tb427_060027900,1;transcript=Tb427_060027300,1	4;3;3	4;3;3	4;3;3	Tb427_060028500,1-p1 | transcript=Tb427_060028500,1 | gene=Tb427_060028500 | organism=Trypanosoma_brucei_Lister_strain_427_2018 | gene_product=pfkB family carbohydrate kinase. putative | transcript_product=pfkB family carbohydrate kinase. putative | locati	3	4	4	4	0	0	0	0	2	2	0	0	0	0	2	2	0	0	0	0	2	2	13.3	13.3	13.3	38.016	345	345;345;345	0	24.443	0	0	0	0	6.4	7	4948700	0	0	0	0	2044600	2904100	19
transcript=Tb427_060031500,1	transcript=Tb427_060031500,1	3	3	3	Tb427_060031500,1-p1 | transcript=Tb427_060031500,1 | gene=Tb427_060031500 | organism=Trypanosoma_brucei_Lister_strain_427_2018 | gene_product=Armadillo/beta-catenin-like repeat/HEAT-like repeat/Atypical Arm repeat. putative | transcript_product=Armadillo/	1	3	3	3	0	0	0	2	2	2	0	0	0	2	2	2	0	0	0	2	2	2	6.8	6.8	6.8	57.955	533	533	0	18.668	0	0	0	4.7	4.7	4.3	5162700	0	0	0	1719700	2500200	942860	20
transcript=Tb427_060031600,1	transcript=Tb427_060031600,1	4	4	4	Tb427_060031600,1-p1 | transcript=Tb427_060031600,1 | gene=Tb427_060031600 | organism=Trypanosoma_brucei_Lister_strain_427_2018 | gene_product=MA3 domain containing protein. putative | transcript_product=MA3 domain containing protein. putative | location=C	1	4	4	4	0	0	0	0	3	3	0	0	0	0	3	3	0	0	0	0	3	3	5.5	5.5	5.5	84.512	757	757	0	23.863	0	0	0	0	4.4	3.8	8736700	0	0	0	0	2399500	6337200	32
transcript=Tb427_060033000,1	transcript=Tb427_060033000,1	7	7	7	Tb427_060033000,1-p1 | transcript=Tb427_060033000,1 | gene=Tb427_060033000 | organism=Trypanosoma_brucei_Lister_strain_427_2018 | gene_product=RmlD substrate binding domain/Polysaccharide biosynthesis protein/NAD dependent epimerase/dehydratase family/3-be	1	7	7	7	5	4	2	3	3	2	5	4	2	3	3	2	5	4	2	3	3	2	28.6	28.6	28.6	36.957	332	332	0	78.86	20.5	16	7.8	12	12.3	7.8	63446000	18678000	11192000	7176100	11210000	10353000	4836500	20
transcript=Tb427_060039900,1	transcript=Tb427_060039900,1	3	3	3	Tb427_060039900,1-p1 | transcript=Tb427_060039900,1 | gene=Tb427_060039900 | organism=Trypanosoma_brucei_Lister_strain_427_2018 | gene_product=GYF domain 2/DnaJ domain containing protein. putative | transcript_product=GYF domain 2/DnaJ domain containing pr	1	3	3	3	0	0	0	1	2	0	0	0	0	1	2	0	0	0	0	1	2	0	1.2	1.2	1.2	253.84	2236	2236	0	17.997	0	0	0	0.3	0.9	0	47922000	0	0	0	46577000	1345700	0	123
transcript=Tb427_060043000,1;transcript=Tb427_060042400,1;transcript=Tb427_060042300,1	transcript=Tb427_060043000,1;transcript=Tb427_060042400,1;transcript=Tb427_060042300,1	22;22;22	22;22;22	22;22;22	Tb427_060043000,1-p1 | transcript=Tb427_060043000,1 | gene=Tb427_060043000 | organism=Trypanosoma_brucei_Lister_strain_427_2018 | gene_product=Hsp70 protein/MreB/Mbl protein. putative | transcript_product=Hsp70 protein/MreB/Mbl protein. putative | location	3	22	22	22	20	13	13	15	9	13	20	13	13	15	9	13	20	13	13	15	9	13	46.3	46.3	46.3	71.474	657	657;657;657	0	323.31	44.9	25.9	27.9	29.5	22.5	26.3	989680000	296980000	200910000	169750000	152240000	55074000	114730000	34
transcript=Tb427_060048100,1;transcript=Tb427_060047900,1;transcript=Tb427_060047700,1;transcript=Tb427_100073300,1	transcript=Tb427_060048100,1;transcript=Tb427_060047900,1;transcript=Tb427_060047700,1	9;9;9;1	9;9;9;1	9;9;9;1	Tb427_060048100,1-p1 | transcript=Tb427_060048100,1 | gene=Tb427_060048100 | organism=Trypanosoma_brucei_Lister_strain_427_2018 | gene_product=Glyceraldehyde 3-phosphate dehydrogenase. NAD binding domain/Glyceraldehyde 3-phosphate dehydrogenase. C-terminal	4	9	9	9	5	4	3	4	5	7	5	4	3	4	5	7	5	4	3	4	5	7	28.4	28.4	28.4	39.047	359	359;359;359;331	0	126.43	21.2	12.8	10.6	12.8	15.9	20.9	104750000	15023000	16415000	4322000	21003000	17402000	30582000	24
transcript=Tb427_060049900,1	transcript=Tb427_060049900,1	3	3	3	Tb427_060049900,1-p1 | transcript=Tb427_060049900,1 | gene=Tb427_060049900 | organism=Trypanosoma_brucei_Lister_strain_427_2018 | gene_product=tRNA synthetases class I (I. L. M and V)/tRNA synthetases class I (M)/Anticodon-binding domain of tRNA/Valyl tRNA	1	3	3	3	0	0	1	0	3	0	0	0	1	0	3	0	0	0	1	0	3	0	3.5	3.5	3.5	110.96	975	975	0	18.137	0	0	0.9	0	3.5	0	2737600	0	0	0	0	2737600	0	48
transcript=Tb427_060050600,1	transcript=Tb427_060050600,1	22	22	22	Tb427_060050600,1-p1 | transcript=Tb427_060050600,1 | gene=Tb427_060050600 | organism=Trypanosoma_brucei_Lister_strain_427_2018 | gene_product=hypothetical protein. conserved | transcript_product=hypothetical protein. conserved | location=Chr6_core_Tb427v1	1	22	22	22	0	0	0	15	15	16	0	0	0	15	15	16	0	0	0	15	15	16	28	28	28	90.103	801	801	0	177.42	0	0	0	21	19.7	22	213980000	0	0	0	59208000	69169000	85603000	46
transcript=Tb427_060054400,1	transcript=Tb427_060054400,1	1	1	1	Tb427_060054400,1-p1 | transcript=Tb427_060054400,1 | gene=Tb427_060054400 | organism=Trypanosoma_brucei_Lister_strain_427_2018 | gene_product=RF-1 domain containing protein. putative | transcript_product=RF-1 domain containing protein. putative | location	1	1	1	1	0	0	0	1	0	0	0	0	0	1	0	0	0	0	0	1	0	0	1.9	1.9	1.9	53.346	469	469	0.0028169	6.4478	0	0	0	1.9	0	0	0	0	0	0	0	0	0	25
transcript=Tb427_090088500,1;transcript=Tb427_060055400,1	transcript=Tb427_090088500,1;transcript=Tb427_060055400,1	1;1	1;1	1;1	Tb427_090088500,1-p1 | transcript=Tb427_090088500,1 | gene=Tb427_090088500 | organism=Trypanosoma_brucei_Lister_strain_427_2018 | gene_product=Ribosomal L15. putative | transcript_product=Ribosomal L15. putative | location=Chr9_core_Tb427v10:2048635-204924	2	1	1	1	0	0	0	1	1	0	0	0	0	1	1	0	0	0	0	1	1	0	7.4	7.4	7.4	24.401	204	204;204	0.0055556	6.3779	0	0	0	7.4	7.4	0	8898000	0	0	0	2593300	6304800	0	8
transcript=Tb427_060055700,1	transcript=Tb427_060055700,1	4	4	4	Tb427_060055700,1-p1 | transcript=Tb427_060055700,1 | gene=Tb427_060055700 | organism=Trypanosoma_brucei_Lister_strain_427_2018 | gene_product=hypothetical protein. conserved | transcript_product=hypothetical protein. conserved | location=Chr6_core_Tb427v1	1	4	4	4	0	0	1	3	3	1	0	0	1	3	3	1	0	0	1	3	3	1	8.8	8.8	8.8	51.821	454	454	0	24.218	0	0	2.4	6.4	6.8	2.4	9582500	0	0	661780	3245500	5403200	272030	23
transcript=Tb427_070009900,1	transcript=Tb427_070009900,1	16	16	16	Tb427_070009900,1-p1 | transcript=Tb427_070009900,1 | gene=Tb427_070009900 | organism=Trypanosoma_brucei_Lister_strain_427_2018 | gene_product=hypothetical protein. conserved | transcript_product=hypothetical protein. conserved | location=Chr7_core_Tb427v1	1	16	16	16	0	0	0	10	14	11	0	0	0	10	14	11	0	0	0	10	14	11	21.7	21.7	21.7	105.95	984	984	0	135.15	0	0	0	15.9	18	16	166630000	0	0	0	26835000	62583000	77209000	41
transcript=Tb427_070010400,1	transcript=Tb427_070010400,1	8	8	8	Tb427_070010400,1-p1 | transcript=Tb427_070010400,1 | gene=Tb427_070010400 | organism=Trypanosoma_brucei_Lister_strain_427_2018 | gene_product=hypothetical protein. conserved | transcript_product=hypothetical protein. conserved | location=Chr7_core_Tb427v1	1	8	8	8	0	0	0	4	4	7	0	0	0	4	4	7	0	0	0	4	4	7	13.7	13.7	13.7	74.278	666	666	0	51.36	0	0	0	6.5	6.2	12.5	62391000	0	0	0	15130000	21335000	25926000	35
transcript=Tb427_070010500,1	transcript=Tb427_070010500,1	15	13	13	Tb427_070010500,1-p1 | transcript=Tb427_070010500,1 | gene=Tb427_070010500 | organism=Trypanosoma_brucei_Lister_strain_427_2018 | gene_product=Hsp70 protein/MreB/Mbl protein. putative | transcript_product=Hsp70 protein/MreB/Mbl protein. putative | location	1	15	13	13	11	6	6	9	7	6	9	4	4	7	5	4	9	4	4	7	5	4	35.4	30.8	30.8	70.211	639	639	0	90.596	26.3	14.7	14.1	21.9	14.4	12.4	54239000	13343000	3566000	7344600	14804000	7814800	7366400	32
transcript=Tb427_070014300,1;transcript=Tb427_070014200,1;transcript=Tb427_070014100,1	transcript=Tb427_070014300,1;transcript=Tb427_070014200,1;transcript=Tb427_070014100,1	2;2;2	2;2;2	2;2;2	Tb427_070014300,1-p1 | transcript=Tb427_070014300,1 | gene=Tb427_070014300 | organism=Trypanosoma_brucei_Lister_strain_427_2018 | gene_product=Ribosomal protein S9/S16. putative | transcript_product=Ribosomal protein S9/S16. putative | location=Chr7_core_T	3	2	2	2	1	2	0	0	0	0	1	2	0	0	0	0	1	2	0	0	0	0	14.8	14.8	14.8	16.998	149	149;149;149	0	11.622	8.1	14.8	0	0	0	0	2667000	604650	2062400	0	0	0	0	8
transcript=Tb427_070021900,1;transcript=Tb427_070021800,1;transcript=Tb427_070021700,1;transcript=Tb427_070021600,1	transcript=Tb427_070021900,1;transcript=Tb427_070021800,1;transcript=Tb427_070021700,1;transcript=Tb427_070021600,1	2;2;2;2	2;2;2;2	2;2;2;2	Tb427_070021900,1-p1 | transcript=Tb427_070021900,1 | gene=Tb427_070021900 | organism=Trypanosoma_brucei_Lister_strain_427_2018 | gene_product=Ribosomal L30 N-terminal domain/Ribosomal protein L30p/L7e. putative | transcript_product=Ribosomal L30 N-termina	4	2	2	2	0	0	0	1	1	1	0	0	0	1	1	1	0	0	0	1	1	1	11.6	11.6	11.6	27.741	242	242;242;242;242	0	12.048	0	0	0	4.5	4.5	7	1356100	0	0	0	670460	0	685680	12
transcript=Tb427_070025300,1	transcript=Tb427_070025300,1	1	1	1	Tb427_070025300,1-p1 | transcript=Tb427_070025300,1 | gene=Tb427_070025300 | organism=Trypanosoma_brucei_Lister_strain_427_2018 | gene_product=mRNA capping enzyme. C-terminal domain/mRNA capping enzyme. putative | transcript_product=mRNA capping enzyme. C-	1	1	1	1	0	0	0	1	0	0	0	0	0	1	0	0	0	0	0	1	0	0	1	1	1	116.58	1050	1050	0.0029326	6.859	0	0	0	1	0	0	46668000	0	0	0	46668000	0	0	51
transcript=Tb427_070026300,1	transcript=Tb427_070026300,1	2	2	2	Tb427_070026300,1-p1 | transcript=Tb427_070026300,1 | gene=Tb427_070026300 | organism=Trypanosoma_brucei_Lister_strain_427_2018 | gene_product=hypothetical protein. conserved | transcript_product=hypothetical protein. conserved | location=Chr7_core_Tb427v1	1	2	2	2	0	0	0	1	2	0	0	0	0	1	2	0	0	0	0	1	2	0	1.6	1.6	1.6	168.83	1481	1481	0	11.819	0	0	0	0.9	1.6	0	2524600	0	0	0	487040	2037600	0	72
transcript=Tb427_070030000,1	transcript=Tb427_070030000,1	5	5	5	Tb427_070030000,1-p1 | transcript=Tb427_070030000,1 | gene=Tb427_070030000 | organism=Trypanosoma_brucei_Lister_strain_427_2018 | gene_product=Proteasomal ATPase OB C-terminal domain/AAA domain (dynein-related subfamily)/ATPase family associated with vario	1	5	5	5	0	0	0	5	2	2	0	0	0	5	2	2	0	0	0	5	2	2	14.6	14.6	14.6	49.149	445	445	0	33.81	0	0	0	14.6	6.1	5.4	13185000	0	0	0	9168100	2531500	1485400	28
transcript=Tb427_070035500,1;transcript=Tb427_070035000,1	transcript=Tb427_070035500,1;transcript=Tb427_070035000,1	2;2	2;2	2;2	Tb427_070035500,1-p1 | transcript=Tb427_070035500,1 | gene=Tb427_070035500 | organism=Trypanosoma_brucei_Lister_strain_427_2018 | gene_product=Nitroreductase family. putative | transcript_product=Nitroreductase family. putative | location=Chr7_core_Tb427v1	2	2	2	2	0	2	1	1	0	0	0	2	1	1	0	0	0	2	1	1	0	0	14.2	14.2	14.2	21.242	190	190;190	0	11.997	0	14.2	7.4	7.4	0	0	9038400	0	5561800	1774500	1702100	0	0	10
transcript=Tb427_070038600,1	transcript=Tb427_070038600,1	1	1	1	Tb427_070038600,1-p1 | transcript=Tb427_070038600,1 | gene=Tb427_070038600 | organism=Trypanosoma_brucei_Lister_strain_427_2018 | gene_product=hypothetical protein. conserved | transcript_product=hypothetical protein. conserved | location=Chr7_core_Tb427v1	1	1	1	1	0	0	0	1	0	0	0	0	0	1	0	0	0	0	0	1	0	0	0.3	0.3	0.3	544.05	4685	4685	0.0028571	6.5403	0	0	0	0.3	0	0	2644700	0	0	0	2644700	0	0	333
transcript=Tb427_070040800,1	transcript=Tb427_070040800,1	2	2	2	Tb427_070040800,1-p1 | transcript=Tb427_070040800,1 | gene=Tb427_070040800 | organism=Trypanosoma_brucei_Lister_strain_427_2018 | gene_product=hypothetical protein. conserved | transcript_product=hypothetical protein. conserved | location=Chr7_core_Tb427v1	1	2	2	2	0	0	0	0	2	0	0	0	0	0	2	0	0	0	0	0	2	0	1.8	1.8	1.8	145.22	1305	1305	0	12.007	0	0	0	0	1.8	0	2132100	0	0	0	0	2132100	0	57
transcript=Tb427_070044200,1	transcript=Tb427_070044200,1	4	4	4	Tb427_070044200,1-p1 | transcript=Tb427_070044200,1 | gene=Tb427_070044200 | organism=Trypanosoma_brucei_Lister_strain_427_2018 | gene_product=Protein tyrosine kinase/Protein kinase domain containing protein. putative | transcript_product=Protein tyrosine	1	4	4	4	0	0	0	4	2	4	0	0	0	4	2	4	0	0	0	4	2	4	6.6	6.6	6.6	87.084	776	776	0	28.88	0	0	0	6.6	3.1	6.6	15556000	0	0	0	5041500	4608700	5906000	39
transcript=Tb427_070046900,1	transcript=Tb427_070046900,1	3	3	3	Tb427_070046900,1-p1 | transcript=Tb427_070046900,1 | gene=Tb427_070046900 | organism=Trypanosoma_brucei_Lister_strain_427_2018 | gene_product=hypothetical protein. conserved | transcript_product=hypothetical protein. conserved | location=Chr7_core_Tb427v1	1	3	3	3	0	0	0	0	2	2	0	0	0	0	2	2	0	0	0	0	2	2	3.1	3.1	3.1	138.37	1251	1251	0	16.73	0	0	0	0	1.9	2	4080000	0	0	0	0	2061800	2018200	56
transcript=Tb427_070047600,1	transcript=Tb427_070047600,1	19	19	19	Tb427_070047600,1-p1 | transcript=Tb427_070047600,1 | gene=Tb427_070047600 | organism=Trypanosoma_brucei_Lister_strain_427_2018 | gene_product=WD domain. G-beta repeat/Dip2/Utp12 Family. putative | transcript_product=WD domain. G-beta repeat/Dip2/Utp12 Fam	1	19	19	19	0	0	0	12	15	15	0	0	0	12	15	15	0	0	0	12	15	15	21.6	21.6	21.6	120.39	1105	1105	0	244.54	0	0	0	13.7	14.8	19.7	216800000	0	0	0	38706000	98713000	79383000	54
transcript=Tb427_070048800,1	transcript=Tb427_070048800,1	9	9	9	Tb427_070048800,1-p1 | transcript=Tb427_070048800,1 | gene=Tb427_070048800 | organism=Trypanosoma_brucei_Lister_strain_427_2018 | gene_product=Utp25. U3 small nucleolar RNA-associated SSU processome protein 25. putative | transcript_product=Utp25. U3 small	1	9	9	9	0	0	0	2	7	6	0	0	0	2	7	6	0	0	0	2	7	6	12.2	12.2	12.2	98.061	855	855	0	59.762	0	0	0	3.3	9	8.5	43333000	0	0	0	4335500	18229000	20769000	40
transcript=Tb427_070049300,1	transcript=Tb427_070049300,1	15	15	15	Tb427_070049300,1-p1 | transcript=Tb427_070049300,1 | gene=Tb427_070049300 | organism=Trypanosoma_brucei_Lister_strain_427_2018 | gene_product=Threonine synthase N terminus/Pyridoxal-phosphate dependent enzyme. putative | transcript_product=Threonine synth	1	15	15	15	5	8	5	4	9	7	5	8	5	4	9	7	5	8	5	4	9	7	25.9	25.9	25.9	73.772	675	675	0	94.594	8.4	14.4	8.3	6.7	14.8	11.9	63628000	5575000	18497000	9451500	5931100	16609000	7564200	39
transcript=Tb427_070055400,1	transcript=Tb427_070055400,1	4	4	4	Tb427_070055400,1-p1 | transcript=Tb427_070055400,1 | gene=Tb427_070055400 | organism=Trypanosoma_brucei_Lister_strain_427_2018 | gene_product=Glutamine synthetase. beta-Grasp domain/Glutamine synthetase. catalytic domain containing protein. putative | tra	1	4	4	4	0	0	0	1	0	4	0	0	0	1	0	4	0	0	0	1	0	4	11.6	11.6	11.6	46.926	421	421	0	26.43	0	0	0	2.6	0	11.6	7359600	0	0	0	383920	0	6975700	17
transcript=Tb427_070055900,1;transcript=Tb427_070055700,1	transcript=Tb427_070055900,1;transcript=Tb427_070055700,1	2;2	2;2	2;2	Tb427_070055900,1-p1 | transcript=Tb427_070055900,1 | gene=Tb427_070055900 | organism=Trypanosoma_brucei_Lister_strain_427_2018 | gene_product=Ribosomal protein L19e. putative | transcript_product=Ribosomal protein L19e. putative | location=Chr7_core_Tb427	2	2	2	2	2	2	2	2	2	1	2	2	2	2	2	1	2	2	2	2	2	1	8.1	8.1	8.1	29.422	260	260;260	0	12.682	8.1	8.1	8.1	8.1	8.1	3.5	36721000	10863000	5267900	2635800	5065900	9065700	3823300	8
transcript=Tb427_070057500,1;transcript=Tb427_070057400,1	transcript=Tb427_070057500,1;transcript=Tb427_070057400,1	1;1	1;1	1;1	Tb427_070057500,1-p1 | transcript=Tb427_070057500,1 | gene=Tb427_070057500 | organism=Trypanosoma_brucei_Lister_strain_427_2018 | gene_product=Ribosomal protein L23. putative | transcript_product=Ribosomal protein L23. putative | location=Chr7_core_Tb427v1	2	1	1	1	1	0	0	1	1	0	1	0	0	1	1	0	1	0	0	1	1	0	7.9	7.9	7.9	18.17	164	164;164	0.0028986	6.695	7.9	0	0	7.9	7.9	0	3433800	1585100	0	0	1104800	743870	0	8
transcript=Tb427_070066000,1;transcript=Tb427_070065600,1;transcript=Tb427_070066100,1;transcript=Tb427_070065500,1;transcript=Tb427_070065800,1;transcript=Tb427_070065400,1;transcript=Tb427_070065300,1;transcript=Tb427_070065200,1;transcript=Tb427_070065900,1;transcript=Tb427_070065700,1	transcript=Tb427_070066000,1;transcript=Tb427_070065600,1;transcript=Tb427_070066100,1;transcript=Tb427_070065500,1;transcript=Tb427_070065800,1;transcript=Tb427_070065400,1;transcript=Tb427_070065300,1;transcript=Tb427_070065200,1;transcript=Tb427_070065900,1;transcript=Tb427_070065700,1	2;2;2;2;1;1;1;1;1;1	2;2;2;2;1;1;1;1;1;1	2;2;2;2;1;1;1;1;1;1	Tb427_070066000,1-p1 | transcript=Tb427_070066000,1 | gene=Tb427_070066000 | organism=Trypanosoma_brucei_Lister_strain_427_2018 | gene_product=Major Facilitator Superfamily/Nodulin-like. putative | transcript_product=Major Facilitator Superfamily/Nodulin-l	10	2	2	2	1	0	0	0	1	0	1	0	0	0	1	0	1	0	0	0	1	0	3.8	3.8	3.8	65.464	585	585;590;598;605;585;596;596;596;598;598	0	12.806	1.5	0	0	0	2.2	0	1241000	0	0	0	0	1241000	0	20
transcript=Tb427_070066900,1	transcript=Tb427_070066900,1	3	3	3	Tb427_070066900,1-p1 | transcript=Tb427_070066900,1 | gene=Tb427_070066900 | organism=Trypanosoma_brucei_Lister_strain_427_2018 | gene_product=hypothetical protein. conserved | transcript_product=hypothetical protein. conserved | location=Chr7_core_Tb427v1	1	3	3	3	1	0	1	1	1	0	1	0	1	1	1	0	1	0	1	1	1	0	4.2	4.2	4.2	88.192	762	762	0	17.316	1.3	0	1.4	1.4	1.4	0	2329000	624880	0	659040	1045100	0	0	38
transcript=Tb427_070080300,1	transcript=Tb427_070080300,1	43	43	43	Tb427_070080300,1-p1 | transcript=Tb427_070080300,1 | gene=Tb427_070080300 | organism=Trypanosoma_brucei_Lister_strain_427_2018 | gene_product=Microtubule binding/Kinesin motor domain containing protein. putative | transcript_product=Microtubule binding/Ki	1	43	43	43	0	0	0	37	32	36	0	0	0	37	32	36	0	0	0	37	32	36	51.3	51.3	51.3	113.34	1041	1041	0	323.31	0	0	0	45	36.5	45.4	2.0817e+09	0	0	0	827860000	620280000	633600000	56
transcript=Tb427_080007800,1;transcript=Tb427_080007600,1	transcript=Tb427_080007800,1;transcript=Tb427_080007600,1	3;2	3;2	3;2	Tb427_080007800,1-p1 | transcript=Tb427_080007800,1 | gene=Tb427_080007800 | organism=Trypanosoma_brucei_Lister_strain_427_2018 | gene_product=Nucleoplasmin-like domain containing protein. putative | transcript_product=Nucleoplasmin-like domain containing	2	3	3	3	0	0	2	2	2	3	0	0	2	2	2	3	0	0	2	2	2	3	10.3	10.3	10.3	33.088	311	311;119	0	18.449	0	0	7.7	7.7	7.1	10.3	11972000	0	0	1410800	1491000	4403000	4667600	8
transcript=Tb427_080010000,1	transcript=Tb427_080010000,1	2	2	2	Tb427_080010000,1-p1 | transcript=Tb427_080010000,1 | gene=Tb427_080010000 | organism=Trypanosoma_brucei_Lister_strain_427_2018 | gene_product=Phosphoglucomutase/phosphomannomutase. alpha/beta/alpha domain I/Phosphoglucomutase/phosphomannomutase. C-termina	1	2	2	2	0	1	1	0	1	1	0	1	1	0	1	1	0	1	1	0	1	1	4.5	4.5	4.5	64.95	602	602	0	12.712	0	2.7	2.7	0	1.8	2.7	3595100	0	807970	982740	0	1137200	667230	33
transcript=Tb427_100060100,1;transcript=Tb427_080011300,1	transcript=Tb427_100060100,1;transcript=Tb427_080011300,1	2;2	2;2	2;2	Tb427_100060100,1-p1 | transcript=Tb427_100060100,1 | gene=Tb427_100060100 | organism=Trypanosoma_brucei_Lister_strain_427_2018 | gene_product=Ribosomal protein S4/S9 N-terminal domain/S4 domain containing protein. putative | transcript_product=Ribosomal p	2	2	2	2	2	1	1	1	0	1	2	1	1	1	0	1	2	1	1	1	0	1	10.5	10.5	10.5	22.051	190	190;190	0	12.123	10.5	5.8	5.8	5.8	0	5.8	12048000	2926100	2761000	2127100	2361500	0	1872100	11
transcript=Tb427_080012100,1	transcript=Tb427_080012100,1	9	9	9	Tb427_080012100,1-p1 | transcript=Tb427_080012100,1 | gene=Tb427_080012100 | organism=Trypanosoma_brucei_Lister_strain_427_2018 | gene_product=hypothetical protein. conserved | transcript_product=hypothetical protein. conserved | location=Chr8_core_Tb427v1	1	9	9	9	1	0	0	3	5	7	1	0	0	3	5	7	1	0	0	3	5	7	43.9	43.9	43.9	77.785	686	686	0	177.8	12.2	0	0	17.1	21.1	37.8	161900000	1611700	0	0	31170000	57777000	71346000	42
transcript=Tb427_080013500,1;transcript=Tb427_080013400,1	transcript=Tb427_080013500,1;transcript=Tb427_080013400,1	3;3	3;3	3;3	Tb427_080013500,1-p1 | transcript=Tb427_080013500,1 | gene=Tb427_080013500 | organism=Trypanosoma_brucei_Lister_strain_427_2018 | gene_product=Ribosomal protein L7Ae/L30e/S12e/Gadd45 family. putative | transcript_product=Ribosomal protein L7Ae/L30e/S12e/Ga	2	3	3	3	1	2	0	1	1	1	1	2	0	1	1	1	1	2	0	1	1	1	14.5	14.5	14.5	30.879	276	276;276	0	20.274	6.9	7.6	0	5.1	5.1	5.1	16963000	1398500	5475000	0	1994900	3898500	4196500	11
transcript=Tb427_080022700,1	transcript=Tb427_080022700,1	13	13	13	Tb427_080022700,1-p1 | transcript=Tb427_080022700,1 | gene=Tb427_080022700 | organism=Trypanosoma_brucei_Lister_strain_427_2018 | gene_product=WD domain. G-beta repeat/UTP15 C terminal. putative | transcript_product=WD domain. G-beta repeat/UTP15 C termina	1	13	13	13	0	0	0	9	8	8	0	0	0	9	8	8	0	0	0	9	8	8	29.1	29.1	29.1	53.312	477	477	0	100.1	0	0	0	22.9	17.6	19.5	104820000	0	0	0	19883000	43879000	41062000	27
transcript=Tb427_080023200,1	transcript=Tb427_080023200,1	2	2	2	Tb427_080023200,1-p1 | transcript=Tb427_080023200,1 | gene=Tb427_080023200 | organism=Trypanosoma_brucei_Lister_strain_427_2018 | gene_product=hypothetical protein. conserved | transcript_product=hypothetical protein. conserved | location=Chr8_core_Tb427v1	1	2	2	2	0	1	1	1	1	0	0	1	1	1	1	0	0	1	1	1	1	0	5.9	5.9	5.9	48.268	421	421	0	12.452	0	2.9	2.9	3.1	2.9	0	1524000	0	344690	535940	0	643410	0	24
transcript=Tb427_080028600,1	transcript=Tb427_080028600,1	2	2	2	Tb427_080028600,1-p1 | transcript=Tb427_080028600,1 | gene=Tb427_080028600 | organism=Trypanosoma_brucei_Lister_strain_427_2018 | gene_product=Thiolase. N-terminal domain/Beta-ketoacyl synthase. N-terminal domain/Thiolase. C-terminal domain containing prot	1	2	2	2	0	0	0	0	0	2	0	0	0	0	0	2	0	0	0	0	0	2	6.2	6.2	6.2	46.244	438	438	0	11.016	0	0	0	0	0	6.2	1567400	0	0	0	0	0	1567400	21
transcript=Tb427_080029200,1	transcript=Tb427_080029200,1	9	9	9	Tb427_080029200,1-p1 | transcript=Tb427_080029200,1 | gene=Tb427_080029200 | organism=Trypanosoma_brucei_Lister_strain_427_2018 | gene_product=WD domain. G-beta repeat/BING4CT (NUC141) domain containing protein. putative | transcript_product=WD domain. G-b	1	9	9	9	0	0	0	6	6	8	0	0	0	6	6	8	0	0	0	6	6	8	18.7	18.7	18.7	72.982	646	646	0	90.998	0	0	0	13.5	13.9	17	126180000	0	0	0	41873000	37870000	46437000	27
transcript=Tb427_080033200,1	transcript=Tb427_080033200,1	16	16	16	Tb427_080033200,1-p1 | transcript=Tb427_080033200,1 | gene=Tb427_080033200 | organism=Trypanosoma_brucei_Lister_strain_427_2018 | gene_product=hypothetical protein. conserved | transcript_product=hypothetical protein. conserved | location=Chr8_core_Tb427v1	1	16	16	16	0	0	0	9	12	14	0	0	0	9	12	14	0	0	0	9	12	14	20.3	20.3	20.3	99.26	898	898	0	136.35	0	0	0	12.7	16.1	17.8	111980000	0	0	0	27433000	34880000	49671000	44
transcript=Tb427_080036000,1	transcript=Tb427_080036000,1	7	7	7	Tb427_080036000,1-p1 | transcript=Tb427_080036000,1 | gene=Tb427_080036000 | organism=Trypanosoma_brucei_Lister_strain_427_2018 | gene_product=TCP-1/cpn60 chaperonin family. putative | transcript_product=TCP-1/cpn60 chaperonin family. putative | location=C	1	7	7	7	4	4	5	3	5	3	4	4	5	3	5	3	4	4	5	3	5	3	17.3	17.3	17.3	60.817	556	556	0	55.592	8.8	9.2	12.6	7.2	11.2	7	57006000	5513700	12644000	7273000	12982000	12513000	6080000	34
transcript=Tb427_080040300,1;transcript=Tb427_080040100,1	transcript=Tb427_080040300,1;transcript=Tb427_080040100,1	5;5	5;5	5;5	Tb427_080040300,1-p1 | transcript=Tb427_080040300,1 | gene=Tb427_080040300 | organism=Trypanosoma_brucei_Lister_strain_427_2018 | gene_product=NAD-dependent glycerol-3-phosphate dehydrogenase N-terminus/NAD-dependent glycerol-3-phosphate dehydrogenase C-te	2	5	5	5	2	2	1	4	4	2	2	2	1	4	4	2	2	2	1	4	4	2	15.5	15.5	15.5	37.833	354	354;354	0	48.955	7.1	7.1	4	13	12.4	7.1	35353000	417260	3566800	1977500	10050000	11961000	7380300	16
transcript=Tb427_080042500,1	transcript=Tb427_080042500,1	16	16	16	Tb427_080042500,1-p1 | transcript=Tb427_080042500,1 | gene=Tb427_080042500 | organism=Trypanosoma_brucei_Lister_strain_427_2018 | gene_product=NOP5NT (NUC127) domain/snoRNA binding domain. fibrillarin. putative | transcript_product=NOP5NT (NUC127) domain/s	1	16	16	16	0	0	0	7	10	13	0	0	0	7	10	13	0	0	0	7	10	13	45.1	45.1	45.1	54.374	483	483	0	257.33	0	0	0	20.9	25.3	37.7	71636000	0	0	0	11556000	18954000	41127000	27
transcript=Tb427_080056200,1	transcript=Tb427_080056200,1	2	2	2	Tb427_080056200,1-p1 | transcript=Tb427_080056200,1 | gene=Tb427_080056200 | organism=Trypanosoma_brucei_Lister_strain_427_2018 | gene_product=RNA polymerase Rpb1. domain 2/RNA polymerase Rpb1. domain 3/RNA polymerase Rpb1. domain 4/RNA polymerase Rpb1. do	1	2	2	2	0	0	0	0	2	0	0	0	0	0	2	0	0	0	0	0	2	0	1.7	1.7	1.7	195.87	1781	1781	0	11.679	0	0	0	0	1.7	0	1582900	0	0	0	0	1582900	0	101
transcript=Tb427_080061200,1	transcript=Tb427_080061200,1	4	4	4	Tb427_080061200,1-p1 | transcript=Tb427_080061200,1 | gene=Tb427_080061200 | organism=Trypanosoma_brucei_Lister_strain_427_2018 | gene_product=N-terminal region of Chorein or VPS13/Vacuolar sorting-associated protein 13. N-terminal/Repeating coiled region	1	4	4	4	0	0	0	0	4	0	0	0	0	0	4	0	0	0	0	0	4	0	1.1	1.1	1.1	526.65	4810	4810	0	24.866	0	0	0	0	1.1	0	4071900	0	0	0	0	4071900	0	230
transcript=Tb427_080063000,1	transcript=Tb427_080063000,1	1	1	1	Tb427_080063000,1-p1 | transcript=Tb427_080063000,1 | gene=Tb427_080063000 | organism=Trypanosoma_brucei_Lister_strain_427_2018 | gene_product=Ankyrin repeats (many copies)/Ankyrin repeats (3 copies)/Ankyrin repeat/Alpha/beta hydrolase family/Serine aminop	1	1	1	1	0	0	0	0	0	1	0	0	0	0	0	1	0	0	0	0	0	1	4.4	4.4	4.4	53.813	478	478	0	9.5476	0	0	0	0	0	4.4	2085700	0	0	0	0	0	2085700	27
transcript=Tb427_080066300,1	transcript=Tb427_080066300,1	6	6	6	Tb427_080066300,1-p1 | transcript=Tb427_080066300,1 | gene=Tb427_080066300 | organism=Trypanosoma_brucei_Lister_strain_427_2018 | gene_product=Aminotransferase class I and II/Beta-eliminating lyase/Serine hydroxymethyltransferase. putative | transcript_pro	1	6	6	6	4	5	3	1	2	4	4	5	3	1	2	4	4	5	3	1	2	4	19.1	19.1	19.1	43.734	404	404	0	66.244	13.9	15.8	9.7	2.7	5.7	14.4	45518000	14984000	5880900	6013700	887140	3952200	13801000	21
transcript=Tb427_080066800,1	transcript=Tb427_080066800,1	3	3	3	Tb427_080066800,1-p1 | transcript=Tb427_080066800,1 | gene=Tb427_080066800 | organism=Trypanosoma_brucei_Lister_strain_427_2018 | gene_product=Hydroxymethylglutaryl-coenzyme A synthase N terminal/Hydroxymethylglutaryl-coenzyme A synthase C terminal. putati	1	3	3	3	1	1	1	3	2	0	1	1	1	3	2	0	1	1	1	3	2	0	8.6	8.6	8.6	54.566	499	499	0	23.325	2	2	4.4	8.6	6.4	0	11679000	0	1041100	1658200	7309100	1671000	0	26
transcript=Tb427_080067300,1;transcript=Tb427_080067200,1	transcript=Tb427_080067300,1;transcript=Tb427_080067200,1	2;2	2;2	2;2	Tb427_080067300,1-p1 | transcript=Tb427_080067300,1 | gene=Tb427_080067300 | organism=Trypanosoma_brucei_Lister_strain_427_2018 | gene_product=Ribosomal protein S8e. putative | transcript_product=Ribosomal protein S8e. putative | location=Chr8_core_Tb427v1	2	2	2	2	2	1	0	1	1	2	2	1	0	1	1	2	2	1	0	1	1	2	12.3	12.3	12.3	24.967	220	220;220	0	14.176	12.3	6.8	0	6.8	6.8	12.3	5342900	816230	2424200	0	1157900	944590	0	8
transcript=Tb427_080067400,1	transcript=Tb427_080067400,1	3	3	3	Tb427_080067400,1-p1 | transcript=Tb427_080067400,1 | gene=Tb427_080067400 | organism=Trypanosoma_brucei_Lister_strain_427_2018 | gene_product=Transketolase. thiamine diphosphate binding domain/Transketolase. pyrimidine binding domain/Transketolase. C-term	1	3	3	3	1	2	2	2	2	0	1	2	2	2	2	0	1	2	2	2	2	0	4.9	4.9	4.9	72.623	669	669	0	20.009	1.6	3	3.3	3.6	3.3	0	7998100	473270	720650	1989700	1534100	3280400	0	23
transcript=Tb427_080072100,1	transcript=Tb427_080072100,1	4	4	4	Tb427_080072100,1-p1 | transcript=Tb427_080072100,1 | gene=Tb427_080072100 | organism=Trypanosoma_brucei_Lister_strain_427_2018 | gene_product=FAD binding domain/Fumarate reductase flavoprotein C-term. putative | transcript_product=FAD binding domain/Fumar	1	4	4	4	0	0	0	1	3	2	0	0	0	1	3	2	0	0	0	1	3	2	7.6	7.6	7.6	66.88	609	609	0	22.984	0	0	0	1.8	5.6	3.8	4454000	0	0	0	785710	2306900	1361400	32
transcript=Tb427_080077300,1	transcript=Tb427_080077300,1	4	4	4	Tb427_080077300,1-p1 | transcript=Tb427_080077300,1 | gene=Tb427_080077300 | organism=Trypanosoma_brucei_Lister_strain_427_2018 | gene_product=Biotin carboxylase. N-terminal domain/Carbamoyl-phosphate synthase L chain. ATP binding domain/D-ala D-ala ligase	1	4	4	4	0	0	1	0	3	0	0	0	1	0	3	0	0	0	1	0	3	0	2.7	2.7	2.7	242.81	2181	2181	0	23.048	0	0	1.1	0	1.7	0	3929500	0	0	643450	0	3286100	0	103
transcript=Tb427_090012500,1	transcript=Tb427_090012500,1	3	3	3	Tb427_090012500,1-p1 | transcript=Tb427_090012500,1 | gene=Tb427_090012500 | organism=Trypanosoma_brucei_Lister_strain_427_2018 | gene_product=hypothetical protein. conserved | transcript_product=hypothetical protein. conserved | location=Chr9_core_Tb427v1	1	3	3	3	0	0	0	1	2	2	0	0	0	1	2	2	0	0	0	1	2	2	14.1	14.1	14.1	30.576	276	276	0	23.746	0	0	0	5.4	8.7	10.9	11955000	0	0	0	1013400	2298000	8643400	15
transcript=Tb427_090014900,1;transcript=Tb427_090014800,1	transcript=Tb427_090014900,1;transcript=Tb427_090014800,1	3;3	3;3	3;3	Tb427_090014900,1-p1 | transcript=Tb427_090014900,1 | gene=Tb427_090014900 | organism=Trypanosoma_brucei_Lister_strain_427_2018 | gene_product=hypothetical protein. conserved | transcript_product=hypothetical protein. conserved | location=Chr9_core_Tb427v1	2	3	3	3	1	0	1	3	2	2	1	0	1	3	2	2	1	0	1	3	2	2	6.4	6.4	6.4	66.581	579	579;760	0	19.193	1.7	0	2.6	6.4	4.3	4.3	13707000	559310	0	814710	4341900	5334700	2656600	32
transcript=Tb427_090017400,1	transcript=Tb427_090017400,1	53	53	53	Tb427_090017400,1-p1 | transcript=Tb427_090017400,1 | gene=Tb427_090017400 | organism=Trypanosoma_brucei_Lister_strain_427_2018 | gene_product=hypothetical protein. conserved | transcript_product=hypothetical protein. conserved | location=Chr9_core_Tb427v1	1	53	53	53	0	0	0	31	37	48	0	0	0	31	37	48	0	0	0	31	37	48	26.6	26.6	26.6	287.52	2631	2631	0	323.31	0	0	0	15.8	17.6	25.1	912830000	0	0	0	129160000	359060000	424610000	109
transcript=Tb427_090024000,1;transcript=Tb427_090023700,1	transcript=Tb427_090024000,1;transcript=Tb427_090023700,1	4;4	4;4	4;4	Tb427_090024000,1-p1 | transcript=Tb427_090024000,1 | gene=Tb427_090024000 | organism=Trypanosoma_brucei_Lister_strain_427_2018 | gene_product=Ribosomal protein S7e. putative | transcript_product=Ribosomal protein S7e. putative | location=Chr9_core_Tb427v1	2	4	4	4	3	1	1	1	2	2	3	1	1	1	2	2	3	1	1	1	2	2	18.3	18.3	18.3	23.841	202	202;202	0	28.975	14.9	5	5	5	8.4	8.4	29391000	9589700	2710700	1893600	5061600	4017900	6117500	12
transcript=Tb427_090025500,1	transcript=Tb427_090025500,1	23	23	23	Tb427_090025500,1-p1 | transcript=Tb427_090025500,1 | gene=Tb427_090025500 | organism=Trypanosoma_brucei_Lister_strain_427_2018 | gene_product=Rab-GTPase-TBC domain containing protein. putative | transcript_product=Rab-GTPase-TBC domain containing protein.	1	23	23	23	0	0	0	19	18	16	0	0	0	19	18	16	0	0	0	19	18	16	23.1	23.1	23.1	155.25	1397	1397	0	186.51	0	0	0	18.6	17.1	16.5	249600000	0	0	0	83446000	85288000	80863000	68
transcript=Tb427_090027000,1	transcript=Tb427_090027000,1	7	7	7	Tb427_090027000,1-p1 | transcript=Tb427_090027000,1 | gene=Tb427_090027000 | organism=Trypanosoma_brucei_Lister_strain_427_2018 | gene_product=DEAD/DEAH box helicase/Helicase conserved C-terminal domain containing protein. putative | transcript_product=DEA	1	7	7	7	4	4	1	3	3	3	4	4	1	3	3	3	4	4	1	3	3	3	22.3	22.3	22.3	45.361	404	404	0	46.918	13.6	12.6	3.5	8.2	9.4	9.4	49771000	7301500	14915000	3448600	7132800	10668000	6304800	18
transcript=Tb427_090029800,1	transcript=Tb427_090029800,1	10	10	10	Tb427_090029800,1-p1 | transcript=Tb427_090029800,1 | gene=Tb427_090029800 | organism=Trypanosoma_brucei_Lister_strain_427_2018 | gene_product=snoRNA binding domain. fibrillarin. putative | transcript_product=snoRNA binding domain. fibrillarin. putative |	1	10	10	10	0	0	0	4	4	10	0	0	0	4	4	10	0	0	0	4	4	10	34	34	34	47.308	430	430	0	99.006	0	0	0	13.3	13.3	34	66628000	0	0	0	14541000	11388000	40699000	21
transcript=Tb427_090030800,1	transcript=Tb427_090030800,1	3	3	3	Tb427_090030800,1-p1 | transcript=Tb427_090030800,1 | gene=Tb427_090030800 | organism=Trypanosoma_brucei_Lister_strain_427_2018 | gene_product=Ubiquitin carboxyl-terminal hydrolase/ICP0-binding domain of Ubiquitin-specific protease 7. putative | transcript	1	3	3	3	0	0	1	2	2	1	0	0	1	2	2	1	0	0	1	2	2	1	2.7	2.7	2.7	151.12	1342	1342	0	19.615	0	0	1.3	2.1	1.3	1.3	6152600	0	0	446830	3401000	1603500	701310	55
transcript=Tb427_090032000,1;transcript=Tb427_090031800,1	transcript=Tb427_090032000,1;transcript=Tb427_090031800,1	5;5	5;5	5;5	Tb427_090032000,1-p1 | transcript=Tb427_090032000,1 | gene=Tb427_090032000 | organism=Trypanosoma_brucei_Lister_strain_427_2018 | gene_product=AhpC/TSA family/Redoxin/C-terminal domain of 1-Cys peroxiredoxin. putative | transcript_product=AhpC/TSA family/R	2	5	5	5	1	3	1	4	4	2	1	3	1	4	4	2	1	3	1	4	4	2	25.6	25.6	25.6	22.424	199	199;199	0	33.911	6	16.6	7	20.1	22.1	13.1	95615000	5413300	8031800	4638400	43732000	27083000	6716600	13
transcript=Tb427_090032300,1	transcript=Tb427_090032300,1	26	26	26	Tb427_090032300,1-p1 | transcript=Tb427_090032300,1 | gene=Tb427_090032300 | organism=Trypanosoma_brucei_Lister_strain_427_2018 | gene_product=Bacterial NAD-glutamate dehydrogenase/Glutamate/Leucine/Phenylalanine/Valine dehydrogenase. putative | transcript	1	26	26	26	17	9	15	16	19	11	17	9	15	16	19	11	17	9	15	16	19	11	31.2	31.2	31.2	112.13	992	992	0	323.31	21.2	10.6	18.1	20.2	20.8	13.7	383020000	85716000	34264000	40906000	78055000	103420000	40661000	53
transcript=Tb427_100123000,1;transcript=Tb427_090032800,1	transcript=Tb427_100123000,1;transcript=Tb427_090032800,1	4;4	4;4	4;4	Tb427_100123000,1-p1 | transcript=Tb427_100123000,1 | gene=Tb427_100123000 | organism=Trypanosoma_brucei_Lister_strain_427_2018 | gene_product=KH domain/Ribosomal protein S3. C-terminal domain containing protein. putative | transcript_product=KH domain/Rib	2	4	4	4	2	2	2	3	2	1	2	2	2	3	2	1	2	2	2	3	2	1	17.8	17.8	17.8	24.216	214	214;214	0	24.187	9.8	9.8	8.4	13.6	9.3	4.2	11632000	493160	3901200	1546100	3793600	984400	913420	12
transcript=Tb427_090034000,1;transcript=Tb427_090033200,1;transcript=Tb427_090033800,1;transcript=Tb427_090033700,1;transcript=Tb427_090033600,1;transcript=Tb427_090033400,1;transcript=Tb427_090033100,1;transcript=Tb427_090033000,1;transcript=Tb427_090032900,1	transcript=Tb427_090034000,1;transcript=Tb427_090033200,1;transcript=Tb427_090033800,1;transcript=Tb427_090033700,1;transcript=Tb427_090033600,1;transcript=Tb427_090033400,1;transcript=Tb427_090033100,1;transcript=Tb427_090033000,1;transcript=Tb427_090032900,1	2;2;1;1;1;1;1;1;1	2;2;1;1;1;1;1;1;1	2;2;1;1;1;1;1;1;1	Tb427_090034000,1-p1 | transcript=Tb427_090034000,1 | gene=Tb427_090034000 | organism=Trypanosoma_brucei_Lister_strain_427_2018 | gene_product=NLI interacting factor-like phosphatase. putative | transcript_product=NLI interacting factor-like phosphatase. p	9	2	2	2	0	0	0	2	0	2	0	0	0	2	0	2	0	0	0	2	0	2	5.5	5.5	5.5	39.51	343	343;343;343;343;343;343;343;343;343	0	11.46	0	0	0	5.5	0	5.5	1079600	0	0	0	616280	0	463290	21
transcript=Tb427_090034800,1;transcript=Tb427_090034600,1;transcript=Tb427_090034500,1	transcript=Tb427_090034800,1;transcript=Tb427_090034600,1;transcript=Tb427_090034500,1	9;9;9	9;9;9	9;9;9	Tb427_090034800,1-p1 | transcript=Tb427_090034800,1 | gene=Tb427_090034800 | organism=Trypanosoma_brucei_Lister_strain_427_2018 | gene_product=ATP:guanido phosphotransferase. N-terminal domain/ATP:guanido phosphotransferase. C-terminal catalytic domain con	3	9	9	9	5	6	6	5	4	5	5	6	6	5	4	5	5	6	6	5	4	5	35.1	35.1	35.1	40.199	356	356;370;404	0	126.53	18.3	24.4	24.4	21.1	15.4	19.1	67816000	18396000	11142000	11691000	7944000	13366000	5276800	17
transcript=Tb427_090044000,1	transcript=Tb427_090044000,1	3	3	3	Tb427_090044000,1-p1 | transcript=Tb427_090044000,1 | gene=Tb427_090044000 | organism=Trypanosoma_brucei_Lister_strain_427_2018 | gene_product=Spermidine synthase tetramerisation domain/Spermine/spermidine synthase domain containing protein. putative | tra	1	3	3	3	1	1	0	1	0	0	1	1	0	1	0	0	1	1	0	1	0	0	15.1	15.1	15.1	32.853	298	298	0	18.071	3.7	3.7	0	7.7	0	0	2268500	628810	501060	0	1138600	0	0	17
transcript=Tb427_090047200,1;transcript=Tb427_090045300,1	transcript=Tb427_090047200,1;transcript=Tb427_090045300,1	2;2	2;2	2;2	Tb427_090047200,1-p1 | transcript=Tb427_090047200,1 | gene=Tb427_090047200 | organism=Trypanosoma_brucei_Lister_strain_427_2018 | gene_product=Ribosomal protein L16p/L10e. putative | transcript_product=Ribosomal protein L16p/L10e. putative | location=Chr9_	2	2	2	2	0	2	0	0	0	0	0	2	0	0	0	0	0	2	0	0	0	0	10.8	10.8	10.8	24.736	213	213;213	0	12.897	0	10.8	0	0	0	0	2262500	0	2262500	0	0	0	0	11
transcript=Tb427_090045500,1;transcript=Tb427_090045400,1	transcript=Tb427_090045500,1;transcript=Tb427_090045400,1	1;1	1;1	1;1	Tb427_090045500,1-p1 | transcript=Tb427_090045500,1 | gene=Tb427_090045500 | organism=Trypanosoma_brucei_Lister_strain_427_2018 | gene_product=NAC domain containing protein. putative | transcript_product=NAC domain containing protein. putative | location=C	2	1	1	1	0	1	0	1	0	0	0	1	0	1	0	0	0	1	0	1	0	0	18.1	18.1	18.1	20.129	188	188;188	0	12.218	0	18.1	0	18.1	0	0	3154200	0	2144200	0	1010000	0	0	6
transcript=Tb427_090049800,1;transcript=Tb427_090049700,1	transcript=Tb427_090049800,1;transcript=Tb427_090049700,1	2;2	2;2	2;2	Tb427_090049800,1-p1 | transcript=Tb427_090049800,1 | gene=Tb427_090049800 | organism=Trypanosoma_brucei_Lister_strain_427_2018 | gene_product=Actin. putative | transcript_product=Actin. putative | location=Chr9_core_Tb427v10:1135060-1136190(-) | protein_l	2	2	2	2	0	0	0	0	2	1	0	0	0	0	2	1	0	0	0	0	2	1	6.4	6.4	6.4	41.895	376	376;376	0	11.853	0	0	0	0	6.4	3.7	6273500	0	0	0	0	4012700	2260700	20
transcript=Tb427_090052600,1	transcript=Tb427_090052600,1	4	4	4	Tb427_090052600,1-p1 | transcript=Tb427_090052600,1 | gene=Tb427_090052600 | organism=Trypanosoma_brucei_Lister_strain_427_2018 | gene_product=RNA recognition motif, (a,k,a, RRM. RBD. or RNP domain)/Poly-adenylate binding protein. unique domain containing	1	4	4	4	0	1	0	2	2	2	0	1	0	2	2	2	0	1	0	2	2	2	9	9	9	63.029	566	566	0	24.795	0	1.9	0	5.1	5.1	3.9	7558400	0	892110	0	2279700	4086600	299910	26
transcript=Tb427_090057300,1	transcript=Tb427_090057300,1	12	12	12	Tb427_090057300,1-p1 | transcript=Tb427_090057300,1 | gene=Tb427_090057300 | organism=Trypanosoma_brucei_Lister_strain_427_2018 | gene_product=SET domain containing protein. putative | transcript_product=SET domain containing protein. putative | location=C	1	12	12	12	5	4	6	2	10	1	5	4	6	2	10	1	5	4	6	2	10	1	9.4	9.4	9.4	160.68	1449	1449	0	76.71	4	3.1	4.7	1.7	7.9	0.8	32509000	5907800	3007700	4418700	2579000	15680000	915090	75
transcript=Tb427_090061600,1	transcript=Tb427_090061600,1	11	11	11	Tb427_090061600,1-p1 | transcript=Tb427_090061600,1 | gene=Tb427_090061600 | organism=Trypanosoma_brucei_Lister_strain_427_2018 | gene_product=RNA recognition motif, (a,k,a, RRM. RBD. or RNP domain)/Poly-adenylate binding protein. unique domain containing	1	11	11	11	4	1	1	9	9	9	4	1	1	9	9	9	4	1	1	9	9	9	22.7	22.7	22.7	62.147	555	555	0	108.21	10.6	1.8	4.1	19.6	19.6	20.2	75598000	5686200	0	6357100	25573000	21635000	16346000	27
transcript=Tb427_090064300,1	transcript=Tb427_090064300,1	4	4	4	Tb427_090064300,1-p1 | transcript=Tb427_090064300,1 | gene=Tb427_090064300 | organism=Trypanosoma_brucei_Lister_strain_427_2018 | gene_product=WD domain. G-beta repeat/Sof1-like domain containing protein. putative | transcript_product=WD domain. G-beta rep	1	4	4	4	0	0	0	1	1	4	0	0	0	1	1	4	0	0	0	1	1	4	10.6	10.6	10.6	50.67	444	444	0	25.312	0	0	0	2.7	2.5	10.6	7459600	0	0	0	343270	1265000	5851300	21
transcript=Tb427_090064500,1	transcript=Tb427_090064500,1	9	9	9	Tb427_090064500,1-p1 | transcript=Tb427_090064500,1 | gene=Tb427_090064500 | organism=Trypanosoma_brucei_Lister_strain_427_2018 | gene_product=TCP-1/cpn60 chaperonin family. putative | transcript_product=TCP-1/cpn60 chaperonin family. putative | location=C	1	9	9	9	2	1	2	6	4	3	2	1	2	6	4	3	2	1	2	6	4	3	18.8	18.8	18.8	61.471	568	568	0	67.846	3.7	1.2	5.6	12.7	7.6	6.3	17968000	0	1299300	884720	4380400	6312400	5091500	33
transcript=Tb427_090066200,1;transcript=Tb427_090066100,1	transcript=Tb427_090066200,1;transcript=Tb427_090066100,1	1;1	1;1	1;1	Tb427_090066200,1-p1 | transcript=Tb427_090066200,1 | gene=Tb427_090066200 | organism=Trypanosoma_brucei_Lister_strain_427_2018 | gene_product=Peroxisomal biogenesis factor 11 (PEX11). putative | transcript_product=Peroxisomal biogenesis factor 11 (PEX11).	2	1	1	1	0	1	1	0	0	0	0	1	1	0	0	0	0	1	1	0	0	0	6.6	6.6	6.6	25.975	241	241;243	0.0028409	6.5309	0	6.6	6.6	0	0	0	1070400	0	386370	684050	0	0	0	12
transcript=Tb427_090070500,1;transcript=Tb427_090070400,1	transcript=Tb427_090070500,1;transcript=Tb427_090070400,1	2;2	2;2	2;2	Tb427_090070500,1-p1 | transcript=Tb427_090070500,1 | gene=Tb427_090070500 | organism=Trypanosoma_brucei_Lister_strain_427_2018 | gene_product=Ribosomal protein L31e. putative | transcript_product=Ribosomal protein L31e. putative | location=Chr9_core_Tb427	2	2	2	2	1	0	0	1	0	0	1	0	0	1	0	0	1	0	0	1	0	0	12.8	12.8	12.8	21.664	188	188;188	0	12.511	6.4	0	0	6.4	0	0	7655400	6975500	0	0	679860	0	0	6
transcript=Tb427_090071400,1	transcript=Tb427_090071400,1	1	1	1	Tb427_090071400,1-p1 | transcript=Tb427_090071400,1 | gene=Tb427_090071400 | organism=Trypanosoma_brucei_Lister_strain_427_2018 | gene_product=Cys/Met metabolism PLP-dependent enzyme/DegT/DnrJ/EryC1/StrS aminotransferase family/Beta-eliminating lyase/Amino	1	1	1	1	1	1	1	1	1	1	1	1	1	1	1	1	1	1	1	1	1	1	4.4	4.4	4.4	44.716	410	410	0	20.119	4.4	4.4	4.4	4.4	4.4	4.4	33856000	7586800	4434500	8100100	3846700	4046900	5840600	14
transcript=Tb427_090072800,1	transcript=Tb427_090072800,1	1	1	1	Tb427_090072800,1-p1 | transcript=Tb427_090072800,1 | gene=Tb427_090072800 | organism=Trypanosoma_brucei_Lister_strain_427_2018 | gene_product=DEAD/DEAH box helicase/Helicase conserved C-terminal domain containing protein. putative | transcript_product=DEA	1	1	1	1	0	1	1	1	1	0	0	1	1	1	1	0	0	1	1	1	1	0	2	2	2	83.112	739	739	0.0029155	6.7243	0	2	2	2	2	0	6398600	0	732100	1007200	2653300	2006000	0	45
transcript=Tb427_090074300,1;transcript=Tb427_090074000,1;transcript=Tb427_090073700,1;transcript=Tb427_090073400,1;transcript=Tb427_090073100,1	transcript=Tb427_090074300,1;transcript=Tb427_090074000,1;transcript=Tb427_090073700,1;transcript=Tb427_090073400,1;transcript=Tb427_090073100,1	12;12;12;12;12	12;12;12;12;12	12;12;12;12;12	Tb427_090074300,1-p1 | transcript=Tb427_090074300,1 | gene=Tb427_090074300 | organism=Trypanosoma_brucei_Lister_strain_427_2018 | gene_product=FGGY family of carbohydrate kinases. N-terminal domain/FGGY family of carbohydrate kinases. C-terminal domain con	5	12	12	12	5	6	5	11	8	9	5	6	5	11	8	9	5	6	5	11	8	9	27.1	27.1	27.1	56.365	512	512;512;512;512;512	0	102.87	13.5	15.4	13.5	23.6	19.3	23	217090000	17659000	22995000	16239000	74489000	42421000	43283000	28
transcript=Tb427_090074600,1	transcript=Tb427_090074600,1	12	12	12	Tb427_090074600,1-p1 | transcript=Tb427_090074600,1 | gene=Tb427_090074600 | organism=Trypanosoma_brucei_Lister_strain_427_2018 | gene_product=ThiF family/Ubiquitin-activating enzyme E1 four-helix bundle/Ubiquitin-activating enzyme active site. putative |	1	12	12	12	4	3	5	5	10	3	4	3	5	5	10	3	4	3	5	5	10	3	12.4	12.4	12.4	134.61	1214	1214	0	109.38	3.7	2.8	4.9	5.2	9.9	2.6	28292000	974490	1498100	5913600	5145100	13830000	929950	59
transcript=Tb427_090079800,1	transcript=Tb427_090079800,1	2	2	2	Tb427_090079800,1-p1 | transcript=Tb427_090079800,1 | gene=Tb427_090079800 | organism=Trypanosoma_brucei_Lister_strain_427_2018 | gene_product=hypothetical protein. conserved | transcript_product=hypothetical protein. conserved | location=Chr9_core_Tb427v1	1	2	2	2	0	0	0	2	1	1	0	0	0	2	1	1	0	0	0	2	1	1	2.3	2.3	2.3	125.27	1150	1150	0	12.328	0	0	0	2.3	1.3	1.3	5236400	0	0	0	2369200	1053100	1814000	50
transcript=Tb427_090080000,1	transcript=Tb427_090080000,1	1	1	1	Tb427_090080000,1-p1 | transcript=Tb427_090080000,1 | gene=Tb427_090080000 | organism=Trypanosoma_brucei_Lister_strain_427_2018 | gene_product=Ribosomal RNA-processing protein 7 (RRP7) C-terminal domain containing protein. putative | transcript_product=Rib	1	1	1	1	0	0	0	0	0	1	0	0	0	0	0	1	0	0	0	0	0	1	7.4	7.4	7.4	38.571	337	337	0	7.1034	0	0	0	0	0	7.4	1323900	0	0	0	0	0	1323900	12
transcript=Tb427_090084600,1	transcript=Tb427_090084600,1	1	1	1	Tb427_090084600,1-p1 | transcript=Tb427_090084600,1 | gene=Tb427_090084600 | organism=Trypanosoma_brucei_Lister_strain_427_2018 | gene_product=Caspase domain containing protein. putative | transcript_product=Caspase domain containing protein. putative | lo	1	1	1	1	0	0	0	0	0	1	0	0	0	0	0	1	0	0	0	0	0	1	1.4	1.4	1.4	54.466	492	492	0.0079576	6.1472	0	0	0	0	0	1.4	126910000	0	0	0	0	0	126910000	15
transcript=Tb427_090085600,1	transcript=Tb427_090085600,1	4	4	4	Tb427_090085600,1-p1 | transcript=Tb427_090085600,1 | gene=Tb427_090085600 | organism=Trypanosoma_brucei_Lister_strain_427_2018 | gene_product=RNA 3-terminal phosphate cyclase/RNA 3-terminal phosphate cyclase (RTC). insert domain containing protein. puta	1	4	4	4	0	0	0	0	3	4	0	0	0	0	3	4	0	0	0	0	3	4	14.4	14.4	14.4	39.228	362	362	0	27.743	0	0	0	0	10.2	14.4	8546100	0	0	0	0	3467900	5078200	18
transcript=Tb427_090086000,1	transcript=Tb427_090086000,1	1	1	1	Tb427_090086000,1-p1 | transcript=Tb427_090086000,1 | gene=Tb427_090086000 | organism=Trypanosoma_brucei_Lister_strain_427_2018 | gene_product=Ubiquitin carboxyl-terminal hydrolase/ICP0-binding domain of Ubiquitin-specific protease 7/Ubiquitin-specific pro	1	1	1	1	0	0	0	1	0	1	0	0	0	1	0	1	0	0	0	1	0	1	0.9	0.9	0.9	132.37	1161	1161	0.0055096	6.343	0	0	0	0.9	0	0.9	4909800	0	0	0	2741200	0	2168700	66
transcript=Tb427_090088400,1;transcript=Tb427_090088300,1	transcript=Tb427_090088400,1;transcript=Tb427_090088300,1	7;7	7;7	7;7	Tb427_090088400,1-p1 | transcript=Tb427_090088400,1 | gene=Tb427_090088400 | organism=Trypanosoma_brucei_Lister_strain_427_2018 | gene_product=Ribosomal large subunit proteins 60S L5. and 50S L18/Ribosomal L18 C-terminal region containing protein. putative	2	7	7	7	4	2	1	3	3	5	4	2	1	3	3	5	4	2	1	3	3	5	20.5	20.5	20.5	34.636	308	308;308	0	43.608	11.4	6.8	3.2	10.1	10.1	14.9	52368000	15083000	6849100	2923200	7672500	7096000	12744000	11
transcript=Tb427_090089300,1	transcript=Tb427_090089300,1	42	42	42	Tb427_090089300,1-p1 | transcript=Tb427_090089300,1 | gene=Tb427_090089300 | organism=Trypanosoma_brucei_Lister_strain_427_2018 | gene_product=U3 small nucleolar RNA-associated protein 6. putative | transcript_product=U3 small nucleolar RNA-associated prot	1	42	42	42	0	0	0	34	35	41	0	0	0	34	35	41	0	0	0	34	35	41	52	52	52	100.05	897	897	0	323.31	0	0	0	46.8	45.8	51.2	13791000000	0	0	0	4.0453e+09	5294100000	4451800000	52
transcript=Tb427_090089500,1;transcript=Tb427_100005300,1	transcript=Tb427_090089500,1;transcript=Tb427_100005300,1	7;5	7;5	7;5	Tb427_090089500,1-p1 | transcript=Tb427_090089500,1 | gene=Tb427_090089500 | organism=Trypanosoma_brucei_Lister_strain_427_2018 | gene_product=Ribosomal protein S6e. putative | transcript_product=Ribosomal protein S6e. putative | location=Chr9_core_Tb427v1	2	7	7	7	3	2	1	2	6	5	3	2	1	2	6	5	3	2	1	2	6	5	30	30	30	28.422	250	250;231	0	46.558	15.2	12.4	6	8.8	27.2	21.6	69758000	4403100	5319200	3275200	8447500	22446000	25867000	10
transcript=Tb427_100012300,1	transcript=Tb427_100012300,1	2	2	2	Tb427_100012300,1-p1 | transcript=Tb427_100012300,1 | gene=Tb427_100012300 | organism=Trypanosoma_brucei_Lister_strain_427_2018 | gene_product=Ribosomal protein L1p/L10e family. putative | transcript_product=Ribosomal protein L1p/L10e family. putative | lo	1	2	2	2	0	0	0	0	1	1	0	0	0	0	1	1	0	0	0	0	1	1	8.1	8.1	8.1	32.547	297	297	0	12.301	0	0	0	0	4.4	3.7	3916700	0	0	0	0	739210	3177400	20
transcript=Tb427_100013900,1	transcript=Tb427_100013900,1	8	8	8	Tb427_100013900,1-p1 | transcript=Tb427_100013900,1 | gene=Tb427_100013900 | organism=Trypanosoma_brucei_Lister_strain_427_2018 | gene_product=WD domain. G-beta repeat. putative | transcript_product=WD domain. G-beta repeat. putative | location=Chr10_core_	1	8	8	8	0	0	0	3	8	2	0	0	0	3	8	2	0	0	0	3	8	2	6	6	6	196.49	1747	1747	0	50.272	0	0	0	2.4	6	1.2	18521000	0	0	0	1676600	16844000	0	95
transcript=Tb427_100015000,1	transcript=Tb427_100015000,1	9	9	9	Tb427_100015000,1-p1 | transcript=Tb427_100015000,1 | gene=Tb427_100015000 | organism=Trypanosoma_brucei_Lister_strain_427_2018 | gene_product=TCP-1/cpn60 chaperonin family. putative | transcript_product=TCP-1/cpn60 chaperonin family. putative | location=C	1	9	9	9	2	4	3	3	4	3	2	4	3	3	4	3	2	4	3	3	4	3	20.9	20.9	20.9	58.375	536	536	0	74.958	3.9	9.9	8	6.3	9	5.8	26935000	1570000	5465700	7107000	4200800	6946900	1644200	36
transcript=Tb427_100017500,1	transcript=Tb427_100017500,1	4	4	4	Tb427_100017500,1-p1 | transcript=Tb427_100017500,1 | gene=Tb427_100017500 | organism=Trypanosoma_brucei_Lister_strain_427_2018 | gene_product=hypothetical protein. conserved | transcript_product=hypothetical protein. conserved | location=Chr10_core_Tb427v	1	4	4	4	0	0	0	3	4	4	0	0	0	3	4	4	0	0	0	3	4	4	25.2	25.2	25.2	411.27	3580	3580	0	35.673	0	0	0	18.7	25.2	25.2	24909000	0	0	0	2618400	13048000	9242600	218
transcript=Tb427_100018000,1	transcript=Tb427_100018000,1	6	6	6	Tb427_100018000,1-p1 | transcript=Tb427_100018000,1 | gene=Tb427_100018000 | organism=Trypanosoma_brucei_Lister_strain_427_2018 | gene_product=tRNA synthetases class I (I. L. M and V)/tRNA synthetases class I (M). putative | transcript_product=tRNA synthet	1	6	6	6	2	1	1	4	4	0	2	1	1	4	4	0	2	1	1	4	4	0	8.9	8.9	8.9	87.022	773	773	0	38.289	2.8	1.6	1.6	6	6	0	20689000	2866300	1634500	2720500	6081400	7386300	0	37
transcript=Tb427_100018100,1	transcript=Tb427_100018100,1	11	11	11	Tb427_100018100,1-p1 | transcript=Tb427_100018100,1 | gene=Tb427_100018100 | organism=Trypanosoma_brucei_Lister_strain_427_2018 | gene_product=CCR4-NOT transcription complex subunit 1 TTP binding domain/CCR4-NOT transcription complex subunit 1 CAF1-binding	1	11	11	11	0	1	3	7	10	6	0	1	3	7	10	6	0	1	3	7	10	6	6.5	6.5	6.5	259.01	2323	2323	0	214.85	0	0.4	1.9	4.4	5.9	3.4	34599000	0	0	1780300	9538700	18918000	4361200	124
transcript=Tb427_100018500,1	transcript=Tb427_100018500,1	3	3	3	Tb427_100018500,1-p1 | transcript=Tb427_100018500,1 | gene=Tb427_100018500 | organism=Trypanosoma_brucei_Lister_strain_427_2018 | gene_product=PCI domain containing protein. putative | transcript_product=PCI domain containing protein. putative | location=C	1	3	3	3	0	0	0	3	1	1	0	0	0	3	1	1	0	0	0	3	1	1	6.8	6.8	6.8	54.896	482	482	0	19.013	0	0	0	6.8	2.5	2.5	6999700	0	0	0	4667200	0	2332500	29
transcript=Tb427_100018600,1	transcript=Tb427_100018600,1	13	13	13	Tb427_100018600,1-p1 | transcript=Tb427_100018600,1 | gene=Tb427_100018600 | organism=Trypanosoma_brucei_Lister_strain_427_2018 | gene_product=hypothetical protein. conserved | transcript_product=hypothetical protein. conserved | location=Chr10_core_Tb427v	1	13	13	13	0	0	0	9	8	11	0	0	0	9	8	11	0	0	0	9	8	11	19.1	19.1	19.1	91.531	827	827	0	144.84	0	0	0	13.7	11.5	16.4	88391000	0	0	0	17426000	28225000	42740000	42
transcript=Tb427_100025300,1;transcript=Tb427_100025200,1;transcript=Tb427_100025100,1;transcript=Tb427_100025000,1;transcript=Tb427_100024900,1;transcript=Tb427_100024800,1;transcript=Tb427_100024700,1;transcript=Tb427_100024600,1;transcript=Tb427_100024500,1;transcript=Tb427_100024400,1	transcript=Tb427_100025300,1;transcript=Tb427_100025200,1;transcript=Tb427_100025100,1;transcript=Tb427_100025000,1;transcript=Tb427_100024900,1;transcript=Tb427_100024800,1;transcript=Tb427_100024700,1;transcript=Tb427_100024600,1;transcript=Tb427_100024500,1;transcript=Tb427_100024400,1	13;13;13;13;13;13;13;13;13;13	13;13;13;13;13;13;13;13;13;13	13;13;13;13;13;13;13;13;13;13	Tb427_100025300,1-p1 | transcript=Tb427_100025300,1 | gene=Tb427_100025300 | organism=Trypanosoma_brucei_Lister_strain_427_2018 | gene_product=Elongation factor Tu GTP binding domain/Elongation factor Tu domain 2/Elongation factor Tu C-terminal domain cont	10	13	13	13	10	8	7	10	8	9	10	8	7	10	8	9	10	8	7	10	8	9	35	35	35	49.105	449	449;449;449;449;449;449;449;449;449;449	0	323.31	30.1	20.5	18.7	29.6	20.5	28.1	2377700000	211090000	217500000	193020000	776780000	562860000	416400000	23
transcript=Tb427_100030200,1	transcript=Tb427_100030200,1	4	4	2	Tb427_100030200,1-p1 | transcript=Tb427_100030200,1 | gene=Tb427_100030200 | organism=Trypanosoma_brucei_Lister_strain_427_2018 | gene_product=lactate/malate dehydrogenase. NAD binding domain/lactate/malate dehydrogenase. alpha/beta C-terminal domain conta	1	4	4	2	4	3	4	4	1	2	4	3	4	4	1	2	2	2	2	2	1	1	21.5	21.5	12	33.171	317	317	0	78.074	21.5	18	21.5	21.5	5	11	37955000	12361000	6477700	8501100	7122200	1748800	1744300	14
transcript=Tb427_100031000,1	transcript=Tb427_100031000,1	1	1	1	Tb427_100031000,1-p1 | transcript=Tb427_100031000,1 | gene=Tb427_100031000 | organism=Trypanosoma_brucei_Lister_strain_427_2018 | gene_product=Intraflagellar transport 81 calponin homology domain containing protein. putative | transcript_product=Intraflage	1	1	1	1	0	0	0	1	0	0	0	0	0	1	0	0	0	0	0	1	0	0	1.6	1.6	1.6	87.396	768	768	0.0054201	6.2266	0	0	0	1.6	0	0	294660	0	0	0	294660	0	0	46
transcript=Tb427_100031600,1	transcript=Tb427_100031600,1	11	11	11	Tb427_100031600,1-p1 | transcript=Tb427_100031600,1 | gene=Tb427_100031600 | organism=Trypanosoma_brucei_Lister_strain_427_2018 | gene_product=WD domain. G-beta repeat. putative | transcript_product=WD domain. G-beta repeat. putative | location=Chr10_core_	1	11	11	11	0	0	0	7	7	8	0	0	0	7	7	8	0	0	0	7	7	8	23	23	23	75.292	696	696	0	105.35	0	0	0	14.5	14.4	18.1	91586000	0	0	0	22975000	36325000	32286000	35
transcript=Tb427_100032200,1	transcript=Tb427_100032200,1	2	2	2	Tb427_100032200,1-p1 | transcript=Tb427_100032200,1 | gene=Tb427_100032200 | organism=Trypanosoma_brucei_Lister_strain_427_2018 | gene_product=RNA polymerase Rpb1. domain 1/RNA polymerase Rpb1. domain 2/RNA polymerase Rpb1. domain 3/RNA polymerase Rpb1. do	1	2	2	2	0	0	0	0	2	0	0	0	0	0	2	0	0	0	0	0	2	0	1.3	1.3	1.3	170.27	1530	1530	0	11.116	0	0	0	0	1.3	0	570520	0	0	0	0	570520	0	78
transcript=Tb427_100033500,1;transcript=Tb427_100033400,1;transcript=Tb427_100033300,1	transcript=Tb427_100033500,1;transcript=Tb427_100033400,1;transcript=Tb427_100033300,1	18;18;18	18;18;18	18;18;18	Tb427_100033500,1-p1 | transcript=Tb427_100033500,1 | gene=Tb427_100033500 | organism=Trypanosoma_brucei_Lister_strain_427_2018 | gene_product=Enolase. N-terminal domain/Enolase. C-terminal TIM barrel domain containing protein. putative | transcript_produc	3	18	18	18	14	10	14	10	8	12	14	10	14	10	8	12	14	10	14	10	8	12	47.8	47.8	47.8	46.592	429	429;429;429	0	153.2	41	30.3	39.9	31	23.3	34	597520000	127360000	143420000	103790000	57672000	71803000	93480000	25
transcript=Tb427_100037100,1	transcript=Tb427_100037100,1	12	12	12	Tb427_100037100,1-p1 | transcript=Tb427_100037100,1 | gene=Tb427_100037100 | organism=Trypanosoma_brucei_Lister_strain_427_2018 | gene_product=Aldehyde dehydrogenase family. putative | transcript_product=Aldehyde dehydrogenase family. putative | location=C	1	12	12	12	8	6	5	7	7	5	8	6	5	7	7	5	8	6	5	7	7	5	27.1	27.1	27.1	62.036	561	561	0	77.927	16.9	13.9	10	17.1	15	10.7	80316000	14953000	14181000	15637000	16286000	13233000	6027300	30
transcript=Tb427_100039800,1	transcript=Tb427_100039800,1	3	3	2	Tb427_100039800,1-p1 | transcript=Tb427_100039800,1 | gene=Tb427_100039800 | organism=Trypanosoma_brucei_Lister_strain_427_2018 | gene_product=Proteasomal ATPase OB C-terminal domain/Holliday junction DNA helicase RuvB P-loop domain/AAA domain (dynein-rela	1	3	3	2	1	1	0	2	2	3	1	1	0	2	2	3	0	0	0	1	1	2	8	8	5	44.883	399	399	0	19.794	3	3	0	5.5	5.5	8	15020000	0	953220	0	5545000	2386700	6134600	24
transcript=Tb427_100041200,1	transcript=Tb427_100041200,1	2	2	2	Tb427_100041200,1-p1 | transcript=Tb427_100041200,1 | gene=Tb427_100041200 | organism=Trypanosoma_brucei_Lister_strain_427_2018 | gene_product=Aminotransferase class I and II. putative | transcript_product=Aminotransferase class I and II. putative | locati	1	2	2	2	0	1	0	0	2	0	0	1	0	0	2	0	0	1	0	0	2	0	6.5	6.5	6.5	44.787	403	403	0	11.538	0	3.7	0	0	6.5	0	1835800	0	648040	0	0	1187800	0	22
transcript=Tb427_100042500,1	transcript=Tb427_100042500,1	66	66	66	Tb427_100042500,1-p1 | transcript=Tb427_100042500,1 | gene=Tb427_100042500 | organism=Trypanosoma_brucei_Lister_strain_427_2018 | gene_product=Down-regulated in metastasis. putative | transcript_product=Down-regulated in metastasis. putative | location=Chr	1	66	66	66	0	0	0	34	49	54	0	0	0	34	49	54	0	0	0	34	49	54	22	22	22	432.6	3901	3901	0	323.31	0	0	0	11.2	15.9	18.4	849710000	0	0	0	139140000	380770000	329810000	192
transcript=Tb427_110159100,1;transcript=Tb427_100043000,1	transcript=Tb427_110159100,1;transcript=Tb427_100043000,1	2;2	2;2	2;2	Tb427_110159100,1-p1 | transcript=Tb427_110159100,1 | gene=Tb427_110159100 | organism=Trypanosoma_brucei_Lister_strain_427_2018 | gene_product=Ribosomal proteins 50S-L18Ae/60S-L20/60S-L18A. putative | transcript_product=Ribosomal proteins 50S-L18Ae/60S-L20	2	2	2	2	1	2	1	2	1	1	1	2	1	2	1	1	1	2	1	2	1	1	14.5	14.5	14.5	20.904	179	179;179	0	13.867	7.8	14.5	6.7	14.5	6.7	6.7	18543000	1196700	5387000	2249000	5539400	1299800	2871200	11
transcript=Tb427_100044000,1;transcript=Tb427_100043900,1	transcript=Tb427_100044000,1;transcript=Tb427_100043900,1	2;2	2;2	2;2	Tb427_100044000,1-p1 | transcript=Tb427_100044000,1 | gene=Tb427_100044000 | organism=Trypanosoma_brucei_Lister_strain_427_2018 | gene_product=Ribosomal S3Ae family. putative | transcript_product=Ribosomal S3Ae family. putative | location=Chr10_core_Tb427v	2	2	2	2	2	1	1	1	1	1	2	1	1	1	1	1	2	1	1	1	1	1	7.8	7.8	7.8	29.422	256	256;256	0	15.277	7.8	3.5	3.5	4.3	4.3	4.3	15777000	0	0	0	8471800	2827500	4477300	15
transcript=Tb427_100044400,1	transcript=Tb427_100044400,1	2	2	2	Tb427_100044400,1-p1 | transcript=Tb427_100044400,1 | gene=Tb427_100044400 | organism=Trypanosoma_brucei_Lister_strain_427_2018 | gene_product=DEAD/DEAH box helicase/Helicase conserved C-terminal domain containing protein. putative | transcript_product=DEA	1	2	2	2	0	1	1	1	1	2	0	1	1	1	1	2	0	1	1	1	1	2	5.2	5.2	5.2	46.468	406	406	0	12.756	0	2.7	2.7	2.7	2.7	5.2	13237000	0	2658500	3105000	2001400	2009400	3462700	25
transcript=Tb427_100048300,1	transcript=Tb427_100048300,1	1	1	1	Tb427_100048300,1-p1 | transcript=Tb427_100048300,1 | gene=Tb427_100048300 | organism=Trypanosoma_brucei_Lister_strain_427_2018 | gene_product=Pumilio-family RNA binding repeat. putative | transcript_product=Pumilio-family RNA binding repeat. putative | lo	1	1	1	1	0	0	0	0	1	0	0	0	0	0	1	0	0	0	0	0	1	0	2.3	2.3	2.3	63.851	572	572	0.005571	6.3843	0	0	0	0	2.3	0	0	0	0	0	0	0	0	30
transcript=Tb427_100049800,1;transcript=Tb427_100049700,1;transcript=Tb427_100049600,1	transcript=Tb427_100049800,1;transcript=Tb427_100049700,1;transcript=Tb427_100049600,1	33;33;33	33;33;33	33;33;33	Tb427_100049800,1-p1 | transcript=Tb427_100049800,1 | gene=Tb427_100049800 | organism=Trypanosoma_brucei_Lister_strain_427_2018 | gene_product=Elongation factor Tu GTP binding domain/Elongation factor Tu domain 2/Elongation Factor G. domain II/Elongation f	3	33	33	33	25	18	20	21	20	21	25	18	20	21	20	21	25	18	20	21	20	21	51.9	51.9	51.9	94.333	846	846;846;846	0	323.31	40.8	26.7	30.5	31.4	26.6	33.7	1204400000	190310000	120020000	119160000	309320000	265470000	200170000	48
transcript=Tb427_100056400,1	transcript=Tb427_100056400,1	5	5	5	Tb427_100056400,1-p1 | transcript=Tb427_100056400,1 | gene=Tb427_100056400 | organism=Trypanosoma_brucei_Lister_strain_427_2018 | gene_product=ADP-ribosylation factor family/50S ribosome-binding GTPase/Signal recognition particle receptor beta subunit/Ras	1	5	5	5	0	0	0	4	3	5	0	0	0	4	3	5	0	0	0	4	3	5	21.5	21.5	21.5	30.327	270	270	0	58.51	0	0	0	16.7	11.9	21.5	54692000	0	0	0	21969000	13289000	19434000	13
transcript=Tb427_100057500,1;transcript=Tb427_100057400,1	transcript=Tb427_100057500,1;transcript=Tb427_100057400,1	2;2	2;2	2;2	Tb427_100057500,1-p1 | transcript=Tb427_100057500,1 | gene=Tb427_100057500 | organism=Trypanosoma_brucei_Lister_strain_427_2018 | gene_product=Ribosomal protein S13/S18. putative | transcript_product=Ribosomal protein S13/S18. putative | location=Chr10_cor	2	2	2	2	2	1	0	0	0	0	2	1	0	0	0	0	2	1	0	0	0	0	12.4	12.4	12.4	17.51	153	153;153	0	13.134	12.4	6.5	0	0	0	0	1592100	1034300	557760	0	0	0	0	9
transcript=Tb427_100060400,1;transcript=Tb427_100060200,1	transcript=Tb427_100060400,1;transcript=Tb427_100060200,1	6;6	6;6	6;6	Tb427_100060400,1-p1 | transcript=Tb427_100060400,1 | gene=Tb427_100060400 | organism=Trypanosoma_brucei_Lister_strain_427_2018 | gene_product=Fructose-bisphosphate aldolase class-I. putative | transcript_product=Fructose-bisphosphate aldolase class-I. put	2	6	6	6	1	2	1	2	3	5	1	2	1	2	3	5	1	2	1	2	3	5	18.5	18.5	18.5	41.071	372	372;372	0	39.858	3.2	7	3.2	6.7	10.5	14.8	41054000	4193900	4140500	3424100	5723700	8527300	15045000	20
transcript=Tb427_100061800,1	transcript=Tb427_100061800,1	2	2	2	Tb427_100061800,1-p1 | transcript=Tb427_100061800,1 | gene=Tb427_100061800 | organism=Trypanosoma_brucei_Lister_strain_427_2018 | gene_product=Cell division protein 48 (CDC48). N-terminal domain/Cell division protein 48 (CDC48). domain 2/Holliday junction	1	2	2	2	0	1	1	2	1	1	0	1	1	2	1	1	0	1	1	2	1	1	2.6	2.6	2.6	85.803	780	780	0	13.604	0	1.5	1.5	2.6	1.5	1.5	10696000	0	1480600	938670	3117900	3060600	2098000	39
transcript=Tb427_100062200,1	transcript=Tb427_100062200,1	3	3	3	Tb427_100062200,1-p1 | transcript=Tb427_100062200,1 | gene=Tb427_100062200 | organism=Trypanosoma_brucei_Lister_strain_427_2018 | gene_product=The ARF-like 2 binding protein BART. putative | transcript_product=The ARF-like 2 binding protein BART. putative	1	3	3	3	0	0	0	2	2	0	0	0	0	2	2	0	0	0	0	2	2	0	8.1	8.1	8.1	48.266	433	433	0	17.857	0	0	0	4.6	5.8	0	5756700	0	0	0	2514200	3242500	0	27
transcript=Tb427_100063300,1	transcript=Tb427_100063300,1	14	14	14	Tb427_100063300,1-p1 | transcript=Tb427_100063300,1 | gene=Tb427_100063300 | organism=Trypanosoma_brucei_Lister_strain_427_2018 | gene_product=hypothetical protein. conserved | transcript_product=hypothetical protein. conserved | location=Chr10_core_Tb427v	1	14	14	14	0	0	0	12	9	12	0	0	0	12	9	12	0	0	0	12	9	12	20.2	20.2	20.2	85.697	791	791	0	107.28	0	0	0	18.2	13.7	19.2	133630000	0	0	0	76854000	30452000	26324000	36
transcript=Tb427_100063400,1;transcript=Tb427_100063700,1;transcript=Tb427_100063600,1;transcript=Tb427_100063500,1	transcript=Tb427_100063400,1;transcript=Tb427_100063700,1;transcript=Tb427_100063600,1;transcript=Tb427_100063500,1	2;2;2;2	2;2;2;2	2;2;2;2	Tb427_100063400,1-p1 | transcript=Tb427_100063400,1 | gene=Tb427_100063400 | organism=Trypanosoma_brucei_Lister_strain_427_2018 | gene_product=Protein kinase domain/Protein tyrosine kinase/PH domain containing protein. putative | transcript_product=Protein	4	2	2	2	0	0	0	1	1	0	0	0	0	1	1	0	0	0	0	1	1	0	5.3	5.3	5.3	54.684	490	490;494;494;494	0	12.721	0	0	0	2.4	2.9	0	884950	0	0	0	884950	0	0	26
transcript=Tb427_100064700,1	transcript=Tb427_100064700,1	31	31	31	Tb427_100064700,1-p1 | transcript=Tb427_100064700,1 | gene=Tb427_100064700 | organism=Trypanosoma_brucei_Lister_strain_427_2018 | gene_product=Clathrin. heavy-chain linker/Clathrin-H-link/Region in Clathrin and VPS. putative | transcript_product=Clathrin.	1	31	31	31	22	10	11	13	20	12	22	10	11	13	20	12	22	10	11	13	20	12	22.3	22.3	22.3	190.62	1703	1703	0	291.62	15.7	7.3	9	9.6	13.3	8.4	144110000	39636000	8416100	17498000	22044000	41183000	15329000	95
transcript=Tb427_100069700,1;transcript=Tb427_100069500,1	transcript=Tb427_100069700,1;transcript=Tb427_100069500,1	22;22	22;22	22;22	Tb427_100069700,1-p1 | transcript=Tb427_100069700,1 | gene=Tb427_100069700 | organism=Trypanosoma_brucei_Lister_strain_427_2018 | gene_product=TCP-1/cpn60 chaperonin family. putative | transcript_product=TCP-1/cpn60 chaperonin family. putative | location=C	2	22	22	22	16	11	13	17	15	13	16	11	13	17	15	13	16	11	13	17	15	13	48.2	48.2	48.2	59.503	562	562;562	0	320.04	37.9	26.2	31	39.1	31.9	29	626510000	98819000	123860000	84187000	108600000	105290000	105750000	33
transcript=Tb427_100071600,1	transcript=Tb427_100071600,1	1	1	1	Tb427_100071600,1-p1 | transcript=Tb427_100071600,1 | gene=Tb427_100071600 | organism=Trypanosoma_brucei_Lister_strain_427_2018 | gene_product=hypothetical protein. conserved | transcript_product=hypothetical protein. conserved | location=Chr10_core_Tb427v	1	1	1	1	0	0	0	1	1	1	0	0	0	1	1	1	0	0	0	1	1	1	3.8	3.8	3.8	43.678	396	396	0	13.495	0	0	0	3.8	3.8	3.8	7212200	0	0	0	1770400	2038900	3402900	15
transcript=Tb427_100079300,1;transcript=Tb427_100079200,1	transcript=Tb427_100079300,1;transcript=Tb427_100079200,1	1;1	1;1	1;1	Tb427_100079300,1-p1 | transcript=Tb427_100079300,1 | gene=Tb427_100079300 | organism=Trypanosoma_brucei_Lister_strain_427_2018 | gene_product=Ribosomal protein S24e. putative | transcript_product=Ribosomal protein S24e. putative | location=Chr10_core_Tb42	2	1	1	1	1	0	0	0	0	1	1	0	0	0	0	1	1	0	0	0	0	1	9.5	9.5	9.5	15.683	137	137;137	0.002907	6.714	9.5	0	0	0	0	9.5	4781400	4178000	0	0	0	0	603390	3
transcript=Tb427_100079400,1	transcript=Tb427_100079400,1	1	1	1	Tb427_100079400,1-p1 | transcript=Tb427_100079400,1 | gene=Tb427_100079400 | organism=Trypanosoma_brucei_Lister_strain_427_2018 | gene_product=hypothetical protein. conserved | transcript_product=hypothetical protein. conserved | location=Chr10_core_Tb427v	1	1	1	1	1	0	0	0	0	1	1	0	0	0	0	1	1	0	0	0	0	1	0.5	0.5	0.5	197.91	1794	1794	0.0055866	6.3945	0.5	0	0	0	0	0.5	0	0	0	0	0	0	0	79
transcript=Tb427_100080100,1	transcript=Tb427_100080100,1	10	10	10	Tb427_100080100,1-p1 | transcript=Tb427_100080100,1 | gene=Tb427_100080100 | organism=Trypanosoma_brucei_Lister_strain_427_2018 | gene_product=ATP-grasp domain/CoA-ligase. putative | transcript_product=ATP-grasp domain/CoA-ligase. putative | location=Chr10	1	10	10	10	4	3	2	4	3	5	4	3	2	4	3	5	4	3	2	4	3	5	33.9	33.9	33.9	44.905	419	419	0	77.059	13.6	7.6	7.6	10.3	10.7	17.2	40802000	7318000	4812200	3855800	8946200	6315700	9554100	22
transcript=Tb427_100080400,1	transcript=Tb427_100080400,1	4	4	4	Tb427_100080400,1-p1 | transcript=Tb427_100080400,1 | gene=Tb427_100080400 | organism=Trypanosoma_brucei_Lister_strain_427_2018 | gene_product=DEAD/DEAH box helicase/Type III restriction enzyme. res subunit/Helicase conserved C-terminal domain/rRNA-process	1	4	4	4	0	0	0	3	3	1	0	0	0	3	3	1	0	0	0	3	3	1	4.7	4.7	4.7	107.35	950	950	0	23.753	0	0	0	3.4	3.5	1.1	9449900	0	0	0	3108000	5783700	558160	53
transcript=Tb427_100081000,1	transcript=Tb427_100081000,1	2	2	2	Tb427_100081000,1-p1 | transcript=Tb427_100081000,1 | gene=Tb427_100081000 | organism=Trypanosoma_brucei_Lister_strain_427_2018 | gene_product=Fibrillarin/tRNA methyltransferase complex GCD14 subunit. putative | transcript_product=Fibrillarin/tRNA methyltr	1	2	2	2	0	0	0	2	2	2	0	0	0	2	2	2	0	0	0	2	2	2	10.3	10.3	10.3	31.662	300	300	0	16.646	0	0	0	10.3	10.3	10.3	18989000	0	0	0	8335700	1752700	8900800	16
transcript=Tb427_100081800,1	transcript=Tb427_100081800,1	4	4	4	Tb427_100081800,1-p1 | transcript=Tb427_100081800,1 | gene=Tb427_100081800 | organism=Trypanosoma_brucei_Lister_strain_427_2018 | gene_product=Biotin-requiring enzyme/e3 binding domain/2-oxoacid dehydrogenases acyltransferase (catalytic domain). putative |	1	4	4	4	1	0	1	3	2	0	1	0	1	3	2	0	1	0	1	3	2	0	12.2	12.2	12.2	48.108	451	451	0	28.738	2.7	0	4	8.2	4.9	0	3460800	0	0	0	2802200	658580	0	18
transcript=Tb427_100084700,1	transcript=Tb427_100084700,1	4	4	4	Tb427_100084700,1-p1 | transcript=Tb427_100084700,1 | gene=Tb427_100084700 | organism=Trypanosoma_brucei_Lister_strain_427_2018 | gene_product=hypothetical protein. conserved | transcript_product=hypothetical protein. conserved | location=Chr10_core_Tb427v	1	4	4	4	0	0	0	2	4	2	0	0	0	2	4	2	0	0	0	2	4	2	7.7	7.7	7.7	80.32	712	712	0	64.717	0	0	0	3.8	7.7	3.8	8147600	0	0	0	642190	5825900	1679500	24
transcript=Tb427_100086000,1	transcript=Tb427_100086000,1	4	4	4	Tb427_100086000,1-p1 | transcript=Tb427_100086000,1 | gene=Tb427_100086000 | organism=Trypanosoma_brucei_Lister_strain_427_2018 | gene_product=Metalloenzyme superfamily/BPG-independent PGAM N-terminus (iPGM_N). putative | transcript_product=Metalloenzyme s	1	4	4	4	0	4	2	2	2	0	0	4	2	2	2	0	0	4	2	2	2	0	8.5	8.5	8.5	60.603	551	551	0	24.996	0	8.5	5.3	5.3	4	0	11302000	0	5570000	1521000	1899900	2310600	0	28
transcript=Tb427_100087000,1	transcript=Tb427_100087000,1	3	3	3	Tb427_100087000,1-p1 | transcript=Tb427_100087000,1 | gene=Tb427_100087000 | organism=Trypanosoma_brucei_Lister_strain_427_2018 | gene_product=Prolyl oligopeptidase. N-terminal beta-propeller domain/Prolyl oligopeptidase family. putative | transcript_produ	1	3	3	3	0	0	1	2	1	1	0	0	1	2	1	1	0	0	1	2	1	1	5.4	5.4	5.4	77.596	698	698	0	17.118	0	0	2.1	3.4	1.3	2	2314300	0	0	522270	949580	462740	379700	45
transcript=Tb427_100088800,1	transcript=Tb427_100088800,1	7	7	7	Tb427_100088800,1-p1 | transcript=Tb427_100088800,1 | gene=Tb427_100088800 | organism=Trypanosoma_brucei_Lister_strain_427_2018 | gene_product=TCP-1/cpn60 chaperonin family. putative | transcript_product=TCP-1/cpn60 chaperonin family. putative | location=C	1	7	7	7	1	1	0	4	4	4	1	1	0	4	4	4	1	1	0	4	4	4	14.2	14.2	14.2	58.095	537	537	0	42.926	3	1.5	0	8.6	8.9	7.8	16883000	825070	0	0	4908600	7739300	3410000	31
transcript=Tb427_100089600,1	transcript=Tb427_100089600,1	1	1	1	Tb427_100089600,1-p1 | transcript=Tb427_100089600,1 | gene=Tb427_100089600 | organism=Trypanosoma_brucei_Lister_strain_427_2018 | gene_product=Eukaryotic translation initiation factor 3 subunit 8 N-terminus. putative | transcript_product=Eukaryotic transla	1	1	1	1	1	1	0	1	1	0	1	1	0	1	1	0	1	1	0	1	1	0	1.6	1.6	1.6	84.323	740	740	0	6.9295	1.6	1.6	0	1.6	1.6	0	2677300	1173500	0	0	1503900	0	0	36
transcript=Tb427_100092000,1;transcript=Tb427_100091900,1;transcript=Tb427_100092100,1;transcript=Tb427_100091800,1	transcript=Tb427_100092000,1;transcript=Tb427_100091900,1;transcript=Tb427_100092100,1;transcript=Tb427_100091800,1	3;3;3;3	3;3;3;3	3;3;3;3	Tb427_100092000,1-p1 | transcript=Tb427_100092000,1 | gene=Tb427_100092000 | organism=Trypanosoma_brucei_Lister_strain_427_2018 | gene_product=Sugar (and other) transporter/Major Facilitator Superfamily. putative | transcript_product=Sugar (and other) tran	4	3	3	3	2	1	3	2	2	1	2	1	3	2	2	1	2	1	3	2	2	1	5.9	5.9	5.9	56.783	528	528;528;529;529	0	33.372	4	2.5	5.9	4.4	4.4	2.5	13122000	1718100	2286000	3123700	847690	4312500	834370	10
transcript=Tb427_100095300,1	transcript=Tb427_100095300,1	5	5	5	Tb427_100095300,1-p1 | transcript=Tb427_100095300,1 | gene=Tb427_100095300 | organism=Trypanosoma_brucei_Lister_strain_427_2018 | gene_product=A distinct subfamily of CDD/CDA-like deaminases. putative | transcript_product=A distinct subfamily of CDD/CDA-li	1	5	5	5	0	0	0	3	2	5	0	0	0	3	2	5	0	0	0	3	2	5	9.2	9.2	9.2	66.195	588	588	0	34.993	0	0	0	6	4.1	9.2	36018000	0	0	0	18323000	6205500	11489000	31
transcript=Tb427_100096400,1	transcript=Tb427_100096400,1	8	8	8	Tb427_100096400,1-p1 | transcript=Tb427_100096400,1 | gene=Tb427_100096400 | organism=Trypanosoma_brucei_Lister_strain_427_2018 | gene_product=hypothetical protein. conserved | transcript_product=hypothetical protein. conserved | location=Chr10_core_Tb427v	1	8	8	8	0	0	0	7	4	5	0	0	0	7	4	5	0	0	0	7	4	5	32.1	32.1	32.1	45.398	411	411	0	70.242	0	0	0	29.2	16.1	22.9	40729000	0	0	0	19245000	8954400	12529000	21
transcript=Tb427_100098800,1	transcript=Tb427_100098800,1	2	2	2	Tb427_100098800,1-p1 | transcript=Tb427_100098800,1 | gene=Tb427_100098800 | organism=Trypanosoma_brucei_Lister_strain_427_2018 | gene_product=hypothetical protein. conserved | transcript_product=hypothetical protein. conserved | location=Chr10_core_Tb427v	1	2	2	2	0	0	0	2	2	2	0	0	0	2	2	2	0	0	0	2	2	2	3.8	3.8	3.8	71.227	639	639	0	14.927	0	0	0	3.8	3.8	3.8	7463000	0	0	0	2182100	3610400	1670500	20
transcript=Tb427_100099100,1	transcript=Tb427_100099100,1	3	3	3	Tb427_100099100,1-p1 | transcript=Tb427_100099100,1 | gene=Tb427_100099100 | organism=Trypanosoma_brucei_Lister_strain_427_2018 | gene_product=tRNA synthetases class I (I. L. M and V)/tRNA synthetases class I (M)/Anticodon-binding domain of tRNA. putative	1	3	3	3	0	1	1	0	2	0	0	1	1	0	2	0	0	1	1	0	2	0	3.1	3.1	3.1	130.63	1143	1143	0	17.957	0	1	1	0	2.1	0	3020600	0	795890	1248700	0	975920	0	60
transcript=Tb427_100104200,1	transcript=Tb427_100104200,1	3	2	2	Tb427_100104200,1-p1 | transcript=Tb427_100104200,1 | gene=Tb427_100104200 | organism=Trypanosoma_brucei_Lister_strain_427_2018 | gene_product=Holliday junction DNA helicase RuvB P-loop domain/AAA domain (dynein-related subfamily)/AAA domain (Cdc48 subfami	1	3	2	2	1	1	0	1	1	3	0	0	0	0	0	2	0	0	0	0	0	2	9.6	6.6	6.6	45.729	408	408	0	11.424	2.9	2.9	0	2.9	2.9	9.6	811720	0	0	0	0	0	811720	25
transcript=Tb427_100106000,1	transcript=Tb427_100106000,1	7	7	7	Tb427_100106000,1-p1 | transcript=Tb427_100106000,1 | gene=Tb427_100106000 | organism=Trypanosoma_brucei_Lister_strain_427_2018 | gene_product=hypothetical protein. conserved | transcript_product=hypothetical protein. conserved | location=Chr10_core_Tb427v	1	7	7	7	0	0	0	2	1	7	0	0	0	2	1	7	0	0	0	2	1	7	19.8	19.8	19.8	44.117	410	410	0	52.797	0	0	0	8	4.6	19.8	50051000	0	0	0	6436100	4698200	38916000	19
transcript=Tb427_100109500,1	transcript=Tb427_100109500,1	29	29	20	Tb427_100109500,1-p1 | transcript=Tb427_100109500,1 | gene=Tb427_100109500 | organism=Trypanosoma_brucei_Lister_strain_427_2018 | gene_product=hypothetical protein. conserved | transcript_product=hypothetical protein. conserved | location=Chr10_core_Tb427v	1	29	29	20	6	4	4	25	22	29	6	4	4	25	22	29	5	4	4	16	15	20	94.8	94.8	91.5	356.4	3169	3169	0	323.31	87.1	85.7	85.7	94	92.9	94.8	113280000000	234580000	106910000	297610000	37878000000	41573000000	33189000000	243
transcript=Tb427_100110300,1	transcript=Tb427_100110300,1	13	4	4	Tb427_100110300,1-p1 | transcript=Tb427_100110300,1 | gene=Tb427_100110300 | organism=Trypanosoma_brucei_Lister_strain_427_2018 | gene_product=hypothetical protein. conserved | transcript_product=hypothetical protein. conserved | location=Chr10_core_Tb427v	1	13	4	4	1	0	2	12	11	13	0	0	2	3	4	4	0	0	2	3	4	4	32.3	29.1	29.1	399	3401	3401	0	101.73	0.4	0	26.5	29.9	31.3	32.3	1.0199e+09	0	0	25652000	196220000	338850000	459140000	180
transcript=Tb427_100110600,1	transcript=Tb427_100110600,1	2	2	2	Tb427_100110600,1-p1 | transcript=Tb427_100110600,1 | gene=Tb427_100110600 | organism=Trypanosoma_brucei_Lister_strain_427_2018 | gene_product=Pyridine nucleotide-disulphide oxidoreductase/Pyridine nucleotide-disulphide oxidoreductase. dimerisation domain	1	2	2	2	1	1	2	2	1	0	1	1	2	2	1	0	1	1	2	2	1	0	5.5	5.5	5.5	53.142	492	492	0	13.049	2.4	3	5.5	5.5	2.4	0	4924400	0	264250	2103800	1563000	993310	0	20
transcript=Tb427_100115300,1	transcript=Tb427_100115300,1	2	2	2	Tb427_100115300,1-p1 | transcript=Tb427_100115300,1 | gene=Tb427_100115300 | organism=Trypanosoma_brucei_Lister_strain_427_2018 | gene_product=PAZ domain/Piwi domain containing protein. putative | transcript_product=PAZ domain/Piwi domain containing protei	1	2	2	2	0	0	0	2	0	1	0	0	0	2	0	1	0	0	0	2	0	1	2.6	2.6	2.6	98.019	892	892	0	11.785	0	0	0	2.6	0	1.3	2269700	0	0	0	1924500	0	345170	57
transcript=Tb427_100116900,1;transcript=Tb427_100116800,1;transcript=Tb427_100116700,1;transcript=Tb427_100116600,1;transcript=Tb427_100116500,1;transcript=Tb427_100116400,1;transcript=Tb427_100116300,1;transcript=Tb427_100116200,1;transcript=Tb427_100116100,1	transcript=Tb427_100116900,1;transcript=Tb427_100116800,1;transcript=Tb427_100116700,1;transcript=Tb427_100116600,1;transcript=Tb427_100116500,1;transcript=Tb427_100116400,1;transcript=Tb427_100116300,1;transcript=Tb427_100116200,1;transcript=Tb427_100116100,1	21;21;21;21;21;21;21;21;21	21;21;21;21;21;21;21;21;21	21;21;21;21;21;21;21;21;21	Tb427_100116900,1-p1 | transcript=Tb427_100116900,1 | gene=Tb427_100116900 | organism=Trypanosoma_brucei_Lister_strain_427_2018 | gene_product=Histidine kinase-. DNA gyrase B-. and HSP90-like ATPase/Hsp90 protein. putative | transcript_product=Histidine ki	9	21	21	21	15	10	5	14	12	11	15	10	5	14	12	11	15	10	5	14	12	11	34.1	34.1	34.1	80.777	704	704;704;704;704;704;704;704;704;704	0	296.68	26.1	15.8	8.2	23.7	19.6	17.3	461650000	107200000	60046000	26192000	88896000	99916000	79398000	34
transcript=Tb427_100117900,1	transcript=Tb427_100117900,1	26	26	26	Tb427_100117900,1-p1 | transcript=Tb427_100117900,1 | gene=Tb427_100117900 | organism=Trypanosoma_brucei_Lister_strain_427_2018 | gene_product=hypothetical protein. conserved | transcript_product=hypothetical protein. conserved | location=Chr10_core_Tb427v	1	26	26	26	0	0	0	7	19	26	0	0	0	7	19	26	0	0	0	7	19	26	33.6	33.6	33.6	369.73	3391	3391	0	323.31	0	0	0	28.8	33.2	33.6	2.101e+09	0	0	0	103400000	911300000	1086300000	77
transcript=Tb427_100120900,1	transcript=Tb427_100120900,1	2	2	2	Tb427_100120900,1-p1 | transcript=Tb427_100120900,1 | gene=Tb427_100120900 | organism=Trypanosoma_brucei_Lister_strain_427_2018 | gene_product=Ribosomal protein L6e. putative | transcript_product=Ribosomal protein L6e. putative | location=Chr10_core_Tb427v	1	2	2	2	1	1	1	1	0	1	1	1	1	1	0	1	1	1	1	1	0	1	17.2	17.2	17.2	21.185	192	192	0	15.956	8.3	8.9	8.9	8.9	0	8.9	6730300	0	1819900	1997200	1536200	0	1377100	10
transcript=Tb427_100130000,1	transcript=Tb427_100130000,1	4	4	4	Tb427_100130000,1-p1 | transcript=Tb427_100130000,1 | gene=Tb427_100130000 | organism=Trypanosoma_brucei_Lister_strain_427_2018 | gene_product=Peptidase family M20/M25/M40/Peptidase dimerisation domain containing protein. putative | transcript_product=Pept	1	4	4	4	1	0	0	1	3	0	1	0	0	1	3	0	1	0	0	1	3	0	12	12	12	51.547	475	475	0	23.843	4.4	0	0	4.4	7.6	0	5133900	938940	0	0	1299800	2895100	0	19
transcript=Tb427_100132400,1;transcript=Tb427_100132500,1	transcript=Tb427_100132400,1;transcript=Tb427_100132500,1	2;1	2;1	2;1	Tb427_100132400,1-p1 | transcript=Tb427_100132400,1 | gene=Tb427_100132400 | organism=Trypanosoma_brucei_Lister_strain_427_2018 | gene_product=Cation transporter/ATPase. N-terminus/E1-E2 ATPase/haloacid dehalogenase-like hydrolase. putative | transcript_pr	2	2	2	2	0	1	1	1	1	0	0	1	1	1	1	0	0	1	1	1	1	0	2.6	2.6	2.6	100.24	912	912;920	0	12.011	0	1.4	1.2	1.2	1.2	0	2208800	0	0	1689700	0	519120	0	39
transcript=Tb427_100134000,1	transcript=Tb427_100134000,1	3	3	3	Tb427_100134000,1-p1 | transcript=Tb427_100134000,1 | gene=Tb427_100134000 | organism=Trypanosoma_brucei_Lister_strain_427_2018 | gene_product=Pumilio-family RNA binding repeat. putative | transcript_product=Pumilio-family RNA binding repeat. putative | lo	1	3	3	3	0	0	0	2	0	1	0	0	0	2	0	1	0	0	0	2	0	1	3.9	3.9	3.9	92.303	847	847	0	17.012	0	0	0	2.7	0	1.2	1949200	0	0	0	1264200	0	684970	29
transcript=Tb427_110105700,1;transcript=Tb427_100134200,1	transcript=Tb427_110105700,1;transcript=Tb427_100134200,1	2;2	2;2	2;2	Tb427_110105700,1-p1 | transcript=Tb427_110105700,1 | gene=Tb427_110105700 | organism=Trypanosoma_brucei_Lister_strain_427_2018 | gene_product=Ribosomal protein L34e. putative | transcript_product=Ribosomal protein L34e. putative | location=Chr11_core_Tb42	2	2	2	2	1	1	0	0	0	0	1	1	0	0	0	0	1	1	0	0	0	0	14.1	14.1	14.1	19.336	170	170;170	0	12.466	9.4	4.7	0	0	0	0	1763100	1763100	0	0	0	0	0	3
transcript=Tb427_100134500,1	transcript=Tb427_100134500,1	15	15	15	Tb427_100134500,1-p1 | transcript=Tb427_100134500,1 | gene=Tb427_100134500 | organism=Trypanosoma_brucei_Lister_strain_427_2018 | gene_product=Hsp70 protein. putative | transcript_product=Hsp70 protein. putative | location=Chr10_core_Tb427v10:3080264-30826	1	15	15	15	4	6	3	7	9	7	4	6	3	7	9	7	4	6	3	7	9	7	21.8	21.8	21.8	90.817	811	811	0	95.973	6.5	8.4	4.7	9.6	13.2	10.1	71846000	6467300	10899000	5921000	22519000	13551000	12488000	44
transcript=Tb427_100136100,1	transcript=Tb427_100136100,1	1	1	1	Tb427_100136100,1-p1 | transcript=Tb427_100136100,1 | gene=Tb427_100136100 | organism=Trypanosoma_brucei_Lister_strain_427_2018 | gene_product=Aminoacyl-tRNA editing domain/tRNA synthetase class II core domain (G. H. P. S and T)/Anticodon binding domain/Pr	1	1	1	1	0	1	0	0	0	0	0	1	0	0	0	0	0	1	0	0	0	0	2.1	2.1	2.1	80.557	715	715	0.0055402	6.3763	0	2.1	0	0	0	0	3004800	0	3004800	0	0	0	0	44
transcript=Tb427_100138900,1	transcript=Tb427_100138900,1	26	26	26	Tb427_100138900,1-p1 | transcript=Tb427_100138900,1 | gene=Tb427_100138900 | organism=Trypanosoma_brucei_Lister_strain_427_2018 | gene_product=Nrap protein domain 3/Nrap protein nucleotidyltransferase domain 4/Nrap protein PAP/OAS1-like domain 5. putative	1	26	26	26	0	0	0	16	20	22	0	0	0	16	20	22	0	0	0	16	20	22	27	27	27	136.67	1236	1236	0	323.31	0	0	0	16.5	21	23.2	428040000	0	0	0	64391000	209240000	154410000	74
transcript=Tb427_100139800,1	transcript=Tb427_100139800,1	12	12	12	Tb427_100139800,1-p1 | transcript=Tb427_100139800,1 | gene=Tb427_100139800 | organism=Trypanosoma_brucei_Lister_strain_427_2018 | gene_product=WD domain. G-beta repeat/Dip2/Utp12 Family. putative | transcript_product=WD domain. G-beta repeat/Dip2/Utp12 Fam	1	12	12	12	0	0	0	7	11	10	0	0	0	7	11	10	0	0	0	7	11	10	18	18	18	102.94	939	939	0	130.78	0	0	0	11.5	17.1	16.1	115060000	0	0	0	21669000	48916000	44471000	39
transcript=Tb427_100139900,1	transcript=Tb427_100139900,1	2	2	2	Tb427_100139900,1-p1 | transcript=Tb427_100139900,1 | gene=Tb427_100139900 | organism=Trypanosoma_brucei_Lister_strain_427_2018 | gene_product=hypothetical protein. conserved | transcript_product=hypothetical protein. conserved | location=Chr10_core_Tb427v	1	2	2	2	0	0	0	0	2	0	0	0	0	0	2	0	0	0	0	0	2	0	0.8	0.8	0.8	286.14	2606	2606	0	11.684	0	0	0	0	0.8	0	833570	0	0	0	0	833570	0	134
transcript=Tb427_100140700,1	transcript=Tb427_100140700,1	3	3	3	Tb427_100140700,1-p1 | transcript=Tb427_100140700,1 | gene=Tb427_100140700 | organism=Trypanosoma_brucei_Lister_strain_427_2018 | gene_product=Elongation factor Tu GTP binding domain/Elongation factor Tu C-terminal domain containing protein. putative | tra	1	3	3	3	1	2	1	2	2	3	1	2	1	2	2	3	1	2	1	2	2	3	7.7	7.7	7.7	51.849	470	470	0	19.91	2.8	4.9	2.8	4.9	4.9	7.7	24870000	1586100	4721100	4270200	5122000	4790200	4380200	27
transcript=Tb427_110105500,1;transcript=Tb427_100142600,1	transcript=Tb427_110105500,1;transcript=Tb427_100142600,1	2;2	2;2	2;2	Tb427_110105500,1-p1 | transcript=Tb427_110105500,1 | gene=Tb427_110105500 | organism=Trypanosoma_brucei_Lister_strain_427_2018 | gene_product=Ribosomal protein L1p/L10e family. putative | transcript_product=Ribosomal protein L1p/L10e family. putative | lo	2	2	2	2	0	1	2	0	0	0	0	1	2	0	0	0	0	1	2	0	0	0	10.7	10.7	10.7	24.597	214	214;214	0	14.212	0	4.2	10.7	0	0	0	1190100	0	0	1190100	0	0	0	11
transcript=Tb427_100148200,1	transcript=Tb427_100148200,1	8	8	8	Tb427_100148200,1-p1 | transcript=Tb427_100148200,1 | gene=Tb427_100148200 | organism=Trypanosoma_brucei_Lister_strain_427_2018 | gene_product=Aconitase family (aconitate hydratase)/Aconitase C-terminal domain containing protein. putative | transcript_prod	1	8	8	8	1	0	2	4	3	1	1	0	2	4	3	1	1	0	2	4	3	1	12.2	12.2	12.2	98.314	897	897	0	53.275	1	0	3.7	7.2	3.9	1.9	10151000	448930	0	3049400	3514800	2502200	635390	50
transcript=Tb427_100149600,1	transcript=Tb427_100149600,1	2	2	2	Tb427_100149600,1-p1 | transcript=Tb427_100149600,1 | gene=Tb427_100149600 | organism=Trypanosoma_brucei_Lister_strain_427_2018 | gene_product=Pyruvate kinase. barrel domain/HpcH/HpaI aldolase/citrate lyase family/Pyruvate kinase. alpha/beta domain contain	1	2	2	2	1	1	2	1	1	0	1	1	2	1	1	0	1	1	2	1	1	0	5.4	5.4	5.4	54.423	499	499	0	13.467	2	2	5.4	2	2	0	5597700	0	1743000	2293700	0	1561000	0	26
transcript=Tb427_100151600,1	transcript=Tb427_100151600,1	19	19	19	Tb427_100151600,1-p1 | transcript=Tb427_100151600,1 | gene=Tb427_100151600 | organism=Trypanosoma_brucei_Lister_strain_427_2018 | gene_product=Utp14 protein. putative | transcript_product=Utp14 protein. putative | location=Chr10_core_Tb427v10:3481216-34843	1	19	19	19	0	0	0	10	14	13	0	0	0	10	14	13	0	0	0	10	14	13	24	24	24	115.93	1040	1040	0	183.92	0	0	0	11.9	18.1	16.2	129890000	0	0	0	14626000	47160000	68103000	49
transcript=Tb427_100153800,1	transcript=Tb427_100153800,1	4	4	4	Tb427_100153800,1-p1 | transcript=Tb427_100153800,1 | gene=Tb427_100153800 | organism=Trypanosoma_brucei_Lister_strain_427_2018 | gene_product=DEAD/DEAH box helicase/Helicase conserved C-terminal domain containing protein. putative | transcript_product=DEA	1	4	4	4	2	1	1	4	3	2	2	1	1	4	3	2	2	1	1	4	3	2	8.3	8.3	8.3	66.52	616	616	0	32.503	4.1	2.1	2.1	8.3	6.5	4.1	15307000	665710	1379200	1392900	3878200	5094300	2897000	36
transcript=Tb427_100155400,1;transcript=Tb427_100154300,1	transcript=Tb427_100155400,1;transcript=Tb427_100154300,1	2;2	2;2	2;2	Tb427_100155400,1-p1 | transcript=Tb427_100155400,1 | gene=Tb427_100155400 | organism=Trypanosoma_brucei_Lister_strain_427_2018 | gene_product=Ribosomal protein S5. N-terminal domain/Ribosomal protein S5. C-terminal domain containing protein. putative | tr	2	2	2	2	0	1	0	1	1	1	0	1	0	1	1	1	0	1	0	1	1	1	6.8	6.8	6.8	28.642	266	266;266	0	11.906	0	2.6	0	4.1	4.1	4.1	6772900	0	1480400	0	1885200	1441700	1965600	18
transcript=Tb427_100154900,1	transcript=Tb427_100154900,1	5	5	5	Tb427_100154900,1-p1 | transcript=Tb427_100154900,1 | gene=Tb427_100154900 | organism=Trypanosoma_brucei_Lister_strain_427_2018 | gene_product=hypothetical protein. conserved | transcript_product=hypothetical protein. conserved | location=Chr10_core_Tb427v	1	5	5	5	0	0	0	4	5	3	0	0	0	4	5	3	0	0	0	4	5	3	11	11	11	43.845	391	391	0	37.317	0	0	0	9	11	6.4	53229000	0	0	0	22554000	23422000	7252200	24
transcript=Tb427_100155800,1	transcript=Tb427_100155800,1	5	5	5	Tb427_100155800,1-p1 | transcript=Tb427_100155800,1 | gene=Tb427_100155800 | organism=Trypanosoma_brucei_Lister_strain_427_2018 | gene_product=Fibrillarin/tRNA methyltransferase complex GCD14 subunit. putative | transcript_product=Fibrillarin/tRNA methyltr	1	5	5	5	0	0	0	1	3	3	0	0	0	1	3	3	0	0	0	1	3	3	23.4	23.4	23.4	31.67	304	304	0	30.079	0	0	0	3.3	13.5	13.2	10529000	0	0	0	1060500	6225900	3242100	15
transcript=Tb427_100156200,1	transcript=Tb427_100156200,1	1	1	1	Tb427_100156200,1-p1 | transcript=Tb427_100156200,1 | gene=Tb427_100156200 | organism=Trypanosoma_brucei_Lister_strain_427_2018 | gene_product=Metallopeptidase family M24. putative | transcript_product=Metallopeptidase family M24. putative | location=Chr10	1	1	1	1	0	1	1	1	0	1	0	1	1	1	0	1	0	1	1	1	0	1	4.5	4.5	4.5	42.676	382	382	0	7.041	0	4.5	4.5	4.5	0	4.5	15413000	0	4498900	2925700	6547700	0	1440400	19
transcript=Tb427_100160500,1	transcript=Tb427_100160500,1	1	1	1	Tb427_100160500,1-p1 | transcript=Tb427_100160500,1 | gene=Tb427_100160500 | organism=Trypanosoma_brucei_Lister_strain_427_2018 | gene_product=Nucleosome assembly protein (NAP). putative | transcript_product=Nucleosome assembly protein (NAP). putative | lo	1	1	1	1	1	1	0	0	1	1	1	1	0	0	1	1	1	1	0	0	1	1	3.3	3.3	3.3	41.015	364	364	0	7.9339	3.3	3.3	0	0	3.3	3.3	1953300	367430	601350	0	0	984510	0	15
transcript=Tb427_100161600,1	transcript=Tb427_100161600,1	7	7	7	Tb427_100161600,1-p1 | transcript=Tb427_100161600,1 | gene=Tb427_100161600 | organism=Trypanosoma_brucei_Lister_strain_427_2018 | gene_product=Tubulin binding cofactor C. putative | transcript_product=Tubulin binding cofactor C. putative | location=Chr10_c	1	7	7	7	0	0	0	0	5	4	0	0	0	0	5	4	0	0	0	0	5	4	5.5	5.5	5.5	181.83	1678	1678	0	43.165	0	0	0	0	3.8	2.9	6683400	0	0	0	0	5756600	926760	66
transcript=Tb427_100162400,1	transcript=Tb427_100162400,1	5	5	5	Tb427_100162400,1-p1 | transcript=Tb427_100162400,1 | gene=Tb427_100162400 | organism=Trypanosoma_brucei_Lister_strain_427_2018 | gene_product=Utp11 protein. putative | transcript_product=Utp11 protein. putative | location=Chr10_core_Tb427v10:3781021-37820	1	5	5	5	0	0	0	1	3	5	0	0	0	1	3	5	0	0	0	1	3	5	14.7	14.7	14.7	40.473	346	346	0	63.706	0	0	0	4	11.6	14.7	46960000	0	0	0	6853500	10219000	29888000	12
transcript=Tb427_100162700,1	transcript=Tb427_100162700,1	7	7	7	Tb427_100162700,1-p1 | transcript=Tb427_100162700,1 | gene=Tb427_100162700 | organism=Trypanosoma_brucei_Lister_strain_427_2018 | gene_product=lactate/malate dehydrogenase. NAD binding domain/lactate/malate dehydrogenase. alpha/beta C-terminal domain conta	1	7	7	7	4	1	0	5	4	5	4	1	0	5	4	5	4	1	0	5	4	5	29.4	29.4	29.4	33.71	323	323	0	69.255	18.9	2.8	0	16.7	13.3	16.7	54172000	10027000	1767200	0	10954000	9870000	21553000	9
transcript=Tb427_100170600,1	transcript=Tb427_100170600,1	1	1	1	Tb427_100170600,1-p1 | transcript=Tb427_100170600,1 | gene=Tb427_100170600 | organism=Trypanosoma_brucei_Lister_strain_427_2018 | gene_product=FKBP-type peptidyl-prolyl cis-trans isomerase/Tetratricopeptide repeat. putative | transcript_product=FKBP-type p	1	1	1	1	0	0	0	1	1	0	0	0	0	1	1	0	0	0	0	1	1	0	3.1	3.1	3.1	47.604	425	425	0.0054945	6.3274	0	0	0	3.1	3.1	0	1744200	0	0	0	567920	1176300	0	19
transcript=Tb427_100170800,1	transcript=Tb427_100170800,1	4	4	4	Tb427_100170800,1-p1 | transcript=Tb427_100170800,1 | gene=Tb427_100170800 | organism=Trypanosoma_brucei_Lister_strain_427_2018 | gene_product=IMP dehydrogenase / GMP reductase domain/CBS domain/FMN-dependent dehydrogenase. putative | transcript_product=IM	1	4	4	4	0	0	0	0	3	2	0	0	0	0	3	2	0	0	0	0	3	2	10.2	10.2	10.2	55.694	512	512	0	23.048	0	0	0	0	6.6	5.9	2688800	0	0	0	0	1583600	1105200	28
transcript=Tb427_110008700,1	transcript=Tb427_110008700,1	17	17	17	Tb427_110008700,1-p1 | transcript=Tb427_110008700,1 | gene=Tb427_110008700 | organism=Trypanosoma_brucei_Lister_strain_427_2018 | gene_product=WD domain. G-beta repeat/Anaphase-promoting complex subunit 4 WD40 domain/Utp13 specific WD40 associated domain c	1	17	17	17	0	0	0	9	16	15	0	0	0	9	16	15	0	0	0	9	16	15	22.3	22.3	22.3	103.72	948	948	0	240.43	0	0	0	12.3	19.3	20.6	456100000	0	0	0	101750000	178620000	175720000	42
transcript=Tb427_110010500,1	transcript=Tb427_110010500,1	3	3	3	Tb427_110010500,1-p1 | transcript=Tb427_110010500,1 | gene=Tb427_110010500 | organism=Trypanosoma_brucei_Lister_strain_427_2018 | gene_product=RNA polymerase beta subunit/RNA polymerase Rpb2. domain 3/RNA polymerase I. Rpa2 specific domain/RNA polymerase R	1	3	3	3	0	0	0	3	3	1	0	0	0	3	3	1	0	0	0	3	3	1	2.7	2.7	2.7	179.49	1596	1596	0	17.965	0	0	0	2.7	2.7	0.6	5913700	0	0	0	2607300	3306400	0	79
transcript=Tb427_110012100,1	transcript=Tb427_110012100,1	1	1	1	Tb427_110012100,1-p1 | transcript=Tb427_110012100,1 | gene=Tb427_110012100 | organism=Trypanosoma_brucei_Lister_strain_427_2018 | gene_product=Elongation factor P (EF-P) KOW-like domain/Eukaryotic elongation factor 5A hypusine. DNA-binding OB fold. putativ	1	1	1	1	1	1	1	0	0	0	1	1	1	0	0	0	1	1	1	0	0	0	7.8	7.8	7.8	17.82	166	166	0	6.9981	7.8	7.8	7.8	0	0	0	4255200	2856000	1399200	0	0	0	0	10
transcript=Tb427_110013500,1	transcript=Tb427_110013500,1	1	1	1	Tb427_110013500,1-p1 | transcript=Tb427_110013500,1 | gene=Tb427_110013500 | organism=Trypanosoma_brucei_Lister_strain_427_2018 | gene_product=Cyclophilin type peptidyl-prolyl cis-trans isomerase/CLD. putative | transcript_product=Cyclophilin type peptidyl	1	1	1	1	1	1	0	0	0	0	1	1	0	0	0	0	1	1	0	0	0	0	9.6	9.6	9.6	18.717	177	177	0	7.4101	9.6	9.6	0	0	0	0	1972600	795340	1177200	0	0	0	0	11
transcript=Tb427_110014900,1	transcript=Tb427_110014900,1	1	1	1	Tb427_110014900,1-p1 | transcript=Tb427_110014900,1 | gene=Tb427_110014900 | organism=Trypanosoma_brucei_Lister_strain_427_2018 | gene_product=pfkB family carbohydrate kinase/Phosphomethylpyrimidine kinase. putative | transcript_product=pfkB family carbohy	1	1	1	1	1	0	0	0	0	0	1	0	0	0	0	0	1	0	0	0	0	0	5.4	5.4	5.4	35.387	333	333	0	8.1798	5.4	0	0	0	0	0	2280500	2280500	0	0	0	0	0	12
transcript=Tb427_110023100,1	transcript=Tb427_110023100,1	1	1	1	Tb427_110023100,1-p1 | transcript=Tb427_110023100,1 | gene=Tb427_110023100 | organism=Trypanosoma_brucei_Lister_strain_427_2018 | gene_product=hypothetical protein. conserved | transcript_product=hypothetical protein. conserved | location=Chr11_core_Tb427v	1	1	1	1	0	1	1	1	1	0	0	1	1	1	1	0	0	1	1	1	1	0	3.8	3.8	3.8	45.606	399	399	0	7.4847	0	3.8	3.8	3.8	3.8	0	6284100	0	455090	709440	3539000	1580600	0	22
transcript=Tb427_110023800,1	transcript=Tb427_110023800,1	11	11	11	Tb427_110023800,1-p1 | transcript=Tb427_110023800,1 | gene=Tb427_110023800 | organism=Trypanosoma_brucei_Lister_strain_427_2018 | gene_product=TCP-1/cpn60 chaperonin family. putative | transcript_product=TCP-1/cpn60 chaperonin family. putative | location=C	1	11	11	11	5	5	7	6	8	5	5	5	7	6	8	5	5	5	7	6	8	5	27.6	27.6	27.6	58.057	529	529	0	323.31	10.6	14.2	18.9	16.1	17.8	14.9	78228000	6137800	14045000	19174000	7543900	23460000	7868200	33
transcript=Tb427_110025300,1;transcript=Tb427_110025400,1;transcript=Tb427_110025500,1	transcript=Tb427_110025300,1;transcript=Tb427_110025400,1;transcript=Tb427_110025500,1	5;5;5	5;5;5	5;5;5	Tb427_110025300,1-p1 | transcript=Tb427_110025300,1 | gene=Tb427_110025300 | organism=Trypanosoma_brucei_Lister_strain_427_2018 | gene_product=Ribosomal protein L10/Insertion domain in 60S ribosomal protein L10P/60s Acidic ribosomal protein. putative | tra	3	5	5	5	3	2	2	4	4	5	3	2	2	4	4	5	3	2	2	4	4	5	17.3	17.3	17.3	34.627	324	324;324;325	0	70.342	10.8	7.7	7.7	14.2	14.2	17.3	94161000	22447000	14952000	11571000	17682000	11284000	16224000	16
transcript=Tb427_110029200,1	transcript=Tb427_110029200,1	3	3	3	Tb427_110029200,1-p1 | transcript=Tb427_110029200,1 | gene=Tb427_110029200 | organism=Trypanosoma_brucei_Lister_strain_427_2018 | gene_product=Dynein heavy chain. N-terminal region 2/Hydrolytic ATP binding site of dynein motor region/AAA domain (dynein-rel	1	3	3	3	0	0	0	0	2	1	0	0	0	0	2	1	0	0	0	0	2	1	0.9	0.9	0.9	485.04	4307	4307	0	17.165	0	0	0	0	0.5	0.3	1844100	0	0	0	0	1426400	417780	240
transcript=Tb427_110030000,1	transcript=Tb427_110030000,1	4	4	4	Tb427_110030000,1-p1 | transcript=Tb427_110030000,1 | gene=Tb427_110030000 | organism=Trypanosoma_brucei_Lister_strain_427_2018 | gene_product=NUC173 domain containing protein. putative | transcript_product=NUC173 domain containing protein. putative | loca	1	4	4	4	0	0	0	1	2	3	0	0	0	1	2	3	0	0	0	1	2	3	3.7	3.7	3.7	145.59	1292	1292	0	23.477	0	0	0	0.9	1.7	2.9	3219600	0	0	0	807660	922450	1489500	70
transcript=Tb427_110030800,1	transcript=Tb427_110030800,1	8	8	8	Tb427_110030800,1-p1 | transcript=Tb427_110030800,1 | gene=Tb427_110030800 | organism=Trypanosoma_brucei_Lister_strain_427_2018 | gene_product=hypothetical protein. conserved | transcript_product=hypothetical protein. conserved | location=Chr11_core_Tb427v	1	8	8	8	0	0	0	4	4	7	0	0	0	4	4	7	0	0	0	4	4	7	8.9	8.9	8.9	120.99	1081	1081	0	67.165	0	0	0	4.6	4.3	8.1	32741000	0	0	0	8242900	8709500	15788000	58
transcript=Tb427_110031000,1	transcript=Tb427_110031000,1	5	5	5	Tb427_110031000,1-p1 | transcript=Tb427_110031000,1 | gene=Tb427_110031000 | organism=Trypanosoma_brucei_Lister_strain_427_2018 | gene_product=hypothetical protein. conserved | transcript_product=hypothetical protein. conserved | location=Chr11_core_Tb427v	1	5	5	5	1	2	2	3	2	4	1	2	2	3	2	4	1	2	2	3	2	4	17.4	17.4	17.4	51.657	470	470	0	323.31	3.4	5.3	5.3	10.4	6	15.5	87657000	6501600	8083900	10505000	28974000	11693000	21899000	26
transcript=Tb427_110031400,1	transcript=Tb427_110031400,1	5	5	5	Tb427_110031400,1-p1 | transcript=Tb427_110031400,1 | gene=Tb427_110031400 | organism=Trypanosoma_brucei_Lister_strain_427_2018 | gene_product=Histidine kinase-. DNA gyrase B-. and HSP90-like ATPase/Hsp90 protein. putative | transcript_product=Histidine ki	1	5	5	5	3	1	0	3	3	2	3	1	0	3	3	2	3	1	0	3	3	2	8.5	8.5	8.5	84.283	753	753	0	30.103	5.6	1.6	0	5.6	5.3	2.9	8790900	2214600	0	0	2852300	3275000	449040	46
transcript=Tb427_110031800,1	transcript=Tb427_110031800,1	5	5	5	Tb427_110031800,1-p1 | transcript=Tb427_110031800,1 | gene=Tb427_110031800 | organism=Trypanosoma_brucei_Lister_strain_427_2018 | gene_product=Coenzyme A transferase. putative | transcript_product=Coenzyme A transferase. putative | location=Chr11_core_Tb42	1	5	5	5	1	4	2	3	4	1	1	4	2	3	4	1	1	4	2	3	4	1	14.8	14.8	14.8	53.093	493	493	0	43.238	2.4	12.8	7.5	10.3	12	2.8	23112000	1709000	5051700	5705700	3612800	6253300	780090	19
transcript=Tb427_110037500,1	transcript=Tb427_110037500,1	10	10	10	Tb427_110037500,1-p1 | transcript=Tb427_110037500,1 | gene=Tb427_110037500 | organism=Trypanosoma_brucei_Lister_strain_427_2018 | gene_product=TCP-1/cpn60 chaperonin family. putative | transcript_product=TCP-1/cpn60 chaperonin family. putative | location=C	1	10	10	10	3	3	6	6	6	8	3	3	6	6	6	8	3	3	6	6	6	8	27	27	27	59.572	544	544	0	92.089	8.6	7.4	17.8	14.9	12.5	23	82446000	4570000	4222500	18035000	22157000	12550000	20912000	30
transcript=Tb427_110041000,1	transcript=Tb427_110041000,1	11	11	11	Tb427_110041000,1-p1 | transcript=Tb427_110041000,1 | gene=Tb427_110041000 | organism=Trypanosoma_brucei_Lister_strain_427_2018 | gene_product=Peptidase M1 N-terminal domain/Peptidase family M1 domain/ERAP1-like C-terminal domain containing protein. putati	1	11	11	11	0	1	4	7	7	2	0	1	4	7	7	2	0	1	4	7	7	2	15.3	15.3	15.3	98.056	871	871	0	72.239	0	1.3	5.5	10.3	9.4	2.6	38085000	0	2288400	5339100	11955000	16297000	2206000	58
transcript=Tb427_110041300,1;transcript=Tb427_110041200,1	transcript=Tb427_110041300,1;transcript=Tb427_110041200,1	11;11	11;11	11;11	Tb427_110041300,1-p1 | transcript=Tb427_110041300,1 | gene=Tb427_110041300 | organism=Trypanosoma_brucei_Lister_strain_427_2018 | gene_product=RS4NT (NUC023) domain/S4 domain/Ribosomal family S4e/KOW motif/40S ribosomal protein S4 C-terminus. putative | tr	2	11	11	11	9	6	3	5	8	9	9	6	3	5	8	9	9	6	3	5	8	9	44.7	44.7	44.7	30.63	273	273;273	0	88.701	38.8	26	12.1	23.8	33.3	38.1	168390000	22327000	34883000	11910000	22497000	27248000	49529000	17
transcript=Tb427_110042100,1	transcript=Tb427_110042100,1	1	1	1	Tb427_110042100,1-p1 | transcript=Tb427_110042100,1 | gene=Tb427_110042100 | organism=Trypanosoma_brucei_Lister_strain_427_2018 | gene_product=Adenylosuccinate synthetase. putative | transcript_product=Adenylosuccinate synthetase. putative | location=Chr11	1	1	1	1	0	0	0	0	1	0	0	0	0	0	1	0	0	0	0	0	1	0	2.5	2.5	2.5	66.675	602	602	0.0028902	6.6587	0	0	0	0	2.5	0	610210	0	0	0	0	610210	0	37
transcript=Tb427_110043000,1	transcript=Tb427_110043000,1	4	4	4	Tb427_110043000,1-p1 | transcript=Tb427_110043000,1 | gene=Tb427_110043000 | organism=Trypanosoma_brucei_Lister_strain_427_2018 | gene_product=tRNA synthetases class I (I. L. M and V)/tRNA synthetases class I (M)/tRNA synthetases class I (C) catalytic doma	1	4	4	4	0	1	0	1	2	1	0	1	0	1	2	1	0	1	0	1	2	1	4.9	4.9	4.9	121.85	1074	1074	0	22.624	0	1	0	1.6	2	1.4	4424400	0	0	0	460780	3443400	520240	59
transcript=Tb427_110043100,1	transcript=Tb427_110043100,1	2	2	2	Tb427_110043100,1-p1 | transcript=Tb427_110043100,1 | gene=Tb427_110043100 | organism=Trypanosoma_brucei_Lister_strain_427_2018 | gene_product=Proteasomal ATPase OB C-terminal domain/ATPase family associated with various cellular activities (AAA)/AAA domai	1	2	2	2	0	0	0	1	1	2	0	0	0	1	1	2	0	0	0	1	1	2	4.8	4.8	4.8	48.928	437	437	0	11.541	0	0	0	2.1	2.1	4.8	9284800	0	0	0	3344200	2817500	3123100	22
transcript=Tb427_110043800,1	transcript=Tb427_110043800,1	7	7	7	Tb427_110043800,1-p1 | transcript=Tb427_110043800,1 | gene=Tb427_110043800 | organism=Trypanosoma_brucei_Lister_strain_427_2018 | gene_product=hypothetical protein. conserved | transcript_product=hypothetical protein. conserved | location=Chr11_core_Tb427v	1	7	7	7	0	0	0	0	1	6	0	0	0	0	1	6	0	0	0	0	1	6	26	26	26	39.016	354	354	0	54.968	0	0	0	0	3.1	22.9	14542000	0	0	0	0	1081300	13460000	20
transcript=Tb427_110045300,1	transcript=Tb427_110045300,1	3	3	3	Tb427_110045300,1-p1 | transcript=Tb427_110045300,1 | gene=Tb427_110045300 | organism=Trypanosoma_brucei_Lister_strain_427_2018 | gene_product=Peptidase M16 inactive domain containing protein. putative | transcript_product=Peptidase M16 inactive domain con	1	3	3	3	0	0	0	2	1	0	0	0	0	2	1	0	0	0	0	2	1	0	8.3	8.3	8.3	57.008	518	518	0	17.203	0	0	0	5.6	2.7	0	2979600	0	0	0	2287000	692570	0	24
transcript=Tb427_110051900,1	transcript=Tb427_110051900,1	10	10	10	Tb427_110051900,1-p1 | transcript=Tb427_110051900,1 | gene=Tb427_110051900 | organism=Trypanosoma_brucei_Lister_strain_427_2018 | gene_product=Aldo/keto reductase family. putative | transcript_product=Aldo/keto reductase family. putative | location=Chr11_c	1	10	10	10	8	5	4	1	2	1	8	5	4	1	2	1	8	5	4	1	2	1	46	46	46	30.992	276	276	0	109.23	40.6	22.5	16.3	4.3	9.4	6.2	89634000	37506000	30833000	16096000	1237600	3961200	0	17
transcript=Tb427_110055600,1	transcript=Tb427_110055600,1	1	1	1	Tb427_110055600,1-p1 | transcript=Tb427_110055600,1 | gene=Tb427_110055600 | organism=Trypanosoma_brucei_Lister_strain_427_2018 | gene_product=Fumarate hydratase (Fumerase)/Fumarase C-terminus. putative | transcript_product=Fumarate hydratase (Fumerase)/Fu	1	1	1	1	0	0	1	1	1	0	0	0	1	1	1	0	0	0	1	1	1	0	3.1	3.1	3.1	61.344	555	555	0	7.0424	0	0	3.1	3.1	3.1	0	3141300	0	0	711300	840130	1589900	0	36
transcript=Tb427_110059500,1	transcript=Tb427_110059500,1	8	8	8	Tb427_110059500,1-p1 | transcript=Tb427_110059500,1 | gene=Tb427_110059500 | organism=Trypanosoma_brucei_Lister_strain_427_2018 | gene_product=Malic enzyme. N-terminal domain/Malic enzyme. NAD binding domain containing protein. putative | transcript_produc	1	8	8	8	2	6	5	6	4	3	2	6	5	6	4	3	2	6	5	6	4	3	18.1	18.1	18.1	61.522	564	564	0	66.231	5	15.2	13.7	15.2	8.5	8.5	37704000	0	13497000	8190900	9613400	3192900	3210600	24
transcript=Tb427_110060300,1	transcript=Tb427_110060300,1	5	5	5	Tb427_110060300,1-p1 | transcript=Tb427_110060300,1 | gene=Tb427_110060300 | organism=Trypanosoma_brucei_Lister_strain_427_2018 | gene_product=Triosephosphate isomerase. putative | transcript_product=Triosephosphate isomerase. putative | location=Chr11_cor	1	5	5	5	0	4	4	3	0	0	0	4	4	3	0	0	0	4	4	3	0	0	26.4	26.4	26.4	26.819	250	250	0	36.075	0	21.2	22.4	17.2	0	0	64399000	0	10151000	8326200	45923000	0	0	12
transcript=Tb427_110061600,1	transcript=Tb427_110061600,1	2	2	2	Tb427_110061600,1-p1 | transcript=Tb427_110061600,1 | gene=Tb427_110061600 | organism=Trypanosoma_brucei_Lister_strain_427_2018 | gene_product=Rad17 P-loop domain/ATPase family associated with various cellular activities (AAA)/Replication factor RFC1 C ter	1	2	2	2	0	0	0	1	0	1	0	0	0	1	0	1	0	0	0	1	0	1	3.7	3.7	3.7	65.046	587	587	0	11.082	0	0	0	2	0	1.7	535490	0	0	0	535490	0	0	30
transcript=Tb427_110066200,1	transcript=Tb427_110066200,1	1	1	1	Tb427_110066200,1-p1 | transcript=Tb427_110066200,1 | gene=Tb427_110066200 | organism=Trypanosoma_brucei_Lister_strain_427_2018 | gene_product=Skp1 family. tetramerisation domain/Skp1 family. dimerisation domain containing protein. putative | transcript_pr	1	1	1	1	0	0	1	0	0	0	0	0	1	0	0	0	0	0	1	0	0	0	4.9	4.9	4.9	21.153	182	182	0.0080214	6.1858	0	0	4.9	0	0	0	68770000	0	0	68770000	0	0	0	9
transcript=Tb427_110067700,1;REV__transcript=Tb427_100055500,1	transcript=Tb427_110067700,1	25;1	25;1	25;1	Tb427_110067700,1-p1 | transcript=Tb427_110067700,1 | gene=Tb427_110067700 | organism=Trypanosoma_brucei_Lister_strain_427_2018 | gene_product=Pyruvate phosphate dikinase. PEP/pyruvate binding domain/PEP-utilising enzyme. mobile domain/PEP-utilising enzyme	2	25	25	25	0	2	3	21	18	19	0	2	3	21	18	19	0	2	3	21	18	19	33.6	33.6	33.6	100.41	913	913;442	0	323.31	0	4.6	5.8	28.8	24.3	27.5	520870000	0	2413800	5469200	262020000	122520000	128450000	53
transcript=Tb427_110068000,1;transcript=Tb427_110067900,1	transcript=Tb427_110068000,1;transcript=Tb427_110067900,1	1;1	1;1	1;1	Tb427_110068000,1-p1 | transcript=Tb427_110068000,1 | gene=Tb427_110068000 | organism=Trypanosoma_brucei_Lister_strain_427_2018 | gene_product=Ribosomal protein S7p/S5e. putative | transcript_product=Ribosomal protein S7p/S5e. putative | location=Chr11_cor	2	1	1	1	0	1	0	1	0	1	0	1	0	1	0	1	0	1	0	1	0	1	7.9	7.9	7.9	21.386	190	190;190	0	7.8417	0	7.9	0	7.9	0	7.9	7723100	0	1277200	0	2963000	0	3482800	9
transcript=Tb427_110069300,1	transcript=Tb427_110069300,1	1	1	1	Tb427_110069300,1-p1 | transcript=Tb427_110069300,1 | gene=Tb427_110069300 | organism=Trypanosoma_brucei_Lister_strain_427_2018 | gene_product=hypothetical protein. conserved | transcript_product=hypothetical protein. conserved | location=Chr11_core_Tb427v	1	1	1	1	0	0	0	0	1	0	0	0	0	0	1	0	0	0	0	0	1	0	1.4	1.4	1.4	134.66	1259	1259	0.0055249	6.3592	0	0	0	0	1.4	0	402880	0	0	0	0	402880	0	58
transcript=Tb427_110070900,1	transcript=Tb427_110070900,1	8	8	8	Tb427_110070900,1-p1 | transcript=Tb427_110070900,1 | gene=Tb427_110070900 | organism=Trypanosoma_brucei_Lister_strain_427_2018 | gene_product=M17 aminopeptidase N-terminal domain 2/Cytosol aminopeptidase family. catalytic domain containing protein. putati	1	8	8	8	1	7	7	5	5	4	1	7	7	5	5	4	1	7	7	5	5	4	24.8	24.8	24.8	55.359	521	521	0	74.426	2.3	20.7	21.7	13.2	13.2	12.1	66359000	2168700	13236000	15422000	13456000	17016000	5061100	25
transcript=Tb427_110075500,1	transcript=Tb427_110075500,1	2	2	2	Tb427_110075500,1-p1 | transcript=Tb427_110075500,1 | gene=Tb427_110075500 | organism=Trypanosoma_brucei_Lister_strain_427_2018 | gene_product=Inorganic pyrophosphatase. putative | transcript_product=Inorganic pyrophosphatase. putative | location=Chr11_cor	1	2	2	2	0	1	1	2	1	1	0	1	1	2	1	1	0	1	1	2	1	1	5.8	5.8	5.8	47.329	414	414	0	13.878	0	2.9	2.9	5.8	2.9	2.9	8346200	0	673960	486050	4646400	1289400	1250400	22
transcript=Tb427_110081800,1;transcript=Tb427_110081200,1	transcript=Tb427_110081800,1;transcript=Tb427_110081200,1	19;19	19;19	19;19	Tb427_110081800,1-p1 | transcript=Tb427_110081800,1 | gene=Tb427_110081800 | organism=Trypanosoma_brucei_Lister_strain_427_2018 | gene_product=Hsp70 protein/MreB/Mbl protein/FGGY family of carbohydrate kinases. C-terminal domain containing protein. putativ	2	19	19	19	14	12	14	3	0	1	14	12	14	3	0	1	14	12	14	3	0	1	39.8	39.8	39.8	71.434	653	653;653	0	302.74	29.4	25.7	30.2	6.7	0	4.3	150760000	59479000	41710000	42626000	3440800	0	3503800	35
transcript=Tb427_110088000,1	transcript=Tb427_110088000,1	9	9	9	Tb427_110088000,1-p1 | transcript=Tb427_110088000,1 | gene=Tb427_110088000 | organism=Trypanosoma_brucei_Lister_strain_427_2018 | gene_product=Sas10/Utp3/C1D family/Sas10 C-terminal domain containing protein. putative | transcript_product=Sas10/Utp3/C1D fa	1	9	9	9	0	0	0	6	8	8	0	0	0	6	8	8	0	0	0	6	8	8	17.6	17.6	17.6	59.958	523	523	0	323.31	0	0	0	14.3	16.3	17.4	209860000	0	0	0	67224000	48087000	94550000	26
transcript=Tb427_110089700,1	transcript=Tb427_110089700,1	1	1	1	Tb427_110089700,1-p1 | transcript=Tb427_110089700,1 | gene=Tb427_110089700 | organism=Trypanosoma_brucei_Lister_strain_427_2018 | gene_product=Ribosomal protein S26e. putative | transcript_product=Ribosomal protein S26e. putative | location=Chr11_core_Tb42	1	1	1	1	0	1	0	0	0	0	0	1	0	0	0	0	0	1	0	0	0	0	15.3	15.3	15.3	12.806	111	111	0.0054054	6.2226	0	15.3	0	0	0	0	1707800	0	1707800	0	0	0	0	7
transcript=Tb427_110090400,1	transcript=Tb427_110090400,1	17	17	17	Tb427_110090400,1-p1 | transcript=Tb427_110090400,1 | gene=Tb427_110090400 | organism=Trypanosoma_brucei_Lister_strain_427_2018 | gene_product=hypothetical protein. conserved | transcript_product=hypothetical protein. conserved | location=Chr11_core_Tb427v	1	17	17	17	0	0	0	4	12	13	0	0	0	4	12	13	0	0	0	4	12	13	24.4	24.4	24.4	84.347	763	763	0	192.84	0	0	0	6	16.4	19.7	198050000	0	0	0	25527000	82283000	90241000	43
transcript=Tb427_110093800,1	transcript=Tb427_110093800,1	1	1	1	Tb427_110093800,1-p1 | transcript=Tb427_110093800,1 | gene=Tb427_110093800 | organism=Trypanosoma_brucei_Lister_strain_427_2018 | gene_product=hypothetical protein. conserved | transcript_product=hypothetical protein. conserved | location=Chr11_core_Tb427v	1	1	1	1	0	0	0	1	0	0	0	0	0	1	0	0	0	0	0	1	0	0	1.9	1.9	1.9	73.446	620	620	0.008	6.1827	0	0	0	1.9	0	0	17066000	0	0	0	17066000	0	0	37
transcript=Tb427_110098500,1	transcript=Tb427_110098500,1	31	31	31	Tb427_110098500,1-p1 | transcript=Tb427_110098500,1 | gene=Tb427_110098500 | organism=Trypanosoma_brucei_Lister_strain_427_2018 | gene_product=AARP2CN (NUC121) domain/40S ribosome biogenesis protein Tsr1 and BMS1 C-terminal. putative | transcript_product=A	1	31	31	31	0	0	0	17	24	21	0	0	0	17	24	21	0	0	0	17	24	21	32.2	32.2	32.2	136.27	1216	1216	0	323.31	0	0	0	20.3	24.3	22.5	425410000	0	0	0	93357000	169530000	162530000	52
transcript=Tb427_110099000,1	transcript=Tb427_110099000,1	1	1	1	Tb427_110099000,1-p1 | transcript=Tb427_110099000,1 | gene=Tb427_110099000 | organism=Trypanosoma_brucei_Lister_strain_427_2018 | gene_product=OB-fold nucleic acid binding domain/Replication protein A OB domain/Cell division control protein 24. OB domain 3	1	1	1	1	0	0	0	1	0	0	0	0	0	1	0	0	0	0	0	1	0	0	2.4	2.4	2.4	52.331	463	463	0.0079787	6.1527	0	0	0	2.4	0	0	360310	0	0	0	360310	0	0	25
transcript=Tb427_110099900,1	transcript=Tb427_110099900,1	5	5	5	Tb427_110099900,1-p1 | transcript=Tb427_110099900,1 | gene=Tb427_110099900 | organism=Trypanosoma_brucei_Lister_strain_427_2018 | gene_product=HEAT repeats/26S proteasome regulatory subunit RPN2 C-terminal domain containing protein. putative | transcript_p	1	5	5	5	0	0	1	4	2	1	0	0	1	4	2	1	0	0	1	4	2	1	6	6	6	106.46	977	977	0	30.559	0	0	1.1	4.8	2.4	1.1	14876000	0	0	746500	7596600	4160100	2373000	44
transcript=Tb427_110103300,1	transcript=Tb427_110103300,1	1	1	1	Tb427_110103300,1-p1 | transcript=Tb427_110103300,1 | gene=Tb427_110103300 | organism=Trypanosoma_brucei_Lister_strain_427_2018 | gene_product=14-3-3 protein. putative | transcript_product=14-3-3 protein. putative | location=Chr11_core_Tb427v10:2612820-261	1	1	1	1	0	1	1	1	0	0	0	1	1	1	0	0	0	1	1	1	0	0	4.6	4.6	4.6	30.31	262	262	0	6.9362	0	4.6	4.6	4.6	0	0	2228000	0	1482200	745770	0	0	0	15
transcript=Tb427_110104200,1;transcript=Tb427_110103900,1	transcript=Tb427_110104200,1;transcript=Tb427_110103900,1	15;15	15;15	15;15	Tb427_110104200,1-p1 | transcript=Tb427_110104200,1 | gene=Tb427_110104200 | organism=Trypanosoma_brucei_Lister_strain_427_2018 | gene_product=S-adenosyl-L-homocysteine hydrolase/S-adenosyl-L-homocysteine hydrolase. NAD binding domain/D-isomer specific 2-h	2	15	15	15	7	6	7	14	10	10	7	6	7	14	10	10	7	6	7	14	10	10	33.4	33.4	33.4	48.447	437	437;437	0	285.65	19.2	15.1	18.5	31.4	25.2	24	742110000	33603000	19887000	20174000	362550000	205850000	100050000	22
transcript=Tb427_110146800,1;transcript=Tb427_110146700,1;transcript=Tb427_110107600,1	transcript=Tb427_110146800,1;transcript=Tb427_110146700,1;transcript=Tb427_110107600,1	1;1;1	1;1;1	1;1;1	Tb427_110146800,1-p1 | transcript=Tb427_110146800,1 | gene=Tb427_110146800 | organism=Trypanosoma_brucei_Lister_strain_427_2018 | gene_product=Ubiquitin-2 like Rad60 SUMO-like/Ubiquitin family/Ribosomal L40e family. putative | transcript_product=Ubiquitin-	3	1	1	1	0	0	0	0	1	0	0	0	0	0	1	0	0	0	0	0	1	0	7	7	7	14.656	128	128;128;2205	0.002809	6.4421	0	0	0	0	7	0	0	0	0	0	0	0	0	6
transcript=Tb427_110120100,1	transcript=Tb427_110120100,1	20	20	20	Tb427_110120100,1-p1 | transcript=Tb427_110120100,1 | gene=Tb427_110120100 | organism=Trypanosoma_brucei_Lister_strain_427_2018 | gene_product=PQQ-like domain/Anaphase-promoting complex subunit 4 WD40 domain/WD domain. G-beta repeat/Utp21 specific WD40 ass	1	20	20	20	0	0	0	12	15	19	0	0	0	12	15	19	0	0	0	12	15	19	28.4	28.4	28.4	106.9	975	975	0	318.54	0	0	0	17.4	19.5	27.6	248560000	0	0	0	48149000	94415000	105990000	50
transcript=Tb427_110124300,1;transcript=Tb427_110123100,1	transcript=Tb427_110124300,1;transcript=Tb427_110123100,1	4;4	4;4	4;4	Tb427_110124300,1-p1 | transcript=Tb427_110124300,1 | gene=Tb427_110124300 | organism=Trypanosoma_brucei_Lister_strain_427_2018 | gene_product=Ribosomal protein S2. putative | transcript_product=Ribosomal protein S2. putative | location=Chr11_core_Tb427v10	2	4	4	4	3	2	0	1	0	1	3	2	0	1	0	1	3	2	0	1	0	1	20.5	20.5	20.5	27.609	244	244;244	0	42.242	17.2	10.2	0	7	0	7	23279000	10177000	8829200	0	2936900	0	1336200	14
transcript=Tb427_110128900,1;transcript=Tb427_110129100,1;transcript=Tb427_110128800,1;transcript=Tb427_110128400,1	transcript=Tb427_110128900,1;transcript=Tb427_110129100,1;transcript=Tb427_110128800,1	32;32;32;7	1;1;1;0	0;0;0;0	Tb427_110128900,1-p1 | transcript=Tb427_110128900,1 | gene=Tb427_110128900 | organism=Trypanosoma_brucei_Lister_strain_427_2018 | gene_product=Hsp70 protein/MreB/Mbl protein. putative | transcript_product=Hsp70 protein/MreB/Mbl protein. putative | location	4	32	1	0	29	26	23	24	20	24	1	1	0	0	0	1	0	0	0	0	0	0	51.8	2.4	0	71.066	657	657;661;661;676	0	6.8963	50.1	42.8	36.8	39.3	33.3	41.1	2908400	951250	1095400	0	0	0	861760	34
transcript=Tb427_110129000,1	transcript=Tb427_110129000,1	32	2	2	Tb427_110129000,1-p1 | transcript=Tb427_110129000,1 | gene=Tb427_110129000 | organism=Trypanosoma_brucei_Lister_strain_427_2018 | gene_product=Hsp70 protein/MreB/Mbl protein. putative | transcript_product=Hsp70 protein/MreB/Mbl protein. putative | location	1	32	2	2	28	25	22	24	18	24	1	1	1	2	0	2	1	1	1	2	0	2	51.4	2.7	2.7	71.381	661	661	0	36.206	48.9	41.6	35.7	39	30.4	40.8	26693000	0	4089400	13408000	4693300	0	4502500	34
transcript=Tb427_110129300,1;transcript=Tb427_110129500,1;transcript=Tb427_110129400,1;transcript=Tb427_110129200,1	transcript=Tb427_110129300,1;transcript=Tb427_110129500,1;transcript=Tb427_110129400,1;transcript=Tb427_110129200,1	32;32;32;31	32;32;32;31	1;1;1;1	Tb427_110129300,1-p1 | transcript=Tb427_110129300,1 | gene=Tb427_110129300 | organism=Trypanosoma_brucei_Lister_strain_427_2018 | gene_product=Hsp70 protein/MreB/Mbl protein. putative | transcript_product=Hsp70 protein/MreB/Mbl protein. putative | location	4	32	32	1	29	25	23	25	20	23	29	25	23	25	20	23	1	0	0	1	0	0	51.4	51.4	2.4	71.422	661	661;665;665;661	0	323.31	49.8	40.1	36.6	41.5	33.1	38.4	3.4667e+09	917950000	538660000	586620000	614900000	357670000	450860000	34
transcript=Tb427_110129900,1;transcript=Tb427_110129800,1	transcript=Tb427_110129900,1;transcript=Tb427_110129800,1	7;7	7;7	7;7	Tb427_110129900,1-p1 | transcript=Tb427_110129900,1 | gene=Tb427_110129900 | organism=Trypanosoma_brucei_Lister_strain_427_2018 | gene_product=WD domain. G-beta repeat. putative | transcript_product=WD domain. G-beta repeat. putative | location=Chr11_core_	2	7	7	7	6	2	1	5	1	4	6	2	1	5	1	4	6	2	1	5	1	4	31.4	31.4	31.4	34.69	318	318;318	0	53.465	28.6	12.3	3.8	22.6	3.8	22.3	54130000	16826000	5623100	1198200	13033000	3328000	14122000	19
transcript=Tb427_110133300,1	transcript=Tb427_110133300,1	2	2	2	Tb427_110133300,1-p1 | transcript=Tb427_110133300,1 | gene=Tb427_110133300 | organism=Trypanosoma_brucei_Lister_strain_427_2018 | gene_product=Biotin-requiring enzyme/2-oxoacid dehydrogenases acyltransferase (catalytic domain). putative | transcript_produc	1	2	2	2	1	2	1	1	1	0	1	2	1	1	1	0	1	2	1	1	1	0	6.5	6.5	6.5	41.143	383	383	0	23.86	3.4	6.5	3.4	3.4	3.1	0	13576000	2734400	3473600	4763800	1432600	1171200	0	18
transcript=Tb427_110145300,1	transcript=Tb427_110145300,1	2	2	2	Tb427_110145300,1-p1 | transcript=Tb427_110145300,1 | gene=Tb427_110145300 | organism=Trypanosoma_brucei_Lister_strain_427_2018 | gene_product=Prolyl oligopeptidase. N-terminal beta-propeller domain/Prolyl oligopeptidase family. putative | transcript_produ	1	2	2	2	1	1	0	0	0	1	1	1	0	0	0	1	1	1	0	0	0	1	3.4	3.4	3.4	80.694	715	715	0	12.409	2	2	0	0	0	1.4	2909500	1310000	1192900	0	0	0	406630	33
transcript=Tb427_110149700,1;transcript=Tb427_110147700,1	transcript=Tb427_110149700,1;transcript=Tb427_110147700,1	6;6	6;6	6;6	Tb427_110149700,1-p1 | transcript=Tb427_110149700,1 | gene=Tb427_110149700 | organism=Trypanosoma_brucei_Lister_strain_427_2018 | gene_product=Glutathione S-transferase. N-terminal domain/Glutathione S-transferase. C-terminal domain/Elongation factor 1 gam	2	6	6	6	5	6	4	3	2	4	5	6	4	3	2	4	5	6	4	3	2	4	18.1	18.1	18.1	46.275	404	404;404	0	60.894	15.6	18.1	13.6	10.9	5.2	13.6	58926000	16251000	9476200	13123000	7521800	2461000	10094000	24
transcript=Tb427_110150900,1	transcript=Tb427_110150900,1	3	3	3	Tb427_110150900,1-p1 | transcript=Tb427_110150900,1 | gene=Tb427_110150900 | organism=Trypanosoma_brucei_Lister_strain_427_2018 | gene_product=hypothetical protein. conserved | transcript_product=hypothetical protein. conserved | location=Chr11_core_Tb427v	1	3	3	3	0	0	0	1	2	1	0	0	0	1	2	1	0	0	0	1	2	1	12.6	12.6	12.6	34.519	302	302	0	22.045	0	0	0	3	9.6	3.6	3440400	0	0	0	0	3440400	0	14
transcript=Tb427_110152900,1	transcript=Tb427_110152900,1	2	2	2	Tb427_110152900,1-p1 | transcript=Tb427_110152900,1 | gene=Tb427_110152900 | organism=Trypanosoma_brucei_Lister_strain_427_2018 | gene_product=hypothetical protein. conserved | transcript_product=hypothetical protein. conserved | location=Chr11_core_Tb427v	1	2	2	2	0	0	0	1	2	0	0	0	0	1	2	0	0	0	0	1	2	0	3	3	3	105.45	949	949	0	11.789	0	0	0	1.6	3	0	2113600	0	0	0	519460	1594200	0	55
transcript=Tb427_110155900,1	transcript=Tb427_110155900,1	7	7	7	Tb427_110155900,1-p1 | transcript=Tb427_110155900,1 | gene=Tb427_110155900 | organism=Trypanosoma_brucei_Lister_strain_427_2018 | gene_product=DEAD/DEAH box helicase/Type III restriction enzyme. res subunit/Helicase conserved C-terminal domain containing p	1	7	7	7	0	0	0	0	3	7	0	0	0	0	3	7	0	0	0	0	3	7	15.8	15.8	15.8	62.838	556	556	0	44.587	0	0	0	0	5.4	15.8	18800000	0	0	0	0	2159700	16641000	30
transcript=Tb427_110158000,1	transcript=Tb427_110158000,1	2	2	2	Tb427_110158000,1-p1 | transcript=Tb427_110158000,1 | gene=Tb427_110158000 | organism=Trypanosoma_brucei_Lister_strain_427_2018 | gene_product=RNA recognition motif, (a,k,a, RRM. RBD. or RNP domain). putative | transcript_product=RNA recognition motif, (a,	1	2	2	2	2	1	1	1	1	1	2	1	1	1	1	1	2	1	1	1	1	1	9	9	9	30.274	279	279	0	16.6	9	4.3	4.3	4.3	4.3	4.3	32115000	14888000	4699100	1874300	3973900	3594700	3085500	14
transcript=Tb427_110159800,1	transcript=Tb427_110159800,1	1	1	1	Tb427_110159800,1-p1 | transcript=Tb427_110159800,1 | gene=Tb427_110159800 | organism=Trypanosoma_brucei_Lister_strain_427_2018 | gene_product=Staphylococcal nuclease homologue/Tudor domain containing protein. putative | transcript_product=Staphylococcal n	1	1	1	1	0	1	1	1	1	0	0	1	1	1	1	0	0	1	1	1	1	0	1.3	1.3	1.3	100.59	924	924	0	8.5441	0	1.3	1.3	1.3	1.3	0	3339400	0	769720	722530	753230	1093900	0	44
transcript=Tb427_110160400,1	transcript=Tb427_110160400,1	8	8	8	Tb427_110160400,1-p1 | transcript=Tb427_110160400,1 | gene=Tb427_110160400 | organism=Trypanosoma_brucei_Lister_strain_427_2018 | gene_product=TCP-1/cpn60 chaperonin family. putative | transcript_product=TCP-1/cpn60 chaperonin family. putative | location=C	1	8	8	8	4	2	4	3	3	4	4	2	4	3	3	4	4	2	4	3	3	4	19	19	19	59.381	538	538	0	58.118	11	4.8	9.3	6.7	6.7	8.2	15045000	6007400	1017200	1190100	1836600	1632500	3361200	31
transcript=Tb427_110161200,1	transcript=Tb427_110161200,1	1	1	1	Tb427_110161200,1-p1 | transcript=Tb427_110161200,1 | gene=Tb427_110161200 | organism=Trypanosoma_brucei_Lister_strain_427_2018 | gene_product=Zinc finger. ZZ type/HECT-domain (ubiquitin-transferase). putative | transcript_product=Zinc finger. ZZ type/HECT	1	1	1	1	0	0	0	1	1	0	0	0	0	1	1	0	0	0	0	1	1	0	0.7	0.7	0.7	177.03	1611	1611	0.002849	6.5335	0	0	0	0.7	0.7	0	1317400	0	0	0	493110	824330	0	70
transcript=Tb427_110168000,1	transcript=Tb427_110168000,1	5	5	5	Tb427_110168000,1-p1 | transcript=Tb427_110168000,1 | gene=Tb427_110168000 | organism=Trypanosoma_brucei_Lister_strain_427_2018 | gene_product=hypothetical protein. conserved | transcript_product=hypothetical protein. conserved | location=Chr11_core_Tb427v	1	5	5	5	0	0	0	5	4	2	0	0	0	5	4	2	0	0	0	5	4	2	9.1	9.1	9.1	78.722	704	704	0	31.627	0	0	0	9.1	6.8	3.7	5873300	0	0	0	2833600	1243400	1796300	38
transcript=Tb427_110172200,1	transcript=Tb427_110172200,1	10	10	10	Tb427_110172200,1-p1 | transcript=Tb427_110172200,1 | gene=Tb427_110172200 | organism=Trypanosoma_brucei_Lister_strain_427_2018 | gene_product=Importin repeat. putative | transcript_product=Importin repeat. putative | location=Chr11_core_Tb427v10:4145115-4	1	10	10	10	0	2	1	5	8	2	0	2	1	5	8	2	0	2	1	5	8	2	11.1	11.1	11.1	117.85	1072	1072	0	66.635	0	1.9	1	6	9.2	2.1	24871000	0	2270000	620630	6224100	15127000	629330	49
transcript=Tb427_110173100,1	transcript=Tb427_110173100,1	4	4	4	Tb427_110173100,1-p1 | transcript=Tb427_110173100,1 | gene=Tb427_110173100 | organism=Trypanosoma_brucei_Lister_strain_427_2018 | gene_product=hypothetical protein. conserved | transcript_product=hypothetical protein. conserved | location=Chr11_core_Tb427v	1	4	4	4	0	0	0	2	2	4	0	0	0	2	2	4	0	0	0	2	2	4	32.7	32.7	32.7	373.19	3157	3157	0	40.703	0	0	0	22.1	22.1	32.7	83932000	0	0	0	4787100	13809000	65335000	218
transcript=Tb427_110186400,1	transcript=Tb427_110186400,1	3	3	3	Tb427_110186400,1-p1 | transcript=Tb427_110186400,1 | gene=Tb427_110186400 | organism=Trypanosoma_brucei_Lister_strain_427_2018 | gene_product=Dopey. N-terminal. putative | transcript_product=Dopey. N-terminal. putative | location=Chr11_core_Tb427v10:45114	1	3	3	3	0	0	0	3	0	1	0	0	0	3	0	1	0	0	0	3	0	1	2	2	2	234.49	2135	2135	0	30.135	0	0	0	2	0	0.7	4814600	0	0	0	3589900	0	1224700	107
transcript=Tb427_110187100,1	transcript=Tb427_110187100,1	3	3	3	Tb427_110187100,1-p1 | transcript=Tb427_110187100,1 | gene=Tb427_110187100 | organism=Trypanosoma_brucei_Lister_strain_427_2018 | gene_product=Pyridine nucleotide-disulphide oxidoreductase/FAD binding domain/FAD dependent oxidoreductase/Glucose inhibited d	1	3	3	3	1	2	2	2	2	1	1	2	2	2	2	1	1	2	2	2	2	1	9.2	9.2	9.2	50.348	477	477	0	23.804	4.4	6.5	6.5	6.5	4.8	4.4	20007000	1797800	4859200	5088600	4224000	4037200	0	23
transcript=Tb427_110187400,1	transcript=Tb427_110187400,1	11	11	11	Tb427_110187400,1-p1 | transcript=Tb427_110187400,1 | gene=Tb427_110187400 | organism=Trypanosoma_brucei_Lister_strain_427_2018 | gene_product=TCP-1/cpn60 chaperonin family. putative | transcript_product=TCP-1/cpn60 chaperonin family. putative | location=C	1	11	11	11	3	3	4	8	7	5	3	3	4	8	7	5	3	3	4	8	7	5	23	23	23	59.462	552	552	0	72.756	6.5	6.9	9.1	17.4	15	11.4	47358000	4044900	2998600	5740400	14798000	11432000	8344100	34
transcript=Tb427_110189900,1	transcript=Tb427_110189900,1	12	12	12	Tb427_110189900,1-p1 | transcript=Tb427_110189900,1 | gene=Tb427_110189900 | organism=Trypanosoma_brucei_Lister_strain_427_2018 | gene_product=Leucine rich repeat/Leucine-rich repeat/Leucine Rich repeats (2 copies)/Glycogen recognition site of AMP-activate	1	12	12	12	5	1	6	6	6	5	5	1	6	6	6	5	5	1	6	6	6	5	18.6	18.6	18.6	108.96	992	992	0	80.665	7.2	1.1	8.8	8.6	7.4	7.8	51992000	3191100	0	6824000	14177000	13605000	14194000	45
[truncated: 42 more columns]

## Sheet: Filtered
Fasta headers	Score	Sequence coverage GFP_IP1 [%]	Sequence coverage GFP_IP2 [%]	Sequence coverage GFP_IP3 [%]	Sequence coverage TbUTP6_IP1 [%]	Sequence coverage TbUTP6_IP2 [%]	Sequence coverage TbUTP6_IP3 [%]	LFQ intensity GFP_IP1	LFQ intensity GFP_IP2	LFQ intensity GFP_IP3	Média LFQi GFP	LFQ intensity TbUTP6_IP1	LFQ intensity TbUTP6_IP2	LFQ intensity TbUTP6_IP3	MS/MS count GFP_IP1	MS/MS count GFP_IP2	MS/MS count GFP_IP3	Média MS2 count GFP	MS/MS count TbUTP6_IP1	MS/MS count TbUTP6_IP2	MS/MS count TbUTP6_IP3
Tb427_000286500,1-p1 | transcript=Tb427_000286500,1 | gene=Tb427_000286500 | organism=Trypanosoma_brucei_Lister_strain_427_2018 | gene_product=Retrotransposon hot spot protein. putative | transcript_product=Retrotransposon hot spot protein. putative | loca	31.367	9	7.6	1.3	16.6	16.8	12.1	629960	629960	629960	629960	2108300	1391500	1195800	1	2	0	1	5	5	2
Tb427_100096400,1-p1 | transcript=Tb427_100096400,1 | gene=Tb427_100096400 | organism=Trypanosoma_brucei_Lister_strain_427_2018 | gene_product=hypothetical protein. conserved | transcript_product=hypothetical protein. conserved | location=Chr10_core_Tb427v	70.242	0	0	0	29.2	16.1	22.9	629960	629960	629960	629960	2716500	2422200	1822000	0	0	0	0	13	6	10
Tb427_100017500,1-p1 | transcript=Tb427_100017500,1 | gene=Tb427_100017500 | organism=Trypanosoma_brucei_Lister_strain_427_2018 | gene_product=hypothetical protein. conserved | transcript_product=hypothetical protein. conserved | location=Chr10_core_Tb427v	35.673	0	0	0	18.7	25.2	25.2	629960	629960	629960	629960	1247700	2492200	1851300	0	0	0	0	4	6	6
Tb427_000678000,1-p1 | transcript=Tb427_000678000,1 | gene=Tb427_000678000 | organism=Trypanosoma_brucei_Lister_strain_427_2018 | gene_product=Retrotransposon hot spot protein. putative | transcript_product=Retrotransposon hot spot protein. putative | loca	73.691	3.1	1.3	0	15.5	11	10.9	629960	629960	629960	629960	2748600	3206700	1885400	2	1	0	1	14	10	10
Tb427_100081000,1-p1 | transcript=Tb427_100081000,1 | gene=Tb427_100081000 | organism=Trypanosoma_brucei_Lister_strain_427_2018 | gene_product=Fibrillarin/tRNA methyltransferase complex GCD14 subunit. putative | transcript_product=Fibrillarin/tRNA methyltr	16.646	0	0	0	10.3	10.3	10.3	629960	629960	629960	629960	1967500	767690	2112100	0	0	0	0	4	2	4
Tb427_040039500,1-p1 | transcript=Tb427_040039500,1 | gene=Tb427_040039500 | organism=Trypanosoma_brucei_Lister_strain_427_2018 | gene_product=CBF/Mak21 family. putative | transcript_product=CBF/Mak21 family. putative | location=Chr4_core_Tb427v10:849140-8	46.655	0	0	0	20.4	18.6	11.6	629960	629960	629960	629960	1844400	2190300	3008500	0	0	0	0	8	15	6
Tb427_080033200,1-p1 | transcript=Tb427_080033200,1 | gene=Tb427_080033200 | organism=Trypanosoma_brucei_Lister_strain_427_2018 | gene_product=hypothetical protein. conserved | transcript_product=hypothetical protein. conserved | location=Chr8_core_Tb427v1	136.35	0	0	0	12.7	16.1	17.8	629960	629960	629960	629960	3549400	3087300	3587400	0	0	0	0	22	21	23
Tb427_060009700,1-p1 | transcript=Tb427_060009700,1 | gene=Tb427_060009700 | organism=Trypanosoma_brucei_Lister_strain_427_2018 | gene_product=hypothetical protein. conserved | transcript_product=hypothetical protein. conserved | location=Chr6_core_Tb427v1	81.463	0	0	0	10.4	13.6	16.6	629960	629960	629960	629960	2957500	3385500	4139700	0	0	0	0	11	10	21
Tb427_090029800,1-p1 | transcript=Tb427_090029800,1 | gene=Tb427_090029800 | organism=Trypanosoma_brucei_Lister_strain_427_2018 | gene_product=snoRNA binding domain. fibrillarin. putative | transcript_product=snoRNA binding domain. fibrillarin. putative |	99.006	0	0	0	13.3	13.3	34	629960	629960	629960	629960	2490200	2309700	4407400	0	0	0	0	8	6	19
Tb427_100063300,1-p1 | transcript=Tb427_100063300,1 | gene=Tb427_100063300 | organism=Trypanosoma_brucei_Lister_strain_427_2018 | gene_product=hypothetical protein. conserved | transcript_product=hypothetical protein. conserved | location=Chr10_core_Tb427v	107.28	0	0	0	18.2	13.7	19.2	629960	629960	629960	629960	9302900	5556900	4751600	0	0	0	0	28	17	11
Tb427_080042500,1-p1 | transcript=Tb427_080042500,1 | gene=Tb427_080042500 | organism=Trypanosoma_brucei_Lister_strain_427_2018 | gene_product=NOP5NT (NUC127) domain/snoRNA binding domain. fibrillarin. putative | transcript_product=NOP5NT (NUC127) domain/s	257.33	0	0	0	20.9	25.3	37.7	629960	629960	629960	629960	2315400	3541800	4912400	0	0	0	0	10	15	24
Tb427_100031600,1-p1 | transcript=Tb427_100031600,1 | gene=Tb427_100031600 | organism=Trypanosoma_brucei_Lister_strain_427_2018 | gene_product=WD domain. G-beta repeat. putative | transcript_product=WD domain. G-beta repeat. putative | location=Chr10_core_	105.35	0	0	0	14.5	14.4	18.1	629960	629960	629960	629960	4080200	7074900	4997800	0	0	0	0	13	14	14
Tb427_030013200,1-p1 | transcript=Tb427_030013200,1 | gene=Tb427_030013200 | organism=Trypanosoma_brucei_Lister_strain_427_2018 | gene_product=hypothetical protein. conserved | transcript_product=hypothetical protein. conserved | location=Chr3_core_Tb427v1	149.19	0	0	0	10.6	17.8	19.7	629960	629960	629960	629960	3771900	8176300	5260200	0	0	0	0	13	19	21
Tb427_100139800,1-p1 | transcript=Tb427_100139800,1 | gene=Tb427_100139800 | organism=Trypanosoma_brucei_Lister_strain_427_2018 | gene_product=WD domain. G-beta repeat/Dip2/Utp12 Family. putative | transcript_product=WD domain. G-beta repeat/Dip2/Utp12 Fam	130.78	0	0	0	11.5	17.1	16.1	629960	629960	629960	629960	3440700	5199000	5322300	0	0	0	0	13	25	17
Tb427_030033300,1-p1 | transcript=Tb427_030033300,1 | gene=Tb427_030033300 | organism=Trypanosoma_brucei_Lister_strain_427_2018 | gene_product=Phosphofructokinase. putative | transcript_product=Phosphofructokinase. putative | location=Chr3_core_Tb427v10:72	87.886	0	0	0	20.9	20.1	26.3	629960	629960	629960	629960	2506900	3529500	5406800	0	0	0	0	14	12	16
Tb427_100056400,1-p1 | transcript=Tb427_100056400,1 | gene=Tb427_100056400 | organism=Trypanosoma_brucei_Lister_strain_427_2018 | gene_product=ADP-ribosylation factor family/50S ribosome-binding GTPase/Signal recognition particle receptor beta subunit/Ras	58.51	0	0	0	16.7	11.9	21.5	629960	629960	629960	629960	5627800	4179500	5559400	0	0	0	0	5	4	8
Tb427_030051400,1-p1 | transcript=Tb427_030051400,1 | gene=Tb427_030051400 | organism=Trypanosoma_brucei_Lister_strain_427_2018 | gene_product=hypothetical protein. conserved | transcript_product=hypothetical protein. conserved | location=Chr3_core_Tb427v1	195.22	0	0	0	20.7	14.9	16.6	629960	629960	629960	629960	7572200	5186600	5568300	0	0	0	0	16	12	18
Tb427_100018600,1-p1 | transcript=Tb427_100018600,1 | gene=Tb427_100018600 | organism=Trypanosoma_brucei_Lister_strain_427_2018 | gene_product=hypothetical protein. conserved | transcript_product=hypothetical protein. conserved | location=Chr10_core_Tb427v	144.84	0	0	0	13.7	11.5	16.4	629960	629960	629960	629960	2914100	5413400	6102400	0	0	0	0	11	11	23
Tb427_080022700,1-p1 | transcript=Tb427_080022700,1 | gene=Tb427_080022700 | organism=Trypanosoma_brucei_Lister_strain_427_2018 | gene_product=WD domain. G-beta repeat/UTP15 C terminal. putative | transcript_product=WD domain. G-beta repeat/UTP15 C termina	100.1	0	0	0	22.9	17.6	19.5	629960	629960	629960	629960	4578200	6252100	6105900	0	0	0	0	10	20	11
Tb427_090025500,1-p1 | transcript=Tb427_090025500,1 | gene=Tb427_090025500 | organism=Trypanosoma_brucei_Lister_strain_427_2018 | gene_product=Rab-GTPase-TBC domain containing protein. putative | transcript_product=Rab-GTPase-TBC domain containing protein.	186.51	0	0	0	18.6	17.1	16.5	629960	629960	629960	629960	7066600	6998900	6465800	0	0	0	0	33	32	33
Tb427_060020200,1-p1 | transcript=Tb427_060020200,1 | gene=Tb427_060020200 | organism=Trypanosoma_brucei_Lister_strain_427_2018 | gene_product=hypothetical protein. conserved | transcript_product=hypothetical protein. conserved | location=Chr6_core_Tb427v1	181.1	0	0	0	15.9	15.3	20.6	629960	629960	629960	629960	4851700	7062200	6522200	0	0	0	0	34	38	43
Tb427_030038700,1-p1 | transcript=Tb427_030038700,1 | gene=Tb427_030038700 | organism=Trypanosoma_brucei_Lister_strain_427_2018 | gene_product=Mpp10 protein. putative | transcript_product=Mpp10 protein. putative | location=Chr3_core_Tb427v10:872875-874893(	125.54	0	0	0	16.4	19.6	19.6	629960	629960	629960	629960	4475600	4809200	6740800	0	0	0	0	14	11	20
Tb427_010011300,1-p1 | transcript=Tb427_010011300,1 | gene=Tb427_010011300 | organism=Trypanosoma_brucei_Lister_strain_427_2018 | gene_product=hypothetical protein. conserved | transcript_product=hypothetical protein. conserved | location=Chr1_core_Tb427v1	101.3	0	0	0	10	17.8	15	629960	629960	629960	629960	4837000	5894800	7140600	0	0	0	0	9	16	20
Tb427_080029200,1-p1 | transcript=Tb427_080029200,1 | gene=Tb427_080029200 | organism=Trypanosoma_brucei_Lister_strain_427_2018 | gene_product=WD domain. G-beta repeat/BING4CT (NUC141) domain containing protein. putative | transcript_product=WD domain. G-b	90.998	0	0	0	13.5	13.9	17	629960	629960	629960	629960	7206400	6417300	8274700	0	0	0	0	10	14	16
Tb427_070009900,1-p1 | transcript=Tb427_070009900,1 | gene=Tb427_070009900 | organism=Trypanosoma_brucei_Lister_strain_427_2018 | gene_product=hypothetical protein. conserved | transcript_product=hypothetical protein. conserved | location=Chr7_core_Tb427v1	135.15	0	0	0	15.9	18	16	629960	629960	629960	629960	4133800	7647000	8576300	0	0	0	0	17	22	25
Tb427_050015700,1-p1 | transcript=Tb427_050015700,1 | gene=Tb427_050015700 | organism=Trypanosoma_brucei_Lister_strain_427_2018 | gene_product=Tetratricopeptide repeat/TPR repeat. putative | transcript_product=Tetratricopeptide repeat/TPR repeat. putative	198.02	0	0	0	25.5	23.7	26.3	629960	629960	629960	629960	12355000	8464200	8973600	0	0	0	0	18	18	19
Tb427_020019500,1-p1 | transcript=Tb427_020019500,1 | gene=Tb427_020019500 | organism=Trypanosoma_brucei_Lister_strain_427_2018 | gene_product=Phosphoenolpyruvate carboxykinase. putative | transcript_product=Phosphoenolpyruvate carboxykinase. putative | lo	174.39	5.7	0	0	18.7	15.8	25.7	629960	629960	629960	629960	8456500	11819000	9014400	3	0	0	1	16	17	19
Tb427_070047600,1-p1 | transcript=Tb427_070047600,1 | gene=Tb427_070047600 | organism=Trypanosoma_brucei_Lister_strain_427_2018 | gene_product=WD domain. G-beta repeat/Dip2/Utp12 Family. putative | transcript_product=WD domain. G-beta repeat/Dip2/Utp12 Fam	244.54	0	0	0	13.7	14.8	19.7	629960	629960	629960	629960	7000100	12127000	9552200	0	0	0	0	19	30	20
Tb427_110120100,1-p1 | transcript=Tb427_110120100,1 | gene=Tb427_110120100 | organism=Trypanosoma_brucei_Lister_strain_427_2018 | gene_product=PQQ-like domain/Anaphase-promoting complex subunit 4 WD40 domain/WD domain. G-beta repeat/Utp21 specific WD40 ass	318.54	0	0	0	17.4	19.5	27.6	629960	629960	629960	629960	5918100	14250000	9714700	0	0	0	0	25	25	39
Tb427_110098500,1-p1 | transcript=Tb427_110098500,1 | gene=Tb427_110098500 | organism=Trypanosoma_brucei_Lister_strain_427_2018 | gene_product=AARP2CN (NUC121) domain/40S ribosome biogenesis protein Tsr1 and BMS1 C-terminal. putative | transcript_product=A	323.31	0	0	0	20.3	24.3	22.5	629960	629960	629960	629960	10234000	10995000	10373000	0	0	0	0	28	41	41
Tb427_100042500,1-p1 | transcript=Tb427_100042500,1 | gene=Tb427_100042500 | organism=Trypanosoma_brucei_Lister_strain_427_2018 | gene_product=Down-regulated in metastasis. putative | transcript_product=Down-regulated in metastasis. putative | location=Chr	323.31	0	0	0	11.2	15.9	18.4	629960	629960	629960	629960	6514800	11949000	10789000	0	0	0	0	69	97	101
Tb427_060050600,1-p1 | transcript=Tb427_060050600,1 | gene=Tb427_060050600 | organism=Trypanosoma_brucei_Lister_strain_427_2018 | gene_product=hypothetical protein. conserved | transcript_product=hypothetical protein. conserved | location=Chr6_core_Tb427v1	177.42	0	0	0	21	19.7	22	629960	629960	629960	629960	10270000	9543800	11104000	0	0	0	0	21	14	23
Tb427_110088000,1-p1 | transcript=Tb427_110088000,1 | gene=Tb427_110088000 | organism=Trypanosoma_brucei_Lister_strain_427_2018 | gene_product=Sas10/Utp3/C1D family/Sas10 C-terminal domain containing protein. putative | transcript_product=Sas10/Utp3/C1D fa	323.31	0	0	0	14.3	16.3	17.4	629960	629960	629960	629960	9210500	8576400	11401000	0	0	0	0	13	11	19
Tb427_080012100,1-p1 | transcript=Tb427_080012100,1 | gene=Tb427_080012100 | organism=Trypanosoma_brucei_Lister_strain_427_2018 | gene_product=hypothetical protein. conserved | transcript_product=hypothetical protein. conserved | location=Chr8_core_Tb427v1	177.8	12.2	0	0	17.1	21.1	37.8	629960	629960	629960	629960	8852900	10914000	12019000	2	0	0	0.666667	8	13	19
Tb427_020012600,1-p1 | transcript=Tb427_020012600,1 | gene=Tb427_020012600 | organism=Trypanosoma_brucei_Lister_strain_427_2018 | gene_product=Nop14-like family. putative | transcript_product=Nop14-like family. putative | location=Chr2_core_Tb427v10:257918	280	0	0	0	17.9	24.8	26.9	629960	629960	629960	629960	8304500	9333500	12151000	0	0	0	0	21	32	41
Tb427_100151600,1-p1 | transcript=Tb427_100151600,1 | gene=Tb427_100151600 | organism=Trypanosoma_brucei_Lister_strain_427_2018 | gene_product=Utp14 protein. putative | transcript_product=Utp14 protein. putative | location=Chr10_core_Tb427v10:3481216-34843	183.92	0	0	0	11.9	18.1	16.2	629960	629960	629960	629960	6995500	9796600	13205000	0	0	0	0	13	15	26
Tb427_100138900,1-p1 | transcript=Tb427_100138900,1 | gene=Tb427_100138900 | organism=Trypanosoma_brucei_Lister_strain_427_2018 | gene_product=Nrap protein domain 3/Nrap protein nucleotidyltransferase domain 4/Nrap protein PAP/OAS1-like domain 5. putative	323.31	0	0	0	16.5	21	23.2	629960	629960	629960	629960	8708700	14364000	15563000	0	0	0	0	31	32	35
Tb427_090017400,1-p1 | transcript=Tb427_090017400,1 | gene=Tb427_090017400 | organism=Trypanosoma_brucei_Lister_strain_427_2018 | gene_product=hypothetical protein. conserved | transcript_product=hypothetical protein. conserved | location=Chr9_core_Tb427v1	323.31	0	0	0	15.8	17.6	25.1	629960	629960	629960	629960	8229500	19487000	18214000	0	0	0	0	47	61	111
Tb427_050031700,1-p1 | transcript=Tb427_050031700,1 | gene=Tb427_050031700 | organism=Trypanosoma_brucei_Lister_strain_427_2018 | gene_product=Domain of unknown function (DUF1726)/Helicase/GNAT acetyltransferase 2/Possible tRNA binding domain containing pr	300.34	0	0	0	17.6	24.9	27.5	629960	629960	629960	629960	12731000	16905000	19014000	0	0	0	0	31	44	48
Tb427_110008700,1-p1 | transcript=Tb427_110008700,1 | gene=Tb427_110008700 | organism=Trypanosoma_brucei_Lister_strain_427_2018 | gene_product=WD domain. G-beta repeat/Anaphase-promoting complex subunit 4 WD40 domain/Utp13 specific WD40 associated domain c	240.43	0	0	0	12.3	19.3	20.6	629960	629960	629960	629960	13134000	19983000	19303000	0	0	0	0	18	30	39
Tb427_070080300,1-p1 | transcript=Tb427_070080300,1 | gene=Tb427_070080300 | organism=Trypanosoma_brucei_Lister_strain_427_2018 | gene_product=Microtubule binding/Kinesin motor domain containing protein. putative | transcript_product=Microtubule binding/Ki	323.31	0	0	0	45	36.5	45.4	629960	629960	629960	629960	50001000	49396000	40152000	0	0	0	0	93	67	89
Tb427_050052200,1-p1 | transcript=Tb427_050052200,1 | gene=Tb427_050052200 | organism=Trypanosoma_brucei_Lister_strain_427_2018 | gene_product=hypothetical protein. conserved | transcript_product=hypothetical protein. conserved | location=Chr5_core_Tb427v1	323.31	0	0	0	31.3	27.8	45.6	629960	629960	629960	629960	43795000	27135000	58583000	0	0	0	0	38	31	67
Tb427_100117900,1-p1 | transcript=Tb427_100117900,1 | gene=Tb427_100117900 | organism=Trypanosoma_brucei_Lister_strain_427_2018 | gene_product=hypothetical protein. conserved | transcript_product=hypothetical protein. conserved | location=Chr10_core_Tb427v	323.31	0	0	0	28.8	33.2	33.6	629960	629960	629960	629960	25119000	216160000	190170000	0	0	0	0	13	43	60
Tb427_090089300,1-p1 | transcript=Tb427_090089300,1 | gene=Tb427_090089300 | organism=Trypanosoma_brucei_Lister_strain_427_2018 | gene_product=U3 small nucleolar RNA-associated protein 6. putative | transcript_product=U3 small nucleolar RNA-associated prot	323.31	0	0	0	46.8	45.8	51.2	629960	629960	629960	629960	388650000	435490000	447960000	0	0	0	0	149	145	179
Tb427_000735300,1-p1 | transcript=Tb427_000735300,1 | gene=Tb427_000735300 | organism=Trypanosoma_brucei_Lister_strain_427_2018 | gene_product=Retrotransposon hot spot protein. putative | transcript_product=Retrotransposon hot spot protein. putative | loca	37.667	13	4.9	3.5	18.7	20.8	16	1753000	629960	629960	1.00431e+06	2952800	3520400	5121100	2	1	0	1	8	9	8
Tb427_100162700,1-p1 | transcript=Tb427_100162700,1 | gene=Tb427_100162700 | organism=Trypanosoma_brucei_Lister_strain_427_2018 | gene_product=lactate/malate dehydrogenase. NAD binding domain/lactate/malate dehydrogenase. alpha/beta C-terminal domain conta	69.255	18.9	2.8	0	16.7	13.3	16.7	3472800	629960	629960	1.57757e+06	3545400	3132500	3608500	7	1	0	2.66667	6	5	7
Tb427_090032000,1-p1 | transcript=Tb427_090032000,1 | gene=Tb427_090032000 | organism=Trypanosoma_brucei_Lister_strain_427_2018 | gene_product=AhpC/TSA family/Redoxin/C-terminal domain of 1-Cys peroxiredoxin. putative | transcript_product=AhpC/TSA family/R	33.911	6	16.6	7	20.1	22.1	13.1	629960	3866200	629960	1.70871e+06	8752200	4925900	1617000	2	4	2	2.66667	5	7	4
Tb427_110067700,1-p1 | transcript=Tb427_110067700,1 | gene=Tb427_110067700 | organism=Trypanosoma_brucei_Lister_strain_427_2018 | gene_product=Pyruvate phosphate dikinase. PEP/pyruvate binding domain/PEP-utilising enzyme. mobile domain/PEP-utilising enzyme	323.31	0	4.6	5.8	28.8	24.3	27.5	629960	629960	1087700	782540	17969000	11059000	9775900	0	2	3	1.66667	56	30	34
Tb427_000272200,1-p1 | transcript=Tb427_000272200,1 | gene=Tb427_000272200 | organism=Trypanosoma_brucei_Lister_strain_427_2018 | gene_product=Retrotransposon hot spot protein. putative | transcript_product=Retrotransposon hot spot protein. putative | loca	92.523	11.5	6.7	6.8	17.6	19.7	16.1	2840400	1890100	2713000	2.48117e+06	8241700	7387600	5572500	13	3	7	7.66667	16	22	19
Tb427_000655100,1-p1 | transcript=Tb427_000655100,1 | gene=Tb427_000655100 | organism=Trypanosoma_brucei_Lister_strain_427_2018 | gene_product=Retrotransposon hot spot protein. putative | transcript_product=Retrotransposon hot spot protein. putative | loca	162.05	13.7	4.8	5.7	16.4	19.3	14.2	5084500	2477000	3214000	3.59183e+06	8723900	11785000	7945800	16	5	6	9	15	26	15
Tb427_110104200,1-p1 | transcript=Tb427_110104200,1 | gene=Tb427_110104200 | organism=Trypanosoma_brucei_Lister_strain_427_2018 | gene_product=S-adenosyl-L-homocysteine hydrolase/S-adenosyl-L-homocysteine hydrolase. NAD binding domain/D-isomer specific 2-h	285.65	19.2	15.1	18.5	31.4	25.2	24	10943000	11152000	16322000	1.28057e+07	56957000	27821000	30570000	10	9	8	9	32	22	22
Tb427_100110300,1-p1 | transcript=Tb427_100110300,1 | gene=Tb427_100110300 | organism=Trypanosoma_brucei_Lister_strain_427_2018 | gene_product=hypothetical protein. conserved | transcript_product=hypothetical protein. conserved | location=Chr10_core_Tb427v	101.73	0.4	0	26.5	29.9	31.3	32.3	629960	629960	23746000	8.33531e+06	44091000	70646000	78564000	0	0	4	1.33333	6	8	9
Tb427_100109500,1-p1 | transcript=Tb427_100109500,1 | gene=Tb427_100109500 | organism=Trypanosoma_brucei_Lister_strain_427_2018 | gene_product=hypothetical protein. conserved | transcript_product=hypothetical protein. conserved | location=Chr10_core_Tb427v	323.31	87.1	85.7	85.7	94	92.9	94.8	48072000	21514000	47195000	38927000	4673400000	5595700000	4391500000	24	10	28	20.6667	191	179	275

## Sheet: Statistically enriched 
Fasta headers	Score	LFQ intensity GFP_IP1	LFQ intensity GFP_IP2	LFQ intensity GFP_IP3	LFQ intensity TbUTP6_IP1	LFQ intensity TbUTP6_IP2	LFQ intensity TbUTP6_IP3	Classification	log2FC	p_value	FDR
Tb427_090089300	323.31	19.2649	19.2649	19.2649	28.5339	28.6981	28.7388	Assembly Factor	9.39202	1.18569e-08	5.92674e-07
Tb427_100117900	323.31	19.2649	19.2649	19.2649	24.5823	27.6875	27.5027		7.32594	0.00188748	0.00232643
Tb427_100109500	323.31	25.5187	24.3588	25.4921	32.1218	32.3817	32.0321		7.05532	5.85521e-05	0.000147774
Tb427_070080300	323.31	19.2649	19.2649	19.2649	25.5755	25.5579	25.259		6.1992	4.51003e-07	4.78063e-06
Tb427_050052200	323.31	19.2649	19.2649	19.2649	25.3843	24.6937	25.804		6.02906	4.89057e-05	0.0001296
Tb427_110008700	240.43	19.2649	19.2649	19.2649	23.6468	24.2523	24.2023	Assembly Factor	4.88816	0.0502855	0.0533027
Tb427_050031700	300.34	19.2649	19.2649	19.2649	23.6018	24.0109	24.1806	Assembly Factor	4.7689	1.62635e-05	6.84486e-05
Tb427_090017400	323.31	19.2649	19.2649	19.2649	22.9724	24.216	24.1185	Assembly Factor	4.66622	1.09169e-05	5.71716e-05
Tb427_100138900	323.31	19.2649	19.2649	19.2649	23.054	23.776	23.8916	Assembly Factor	4.50407	0.000351949	0.000601719
Tb427_110098500	323.31	19.2649	19.2649	19.2649	23.2869	23.3903	23.3063	Assembly Factor	4.30896	8.0094e-05	0.000169799
Tb427_080012100	177.8	19.2649	19.2649	19.2649	23.0777	23.3797	23.5188	Unknown Function	4.06295	2.23651e-08	5.92674e-07
Tb427_110067700	323.31	19.2649	19.2649	20.0528	24.099	23.3987	23.2208		4.0605	6.29807e-06	3.70886e-05
Tb427_060050600	177.42	19.2649	19.2649	19.2649	23.2919	23.1861	23.4046	Unknown Function	4.04529	0.000420011	0.000674563
Tb427_020012600	280	19.2649	19.2649	19.2649	22.9855	23.154	23.5346	Assembly Factor	4.02931	3.59582e-07	4.76447e-06
Tb427_050015700	198.02	19.2649	19.2649	19.2649	23.5586	23.0129	23.0973		3.95977	1.67893e-05	6.84486e-05
Tb427_100151600	183.92	19.2649	19.2649	19.2649	22.738	23.2238	23.6546	Assembly Factor	3.95803	1.99758e-05	7.56228e-05
Tb427_020019500	174.39	19.2649	19.2649	19.2649	23.0116	23.4946	23.1038		3.94057	0.000118667	0.000241898
Tb427_110088000	323.31	19.2649	19.2649	19.2649	23.1348	23.0319	23.4427	Assembly Factor	3.93844	1.18658e-05	5.71716e-05
Tb427_100042500	323.31	19.2649	19.2649	19.2649	22.6353	23.5104	23.3631	Assembly Factor	3.93825	5.74295e-06	3.70886e-05
Tb427_110120100	318.54	19.2649	19.2649	19.2649	22.4967	23.7645	23.2117	Assembly Factor	3.90468	0.000133895	0.000262831
Tb427_070047600	244.54	19.2649	19.2649	19.2649	22.7389	23.5317	23.1874	Assembly Factor	3.89273	0.000447038	0.000696854
Tb427_080029200	90.998	19.2649	19.2649	19.2649	22.7808	22.6135	22.9803	Assembly Factor	3.88779	7.12094e-05	0.000162403
Tb427_090025500	186.51	19.2649	19.2649	19.2649	22.7526	22.7387	22.6244		3.52665	4.86833e-06	3.68602e-05
Tb427_070009900	135.15	19.2649	19.2649	19.2649	21.979	22.8665	23.0319		3.44033	1.16413e-07	2.05663e-06
Tb427_100063300	107.28	19.2649	19.2649	19.2649	23.1492	22.4058	22.18	Unknown Function	3.36091	0.000504715	0.000764283
Tb427_060020200	181.1	19.2649	19.2649	19.2649	22.2101	22.7517	22.6369	Unknown Function	3.31346	0.000347547	0.000601719
Tb427_030051400	195.22	19.2649	19.2649	19.2649	22.8523	22.3064	22.4088	Unknown Function	3.26799	3.81351e-05	0.000112287
Tb427_010011300	101.3	19.2649	19.2649	19.2649	22.2057	22.491	22.7676	Assembly Factor	3.25758	4.12411e-05	0.000115041
Tb427_080022700	100.1	19.2649	19.2649	19.2649	22.1263	22.5759	22.5418	Assembly Factor	3.2232	3.78571e-05	0.000112287
Tb427_030013200	149.19	19.2649	19.2649	19.2649	21.8469	22.963	22.3267	Assembly Factor	3.14978	2.62083e-05	9.22608e-05
Tb427_030038700	125.54	19.2649	19.2649	19.2649	22.0936	22.1974	22.6845	Assembly Factor	3.11395	0.000649442	0.000956122
Tb427_100031600	105.35	19.2649	19.2649	19.2649	21.9602	22.7543	22.2529	Assembly Factor	3.06027	7.35408e-05	0.000162403
Tb427_100056400	58.51	19.2649	19.2649	19.2649	22.4241	21.9949	22.4065		3.05755	0.000191006	0.00034908
Tb427_100018600	144.84	19.2649	19.2649	19.2649	21.4746	22.3681	22.5409		3.01028	2.78523e-05	9.22608e-05
Tb427_100139800	130.78	19.2649	19.2649	19.2649	21.7143	22.3098	22.3436	Assembly Factor	2.86299	0.000976215	0.00132665
Tb427_030033300	87.886	19.2649	19.2649	19.2649	21.2575	21.751	22.3663		2.85766	0.000151773	0.000287284
Tb427_060009700	81.463	19.2649	19.2649	19.2649	21.4959	21.6909	21.9811	Unknown Function	2.52672	0.00140378	0.00186
Tb427_080042500	257.33	19.2649	19.2649	19.2649	21.1428	21.7561	22.228	Assembly Factor	2.45776	6.34945e-05	0.000152964
Tb427_080033200	136.35	19.2649	19.2649	19.2649	21.7591	21.5579	21.7745	Unknown Function	2.44406	0.00147177	0.00190253
Tb427_090029800	99.006	19.2649	19.2649	19.2649	21.2478	21.1393	22.0715	Assembly Factor	2.43229	4.04194e-06	3.57038e-05
Tb427_000735300	37.667	20.7414	19.2649	19.2649	21.4937	21.7473	22.288		2.2213	0.00165126	0.00208373
Tb427_000678000	73.691	19.2649	19.2649	19.2649	21.3903	21.6127	20.8464		2.08593	0.0186675	0.0201913
Tb427_040039500	46.655	19.2649	19.2649	19.2649	20.8147	21.0627	21.5206	Assembly Factor	2.01822	0.000893085	0.00124562
Tb427_100096400	70.242	19.2649	19.2649	19.2649	21.3733	21.2079	20.7971		1.86778	0.000831789	0.00119148
Tb427_110104200	285.65	23.3835	23.4108	23.9603	25.7634	24.7297	24.8656		1.8612	0.000407218	0.000674454
Tb427_000272200	92.523	21.4377	20.85	21.3715	22.9745	22.8167	22.4099		1.83526	0.179115	0.179115
Tb427_100017500	35.673	19.2649	19.2649	19.2649	20.2508	21.249	20.8201		1.62063	0.120424	0.12274
Tb427_000655100	162.05	22.2777	21.2402	21.6159	23.0565	23.4904	22.9218		1.53468	0.0149166	0.0164704
Tb427_000286500	31.367	19.2649	19.2649	19.2649	21.0076	20.4082	20.1895		1.51398	0.00378799	0.00456281
									1.50841	0.00643712	0.00753725
									1.44499	0.0142946	0.0161194
									1.27023	0.00654176	0.00753725
									1.22455	0.0599051	0.0622544
