# Supplementary material for: Proteomic Identification of Small-Subunit Ribosome Assembly Factors in Trypanosoma brucei
Source: J Proteome Res. 2026 May 18;25(6):3118–35. doi: 10.1021/acs.jproteome.6c00066 (PMC13248013; doi:10.1021/acs.jproteome.6c00066)
Supplement: Supplementary file 3 [file pr6c00066_si_003.xlsx]

## Sheet: Legend
Supporting Table S4: Complete TbPNO1 pull-down data. The contents of each sheet, as well as descriptions of specific column identifiers, are detailed below.
	Description
Sheets
Original	ProteinGroups output retrieved directly from the MaxQuant analysis, without additional processing.
Filtered	ProteinGroups after excluding contaminants and applying filters including (i) mean LFQ intensity ratio between bait IP and GFP control ≥ 2 (mean LFQ_bait / mean LFQ_GFP ≥ 2); (ii) mean MS/MS count ratio ≥ 2; (iii) sequence coverage of the bait protein ≥ 10% in each replicate; (iv) MaxQuant score ≥ 10; and (v) LFQ intensity > 0 in all bait replicates. LFQ values equal to zero in GFP control sample…
Statistically enriched	Identified proteins after evaluation for statistical significance. LFQ intensities were log2-transformed, and pairwise comparisons between bait and GFP control samples were performed using a two-sample t-test with Benjamini–Hochberg correction (FDR ≤ 0.05). Proteins with adjusted p < 0.05 were considered significantly enriched.
Groups
GFP_IP1	GFP control replicate 1
GFP_IP2	GFP control replicate 2
GFP_IP3	GFP control replicate 3
TbPNO1_IP1	TbPNO1 pull-down replicate 1
TbPNO1_IP2	TbPNO1 pull-down replicate 2
TbPNO1_IP3	TbPNO1 pull-down replicate 3
Specific Columns
Majority protein IDs	These are the IDs of proteins that contain at least 50% of the peptides assigned to the leading protein.
Q-value	This value reflects the estimated False Discovery Rate (FDR) based on the ratio of reverse (decoy) to forward protein groups.
Score	Protein score derived from peptide posterior error probabilities (PEP).
iBAQ	Intensity Based Absolute Quantification; the total intensity divided by the number of theoretically observable peptides.
LFQ intensity	Normalized label-free quantification intensity, intended for comparison across samples.
Only identified by site	When marked with '+', this particular protein group was identified only by a modification site.
Reverse	When marked with '+', this particular protein group contains a peptide derived from the reversed (decoy) database.
Log2FC	Protein enrichment expressed as log2 fold change, calculated from the statistical comparison between all GFP replicates and bait replicates in the respective pull-down (see manuscript for details).
P_value	Calculated p-value based on the statistical comparison between all GFP replicates and bait replicates in the respective pull-down (see manuscript for details).
FDR	False discovery rate derived from the statistical comparison between all GFP replicates and bait replicates in the respective pull-down (see manuscript for details).
Classification	Ribosome biogenesis–based classification (included only in the “Statistically enriched” sheet): Assembly Factor (highlighted in red), Ribosomal Protein (highlighted in blue) or Unknown Function (highlighted in gree).

## Sheet: Original
Protein IDs	Majority protein IDs	Peptide counts (all)	Peptide counts (razor+unique)	Peptide counts (unique)	Fasta headers	Number of proteins	Peptides	Razor + unique peptides	Unique peptides	Peptides TbGFP_protA_IP1	Peptides TbGFP_protA_IP2	Peptides TbGFP_protA_IP3	Peptides TbPNO1_IP1	Peptides TbPNO1_IP2	Peptides TbPNO1_IP3	Razor + unique peptides TbGFP_protA_IP1	Razor + unique peptides TbGFP_protA_IP2	Razor + unique peptides TbGFP_protA_IP3	Razor + unique peptides TbPNO1_IP1	Razor + unique peptides TbPNO1_IP2	Razor + unique peptides TbPNO1_IP3	Unique peptides TbGFP_protA_IP1	Unique peptides TbGFP_protA_IP2	Unique peptides TbGFP_protA_IP3	Unique peptides TbPNO1_IP1	Unique peptides TbPNO1_IP2	Unique peptides TbPNO1_IP3	Sequence coverage [%]	Unique + razor sequence coverage [%]	Unique sequence coverage [%]	Mol. weight [kDa]	Sequence length	Sequence lengths	Q-value	Score	Sequence coverage TbGFP_protA_IP1 [%]	Sequence coverage TbGFP_protA_IP2 [%]	Sequence coverage TbGFP_protA_IP3 [%]	Sequence coverage TbPNO1_IP1 [%]	Sequence coverage TbPNO1_IP2 [%]	Sequence coverage TbPNO1_IP3 [%]	Intensity	Intensity TbGFP_protA_IP1	Intensity TbGFP_protA_IP2	Intensity TbGFP_protA_IP3	Intensity TbPNO1_IP1	Intensity TbPNO1_IP2	Intensity TbPNO1_IP3	iBAQ peptides
CON__ENSEMBL:ENSBTAP00000006074	CON__ENSEMBL:ENSBTAP00000006074	1	1	1		1	1	1	1	0	0	1	0	0	0	0	0	1	0	0	0	0	0	1	0	0	0	2.1	2.1	2.1	80674	747	747	0.0072024	18178	0	0	2.1	0	0	0	24398000	0	0	24398000	0	0	0	28
CON__ENSEMBL:ENSBTAP00000038253	CON__ENSEMBL:ENSBTAP00000038253	15	1	1		1	15	1	1	12	12	11	12	10	13	1	0	0	0	0	0	1	0	0	0	0	0	16.7	1.8	1.8	63165	606	606	1	-2	16	14.9	14.2	14.2	12.7	14.2	17598000	17598000	0	0	0	0	0	32
CON__P00761	CON__P00761	5	5	4		1	5	5	4	5	5	5	5	4	4	5	5	5	5	4	4	4	4	4	4	4	4	28.6	28.6	25.1	24409	231	231	0	323.31	28.6	28.6	28.6	28.6	25.1	25.1	595270000000	98235000000	89912000000	88648000000	63910000000	117920000000	136640000000	12
CON__P01966	CON__P01966	2	2	2		1	2	2	2	0	0	0	0	1	2	0	0	0	0	1	2	0	0	0	0	1	2	21.8	21.8	21.8	15184	142	142	0	58441	0	0	0	0	11.3	21.8	23503000	0	0	0	0	10191000	13312000	9
CON__P02533	CON__P02533	42	36	7		1	42	36	7	25	27	28	35	29	39	20	23	23	30	24	34	3	4	5	5	3	7	70.6	65.3	19.7	51621	472	472	0	323.31	51.9	53.6	60.2	67.6	56.6	70.6	22103000000	2225300000	3780899999.9999995	1264500000	5654500000	2095999999.9999998	7081499999.999999	30
CON__P02535-1	CON__P02535-1	13	1	1		1	13	1	1	9	11	9	10	9	11	0	1	0	0	0	0	0	1	0	0	0	0	18.4	3.3	3.3	57769	570	570	1	-2	11.9	16.8	12.3	13.9	12.3	15.1	3099200	0	3099200	0	0	0	0	26
CON__P02538;CON__Q8VED5;CON__H-INV:HIT000292931	CON__P02538	51;11;4	2;0;0	2;0;0		3	51	2	2	32	36	30	42	37	43	2	2	2	1	2	2	2	2	2	1	2	2	63.3	3.5	3.5	60044	564	564;531;443	0	15759	46.5	49.3	47.7	61	50.5	59.8	820890000	94239000	123090000	61859000	62450000	98613000	380630000	30
CON__P02662	CON__P02662	4	4	4		1	4	4	4	1	1	0	2	2	3	1	1	0	2	2	3	1	1	0	2	2	3	24.1	24.1	24.1	22975	199	199	0	62643	6	6	0	13.1	11.1	18.6	114680000	7561300	22635000	0	6231700	36435000	41815000	9
CON__P02663	CON__P02663	3	3	3		1	3	3	3	0	1	0	2	0	1	0	1	0	2	0	1	0	1	0	2	0	1	14.5	14.5	14.5	24348	207	207	0	40197	0	5.3	0	9.2	0	3.9	64158000	0	31075000	0	21041000	0	12042000	12
CON__P02668	CON__P02668	2	2	2		1	2	2	2	0	0	0	1	1	1	0	0	0	1	1	1	0	0	0	1	1	1	12.4	12.4	12.4	18974	169	169	0.0099411	16112	0	0	0	5.9	6.5	5.9	33263000	0	0	0	10939000	3486000	18838000	5
CON__P02754	CON__P02754	4	4	4		1	4	4	4	0	0	0	2	0	3	0	0	0	2	0	3	0	0	0	2	0	3	22.8	22.8	22.8	18281	162	162	0	49313	0	0	0	11.1	0	16.7	32770000	0	0	0	15688000	0	17083000	10
CON__P02768-1	CON__P02768-1	34	34	30		1	34	34	30	5	4	3	22	5	23	5	4	3	22	5	23	5	4	3	19	4	19	61.6	61.6	56.5	69366	609	609	0	167.75	10.5	6.1	4.6	41.4	8.4	43.3	1096200000	75340000	20312000	33380000	317920000	55394000	593810000	37
CON__P02769	CON__P02769	8	4	4		1	8	4	4	0	1	1	4	4	8	0	1	1	1	3	4	0	1	1	1	3	4	12.2	7.1	7.1	69293	607	607	0	90672	0	1.8	1.8	5.8	6.6	12.2	56720000	0	6162800	0	5771600	20091000	24695000	42
CON__P04259	CON__P04259	51	1	1		1	51	1	1	30	35	29	43	37	43	0	1	1	1	1	1	0	1	1	1	1	1	62.6	3	3	59998	564	564	0	12102	41.7	47.7	46.1	60.5	49.8	59	212980000	0	28508000	8476300	65700000	18032000	92268000	30
CON__P04264;CON__H-INV:HIT000016045	CON__P04264	63;4	59;2	47;0		2	63	59	47	52	55	49	52	49	57	49	52	46	49	46	53	39	40	35	38	36	42	69.1	69.1	58.7	66017	644	644;99	0	323.31	64.9	66.8	64.3	64.4	62.4	66.1	273110000000	32293000000	42166000000	37542000000	61374000000	32871000000	66867000000	31
CON__P07477	CON__P07477	2	1	1		1	2	1	1	2	2	2	2	1	1	1	1	1	1	1	1	1	1	1	1	1	1	11.3	8.1	8.1	26558	247	247	0	16554	11.3	11.3	11.3	11.3	8.1	8.1	23709000000	3046999999.9999995	7399599999.999999	3422399999.9999995	17568000	3632399999.9999995	6190099999.999999	9
CON__P08727	CON__P08727	12	1	1		1	12	1	1	5	6	5	11	7	12	1	1	0	1	0	1	1	1	0	1	0	1	19	2.2	2.2	44091	400	400	0	54849	11.5	13.8	9.2	19	13.8	19	164400000	13993000	48487000	0	61351000	0	40570000	31
CON__P08779;CON__Q9Z2K1;CON__Q3ZAW8	CON__P08779	38;12;12	22;5;5	20;5;5		3	38	22	20	26	29	25	33	26	36	13	17	13	19	12	21	13	17	13	17	12	19	66	43.8	43.8	51267	473	473;469;474	0	323.31	52.6	62.2	52	62.8	52.6	65.5	7291399999.999999	594520000	889930000	378060000	1695399999.9999998	522010000	3211399999.9999995	31
CON__P12035	CON__P12035	17	1	1		1	17	1	1	11	13	10	13	14	16	0	0	1	0	0	0	0	0	1	0	0	0	14.9	1.6	1.6	64503	629	629	1	-2	11	12.1	11.9	11.9	13.4	13.4	1743900	0	0	1743900	0	0	0	32
CON__P13645;CON__Q148H6;CON__Q2M2I5;CON__P05784;CON__Q7Z3Z0;CON__Q9UE12;CON__Q15323;CON__Q92764;CON__Q14532;CON__A2AB72;CON__Q497I4;CON__O76015;CON__O76013;CON__Q7Z3Y9;CON__O76014	CON__P13645	48;3;3;2;2;1;1;1;1;1;1;1;1;1;1	47;3;3;1;2;1;1;1;1;1;1;1;1;1;1	30;0;0;0;0;0;0;0;0;0;0;0;0;0;0		15	48	47	30	41	40	38	42	37	42	41	40	37	41	36	41	26	26	24	27	23	26	65.4	65.4	55.1	59.51	593	593;464;525;423;450;416;416;425;448;453;455;456;467;468;471	0	323.31	61.7	63.6	58.9	61.4	60.5	62.6	254180000000	33180000000	45842000000	28864000000	62327000000	29169000000	54795000000	26
CON__P13646-1	CON__P13646-1	17	10	1		1	17	10	1	8	8	5	17	5	13	2	3	0	10	0	6	1	0	0	1	0	1	35.6	24.9	2	49586	458	458	0	25051	14	14.6	7.6	35.6	7.6	24.5	556080000	42046000	7543400	0	395160000	0	111330000	28
CON__P13647;CON__REFSEQ:XP_932229;CON__Q61726;CON__O43790;CON__Q6NT21;CON__P78385;CON__Q14533;CON__P78386	CON__P13647	48;1;1;1;1;1;1;1	27;0;0;0;0;0;0;0	8;0;0;0;0;0;0;0		8	48	27	8	36	35	36	42	40	42	22	20	22	24	22	23	8	7	7	8	7	7	55.8	36.9	12.5	62378	590	590;345;479;486;493;493;505;507	0	323.31	50.7	47.3	50.3	53.4	51.2	52	15362000000	2189300000	2041299999.9999998	1341000000	3946699999.9999995	1885599999.9999998	3957499999.9999995	31
CON__P19013	CON__P19013	19	16	12		1	19	16	12	4	9	2	18	3	10	2	7	1	16	1	8	1	6	0	12	0	7	33	28.6	21.5	63.91	594	594	0	57488	6.4	14.5	3.2	31.3	4.4	16.7	656300000	16548000	124200000	9436500	423440000	3755600	78916000	31
CON__P20930	CON__P20930	5	5	5		1	5	5	5	2	1	0	3	1	3	2	1	0	3	1	3	2	1	0	3	1	3	4.4	4.4	4.4	435.16	4061	4061	0	4785	0.4	3.5	0	0.7	3.5	4	31339000	5820300	401490	0	13672000	258580	11186000	211
CON__P35527	CON__P35527	53	53	52		1	53	53	52	44	41	47	40	41	44	44	41	47	40	41	44	44	41	46	39	40	43	72.1	72.1	72.1	62129	623	623	0	323.31	67.1	62.9	69.5	67.3	67.1	69	167300000000	17254000000	24293000000	27290000000	36642000000	21524000000	40291000000	26
CON__P35908	CON__P35908	73	1	1		1	73	1	1	60	59	47	60	56	62	1	1	0	1	0	1	1	1	0	1	0	1	95.2	5.6	5.6	65865	645	645	0	50998	93.3	87.8	73.6	87.6	80.5	88.5	463560000	87664000	47805000	0	99030000	0	229060000	38
CON__P35908v2	CON__P35908v2	73	73	1		1	73	73	1	60	59	48	60	57	62	60	59	48	60	57	62	1	1	1	1	1	1	95.1	95.1	4.7	65432	639	639	0	323.31	93.3	87.6	79	87.5	85.9	88.4	217370000000	31872000000	44266000000	21909000000	47630000000	26176000000	45514000000	39
CON__P48668	CON__P48668	53	40	0		1	53	40	0	31	36	30	45	38	45	21	25	20	34	27	33	0	0	0	0	0	0	64.2	53	0	60024	564	564	0	323.31	44.7	49.3	47.7	63.7	51.4	60.6	17053000000	1116700000	1562199999.9999998	1018099999.9999999	4564900000	1980899999.9999998	6810299999.999999	30
CON__Q01546	CON__Q01546	16	1	1		1	16	1	1	10	11	8	12	12	15	0	0	0	0	0	1	0	0	0	0	0	1	12.4	1.4	1.4	65.87	638	638	1	-2	8.6	9.7	8.2	9.7	11	12.4	10971000	0	0	0	0	0	10971000	36
CON__Q04695;CON__P19001;CON__Q99PS0	CON__Q04695	30;7;1	15;1;1	7;1;0		3	30	15	7	14	17	18	24	20	29	4	6	7	11	7	14	2	3	5	4	4	6	54.6	32.2	14.8	48105	432	432;403;422	0	84053	30.3	35.2	34.5	44.9	39.4	52.1	1457799999.9999998	55220000	105140000	74652000	410530000	104730000	707500000	29
CON__Q29443;CON__Q0IIK2	CON__Q29443;CON__Q0IIK2	2;2	2;2	2;2	;	2	2	2	2	0	0	0	1	1	2	0	0	0	1	1	2	0	0	0	1	1	2	3.6	3.6	3.6	75829	685	685;704	0.0050702	20459	0	0	0	1.3	1.3	3.6	40708000	0	0	0	10418000	7158000	23132000	42
CON__Q1A7A4	CON__Q1A7A4	2	2	2		1	2	2	2	1	0	0	0	0	1	1	0	0	0	0	1	1	0	0	0	0	1	1.4	1.4	1.4	188.74	1677	1677	0.006204	19866	0.8	0	0	0	0	0.6	20400000	15586000	0	0	0	0	4813500	89
CON__Q32MB2;CON__Q7RTS7;CON__Q3SY84	CON__Q32MB2;CON__Q7RTS7;CON__Q3SY84	8;7;5	1;1;1	0;0;0	;;	3	8	1	0	4	4	3	7	6	6	0	0	0	1	1	1	0	0	0	0	0	0	11.1	2.2	0	58923	540	540;529;523	0	29194	5.2	5.2	5.2	9.6	8.9	8.9	2819400000	0	0	0	1042999999.9999999	751930000	1024399999.9999999	29
CON__Q3SX09;CON__P02070	CON__Q3SX09;CON__P02070	2;1	2;1	2;1	;	2	2	2	2	1	0	0	0	2	2	1	0	0	0	2	2	1	0	0	0	2	2	10.9	10.9	10.9	22.06	201	201;145	0.0065561	19387	5	0	0	0	10.9	10.9	44395000	3018500	0	0	0	31060000	10317000	10
CON__Q5D862	CON__Q5D862	17	17	17		1	17	17	17	7	6	6	12	9	14	7	6	6	12	9	14	7	6	6	12	9	14	17.1	17.1	17.1	248.07	2391	2391	0	78774	6.3	6.9	4.3	13.7	9.8	13.1	760570000	78472000	87290000	46509000	221070000	123280000	203950000	69
CON__Q61782	CON__Q61782	6	1	1		1	6	1	1	5	5	4	4	5	6	1	1	0	0	1	1	1	1	0	0	1	1	59.1	10.8	10.8	10662	93	93	0.0072243	18522	58.1	58.1	47.3	47.3	58.1	59.1	107170000	8003200	9396100	0	0	49522000	40253000	6
CON__Q6IFX2	CON__Q6IFX2	21	1	0		1	21	1	0	8	10	9	19	11	19	0	0	0	1	0	1	0	0	0	0	0	0	34.3	1.5	0	50133	452	452	1	-2	15.9	18.8	20.1	33	22.6	30.5	22364000	0	0	0	16031000	0	6332300	29
CON__Q6KB66-1;CON__Q0VBK2	CON__Q6KB66-1	7;1	7;1	7;1		2	7	7	7	1	1	1	7	2	5	1	1	1	7	2	5	1	1	1	7	2	5	16.8	16.8	16.8	50525	452	452;452	0	15822	2.7	2.7	2.7	16.8	5.3	12.6	152410000	0	2365800	4445200	59620000	16395000	69581000	31
CON__Q8N1N4-2;CON__Q7RTT2	CON__Q8N1N4-2;CON__Q7RTT2	14;14	11;11	11;11	;	2	14	11	11	5	4	4	13	5	10	3	2	3	10	3	8	3	2	3	10	3	8	29.4	24.6	24.6	56964	521	521;521	0	32209	8.4	8.3	8.3	29	9	20.2	483650000	21797000	31102000	26704000	192030000	48309000	163710000	29
CON__Q7Z3Y7	CON__Q7Z3Y7	7	2	2		1	7	2	2	5	5	4	6	4	5	0	1	0	1	0	0	0	1	0	1	0	0	13.2	6.4	6.4	53025	486	486	0.0088823	16499	6.8	9.7	5.3	8.8	5.3	6.8	17120000	0	16130000	0	990550	0	0	27
CON__Q7Z3Y8	CON__Q7Z3Y8	4	1	1		1	4	1	1	3	2	2	3	2	4	0	0	0	0	0	1	0	0	0	0	0	1	7.6	2.2	2.2	49823	459	459	1	-2	5.4	3.9	3.9	5.4	3.9	7.6	3762300	0	0	0	0	0	3762300	25
CON__Q7Z794	CON__Q7Z794	16	11	10		1	16	11	10	4	8	4	13	8	12	1	4	1	9	4	7	1	3	1	9	4	7	24.9	19.9	17.8	61802	578	578	0	29613	6.7	12.8	6.7	22.7	12.8	16.1	209340000	0	28136000	4763800	62664000	34081000	79699000	31
CON__Q86YZ3	CON__Q86YZ3	40	40	40		1	40	40	40	28	21	20	32	29	32	28	21	20	32	29	32	28	21	20	32	29	32	38.3	38.3	38.3	282.39	2850	2850	0	323.31	26.2	23.1	22.8	33.7	31.7	34.1	6435199999.999999	1222500000	831770000	530280000	1285900000	1023299999.9999999	1541399999.9999998	85
CON__Q922U2	CON__Q922U2	31	1	0		1	31	1	0	21	22	24	26	25	27	0	0	0	0	0	1	0	0	0	0	0	0	30.3	1.7	0	61766	580	580	1	-2	25.3	22.1	25.7	26.4	25.5	26.7	7225800	0	0	0	0	0	7225800	30
CON__Q9C075	CON__Q9C075	3	2	2		1	3	2	2	1	1	2	3	1	1	0	0	1	2	0	0	0	0	1	2	0	0	8.1	5.9	5.9	48131	422	422	0.001632	24151	2.1	2.1	5	8.1	2.1	2.1	2439500	0	0	433090	2006400	0	0	27
CON__Q9U6Y5	CON__Q9U6Y5	29	29	29		1	29	29	29	24	23	22	12	8	9	24	23	22	12	8	9	24	23	22	12	8	9	77.9	77.9	77.9	28106	249	249	0	323.31	61.4	53	60.2	43	32.1	32.1	1698000000000	645700000000	616960000000	418530000000	5952899999.999999	4347400000	6488699999.999999	8
REV__CON__P31096	REV__CON__P31096	1	1	1		1	1	1	1	0	1	0	0	0	0	0	1	0	0	0	0	0	1	0	0	0	0	0	0	0	29241	262	262	0.0092524	16469	0	0	0	0	0	0	3329500	0	3329500	0	0	0	0	0
REV__transcript=Tb427_000806800.1;REV__transcript=Tb427_050005300.1;REV__transcript=Tb427_000680700.1;REV__transcript=Tb427_050006700.1;REV__transcript=Tb427_000714100.1	REV__transcript=Tb427_000806800.1	3;1;1;1;1	3;1;1;1;1	1;1;1;1;1	Tb427_000806800.1-p1 | transcript=Tb427_000806800.1 | gene=Tb427_000806800 | organism=Trypanosoma_brucei_Lister_strain_427_2018 | gene_product=Retrotransposon hot spot protein, putative | transcript_product=Retrotransposon hot spot protein, putative | loca	5	3	3	1	1	1	1	2	3	1	1	1	1	2	3	1	0	0	0	0	1	0	0	0	0	54056	472	472;409;477;829;832	0.00084424	27122	0	0	0	0	0	0	415210000	45554000	31199000	1167100	39962000	294450000	2883300	0
REV__transcript=Tb427_010021000.1	REV__transcript=Tb427_010021000.1	1	1	1	Tb427_010021000.1-p1 | transcript=Tb427_010021000.1 | gene=Tb427_010021000 | organism=Trypanosoma_brucei_Lister_strain_427_2018 | gene_product=hypothetical protein, conserved | transcript_product=hypothetical protein, conserved | location=Chr1_core_Tb427v1	1	1	1	1	1	0	1	0	1	1	1	0	1	0	1	1	1	0	1	0	1	1	0	0	0	89254	74	74	0.0075643	18084	0	0	0	0	0	0	24080000	0	0	5846900	0	18233000	0	0
REV__transcript=Tb427_030014400.1;REV__transcript=Tb427_030014800.1	REV__transcript=Tb427_030014400.1;REV__transcript=Tb427_030014800.1	2;1	2;1	2;1	Tb427_030014400.1-p1 | transcript=Tb427_030014400.1 | gene=Tb427_030014400 | organism=Trypanosoma_brucei_Lister_strain_427_2018 | gene_product=Trypanosomal VSG domain containing protein, putative | transcript_product=Trypanosomal VSG domain containing prot	2	2	2	2	0	0	0	1	0	2	0	0	0	1	0	2	0	0	0	1	0	2	0	0	0	48806	433	433;365	0.0099521	16154	0	0	0	0	0	0	86382000	0	0	0	43092000	0	43290000	0
REV__transcript=Tb427_040005000.1	REV__transcript=Tb427_040005000.1	3	3	3	Tb427_040005000.1-p1 | transcript=Tb427_040005000.1 | gene=Tb427_040005000 | organism=Trypanosoma_brucei_Lister_strain_427_2018 | gene_product=SPRY domain/HECT-domain (ubiquitin-transferase), putative | transcript_product=SPRY domain/HECT-domain (ubiquitin	1	3	3	3	0	0	1	1	0	2	0	0	1	1	0	2	0	0	1	1	0	2	0	0	0	733.56	6613	6613	0.0043982	22219	0	0	0	0	0	0	33142000	0	0	9630400	16969000	0	6542400	0
REV__transcript=Tb427_040007500.1	REV__transcript=Tb427_040007500.1	2	2	2	Tb427_040007500.1-p1 | transcript=Tb427_040007500.1 | gene=Tb427_040007500 | organism=Trypanosoma_brucei_Lister_strain_427_2018 | gene_product=Dynein heavy chain, N-terminal region 1/Dynein heavy chain, N-terminal region 2/Hydrolytic ATP binding site of dy	1	2	2	2	1	1	1	0	1	0	1	1	1	0	1	0	1	1	1	0	1	0	0	0	0	479.93	4232	4232	0.0065789	19633	0	0	0	0	0	0	746760000	166720000	140960000	437540000	0	1542400	0	0
REV__transcript=Tb427_040054700.1	REV__transcript=Tb427_040054700.1	2	2	2	Tb427_040054700.1-p1 | transcript=Tb427_040054700.1 | gene=Tb427_040054700 | organism=Trypanosoma_brucei_Lister_strain_427_2018 | gene_product=KH domain/Domain of unknown function (DUF1771)/Smr domain containing protein, putative | transcript_product=KH do	1	2	2	2	2	2	1	0	0	0	2	2	1	0	0	0	2	2	1	0	0	0	0	0	0	28827	265	265	0.0012428	25528	0	0	0	0	0	0	213260000000	76396000000	75638000000	61225000000	0	0	0	0
REV__transcript=Tb427_060054400.1	REV__transcript=Tb427_060054400.1	1	1	1	Tb427_060054400.1-p1 | transcript=Tb427_060054400.1 | gene=Tb427_060054400 | organism=Trypanosoma_brucei_Lister_strain_427_2018 | gene_product=RF-1 domain containing protein, putative | transcript_product=RF-1 domain containing protein, putative | location	1	1	1	1	0	1	0	0	0	0	0	1	0	0	0	0	0	1	0	0	0	0	0	0	0	53346	469	469	1	-2	0	0	0	0	0	0	5307900	0	5307900	0	0	0	0	0
REV__transcript=Tb427_070048300.1	REV__transcript=Tb427_070048300.1	1	1	1	Tb427_070048300.1-p1 | transcript=Tb427_070048300.1 | gene=Tb427_070048300 | organism=Trypanosoma_brucei_Lister_strain_427_2018 | gene_product=N-terminal conserved domain of Nudc./CS domain containing protein, putative | transcript_product=N-terminal conse	1	1	1	1	1	0	0	0	0	1	1	0	0	0	0	1	1	0	0	0	0	1	0	0	0	33703	297	297	0.0051	20818	0	0	0	0	0	0	42039000	19520000	0	0	0	0	22519000	0
REV__transcript=Tb427_070069100.1	REV__transcript=Tb427_070069100.1	1	1	1	Tb427_070069100.1-p1 | transcript=Tb427_070069100.1 | gene=Tb427_070069100 | organism=Trypanosoma_brucei_Lister_strain_427_2018 | gene_product=hypothetical protein, conserved | transcript_product=hypothetical protein, conserved | location=Chr7_core_Tb427v1	1	1	1	1	0	1	0	0	0	0	0	1	0	0	0	0	0	1	0	0	0	0	0	0	0	48093	442	442	0.0054454	20082	0	0	0	0	0	0	5464900	0	5464900	0	0	0	0	0
REV__transcript=Tb427_070073300.1	REV__transcript=Tb427_070073300.1	1	1	1	Tb427_070073300.1-p1 | transcript=Tb427_070073300.1 | gene=Tb427_070073300 | organism=Trypanosoma_brucei_Lister_strain_427_2018 | gene_product=hypothetical protein, conserved | transcript_product=hypothetical protein, conserved | location=Chr7_core_Tb427v1	1	1	1	1	0	1	0	0	0	0	0	1	0	0	0	0	0	1	0	0	0	0	0	0	0	82121	740	740	0.002443	23929	0	0	0	0	0	0	1133100000	0	1133100000	0	0	0	0	0
REV__transcript=Tb427_080076800.1	REV__transcript=Tb427_080076800.1	1	1	1	Tb427_080076800.1-p1 | transcript=Tb427_080076800.1 | gene=Tb427_080076800 | organism=Trypanosoma_brucei_Lister_strain_427_2018 | gene_product=Clathrin adaptor complex small chain/Adaptor complexes medium subunit family, putative | transcript_product=Clath	1	1	1	1	1	1	1	1	1	1	1	1	1	1	1	1	1	1	1	1	1	1	0	0	0	51.09	454	454	0.0072713	18781	0	0	0	0	0	0	238670000	12328000	49326000	5203400	6659600	112230000	52930000	0
REV__transcript=Tb427_090007300.1	REV__transcript=Tb427_090007300.1	2	2	2	Tb427_090007300.1-p1 | transcript=Tb427_090007300.1 | gene=Tb427_090007300 | organism=Trypanosoma_brucei_Lister_strain_427_2018 | gene_product=hypothetical protein, conserved | transcript_product=hypothetical protein, conserved | location=Chr9_core_Tb427v1	1	2	2	2	0	0	1	0	0	1	0	0	1	0	0	1	0	0	1	0	0	1	0	0	0	228.15	2008	2008	0.0058207	19919	0	0	0	0	0	0	9881800	0	0	2983700	0	0	6898100	0
REV__transcript=Tb427_090008400.1	REV__transcript=Tb427_090008400.1	3	3	3	Tb427_090008400.1-p1 | transcript=Tb427_090008400.1 | gene=Tb427_090008400 | organism=Trypanosoma_brucei_Lister_strain_427_2018 | gene_product=Fibronectin type III domain containing protein, putative | transcript_product=Fibronectin type III domain contain	1	3	3	3	0	1	1	0	1	2	0	1	1	0	1	2	0	1	1	0	1	2	0	0	0	502.98	4479	4479	0.00043497	30166	0	0	0	0	0	0	67002000	0	23253000	20123000	0	17026000	6600000	0
REV__transcript=Tb427_090070900.1	REV__transcript=Tb427_090070900.1	2	2	2	Tb427_090070900.1-p1 | transcript=Tb427_090070900.1 | gene=Tb427_090070900 | organism=Trypanosoma_brucei_Lister_strain_427_2018 | gene_product=hypothetical protein, conserved | transcript_product=hypothetical protein, conserved | location=Chr9_core_Tb427v1	1	2	2	2	1	1	1	0	0	0	1	1	1	0	0	0	1	1	1	0	0	0	0	0	0	100.68	865	865	0.0096154	16404	0	0	0	0	0	0	1514699999.9999998	4836000	917690000	592150000	0	0	0	0
REV__transcript=Tb427_090089700.1	REV__transcript=Tb427_090089700.1	2	2	2	Tb427_090089700.1-p1 | transcript=Tb427_090089700.1 | gene=Tb427_090089700 | organism=Trypanosoma_brucei_Lister_strain_427_2018 | gene_product=Ankyrin repeats (3 copies)/Ankyrin repeats (many copies)/Ankyrin repeat, putative | transcript_product=Ankyrin re	1	2	2	2	0	0	0	1	2	1	0	0	0	1	2	1	0	0	0	1	2	1	0	0	0	334.26	3048	3048	0.0069284	19213	0	0	0	0	0	0	93948000	0	0	0	37589000	34820000	21540000	0
REV__transcript=Tb427_100011900.1	REV__transcript=Tb427_100011900.1	2	2	2	Tb427_100011900.1-p1 | transcript=Tb427_100011900.1 | gene=Tb427_100011900 | organism=Trypanosoma_brucei_Lister_strain_427_2018 | gene_product=Thymidine kinase, putative | transcript_product=Thymidine kinase, putative | location=Chr10_core_Tb427v10:166362-	1	2	2	2	1	1	1	0	2	2	1	1	1	0	2	2	1	1	1	0	2	2	0	0	0	50901	455	455	0.0020375	23973	0	0	0	0	0	0	257670000	13867000	13607000	11178000	0	124670000	94346000	0
REV__transcript=Tb427_100089600.1	REV__transcript=Tb427_100089600.1	2	2	2	Tb427_100089600.1-p1 | transcript=Tb427_100089600.1 | gene=Tb427_100089600 | organism=Trypanosoma_brucei_Lister_strain_427_2018 | gene_product=Eukaryotic translation initiation factor 3 subunit 8 N-terminus, putative | transcript_product=Eukaryotic transla	1	2	2	2	1	1	0	1	1	1	1	1	0	1	1	1	1	1	0	1	1	1	0	0	0	84323	740	740	0.0028294	23319	0	0	0	0	0	0	3740299999.9999995	11774000	345960000	0	529420000	1091400000	1761799999.9999998	0
REV__transcript=Tb427_100090700.1	REV__transcript=Tb427_100090700.1	2	2	2	Tb427_100090700.1-p1 | transcript=Tb427_100090700.1 | gene=Tb427_100090700 | organism=Trypanosoma_brucei_Lister_strain_427_2018 | gene_product=SPRY domain/HECT-domain (ubiquitin-transferase), putative | transcript_product=SPRY domain/HECT-domain (ubiquitin	1	2	2	2	0	0	0	1	2	1	0	0	0	1	2	1	0	0	0	1	2	1	0	0	0	415.8	3721	3721	0.0062064	19875	0	0	0	0	0	0	73870000	0	0	0	7110200	63414000	3345600	0
REV__transcript=Tb427_100120400.1	REV__transcript=Tb427_100120400.1	1	1	1	Tb427_100120400.1-p1 | transcript=Tb427_100120400.1 | gene=Tb427_100120400 | organism=Trypanosoma_brucei_Lister_strain_427_2018 | gene_product=hypothetical protein, conserved | transcript_product=hypothetical protein, conserved | location=Chr10_core_Tb427v	1	1	1	1	1	1	1	0	0	0	1	1	1	0	0	0	1	1	1	0	0	0	0	0	0	155.71	1386	1386	0.0036101	22627	0	0	0	0	0	0	381900000000	180880000000	141420000000	59600000000	0	0	0	0
REV__transcript=Tb427_100150200.1	REV__transcript=Tb427_100150200.1	1	1	1	Tb427_100150200.1-p1 | transcript=Tb427_100150200.1 | gene=Tb427_100150200 | organism=Trypanosoma_brucei_Lister_strain_427_2018 | gene_product=hypothetical protein, conserved | transcript_product=hypothetical protein, conserved | location=Chr10_core_Tb427v	1	1	1	1	0	0	0	1	0	0	0	0	0	1	0	0	0	0	0	1	0	0	0	0	0	49989	460	460	1	-2	0	0	0	0	0	0	5695200	0	0	0	5695200	0	0	0
REV__transcript=Tb427_100170800.1	REV__transcript=Tb427_100170800.1	1	1	1	Tb427_100170800.1-p1 | transcript=Tb427_100170800.1 | gene=Tb427_100170800 | organism=Trypanosoma_brucei_Lister_strain_427_2018 | gene_product=IMP dehydrogenase / GMP reductase domain/CBS domain/FMN-dependent dehydrogenase, putative | transcript_product=IM	1	1	1	1	1	1	1	0	0	0	1	1	1	0	0	0	1	1	1	0	0	0	0	0	0	55694	512	512	0.0085917	17283	0	0	0	0	0	0	3087399999.9999995	1051199999.9999999	949410000	1086900000	0	0	0	0
REV__transcript=Tb427_110034400.1	REV__transcript=Tb427_110034400.1	2	2	2	Tb427_110034400.1-p1 | transcript=Tb427_110034400.1 | gene=Tb427_110034400 | organism=Trypanosoma_brucei_Lister_strain_427_2018 | gene_product=hypothetical protein, conserved | transcript_product=hypothetical protein, conserved | location=Chr11_core_Tb427v	1	2	2	2	0	0	0	1	1	1	0	0	0	1	1	1	0	0	0	1	1	1	0	0	0	41227	375	375	0.0040032	22464	0	0	0	0	0	0	66171000	0	0	0	21029000	40475000	4666500	0
REV__transcript=Tb427_110037600.1	REV__transcript=Tb427_110037600.1	2	2	2	Tb427_110037600.1-p1 | transcript=Tb427_110037600.1 | gene=Tb427_110037600 | organism=Trypanosoma_brucei_Lister_strain_427_2018 | gene_product=Dynein heavy chain, N-terminal region 1/Dynein heavy chain, N-terminal region 2/Hydrolytic ATP binding site of dy	1	2	2	2	1	1	2	0	0	1	1	1	2	0	0	1	1	1	2	0	0	1	0	0	0	531.31	4658	4658	0.0088955	16654	0	0	0	0	0	0	435540000	0	17646000	61981000	0	0	355910000	0
REV__transcript=Tb427_110069000.1	REV__transcript=Tb427_110069000.1	2	2	2	Tb427_110069000.1-p1 | transcript=Tb427_110069000.1 | gene=Tb427_110069000 | organism=Trypanosoma_brucei_Lister_strain_427_2018 | gene_product=Microtubule binding/Kinesin motor domain containing protein, putative | transcript_product=Microtubule binding/Ki	1	2	2	2	2	2	1	0	0	0	2	2	1	0	0	0	2	2	1	0	0	0	0	0	0	108.69	986	986	0.004745	21328	0	0	0	0	0	0	413130000	174630000	115720000	122770000	0	0	0	0
REV__transcript=Tb427_110094400.1	REV__transcript=Tb427_110094400.1	1	1	1	Tb427_110094400.1-p1 | transcript=Tb427_110094400.1 | gene=Tb427_110094400 | organism=Trypanosoma_brucei_Lister_strain_427_2018 | gene_product=hypothetical protein, conserved | transcript_product=hypothetical protein, conserved | location=Chr11_core_Tb427v	1	1	1	1	0	0	0	1	1	1	0	0	0	1	1	1	0	0	0	1	1	1	0	0	0	53.39	488	488	0.0016373	24385	0	0	0	0	0	0	257720000	0	0	0	68542000	127710000	61462000	0
REV__transcript=Tb427_110104500.1	REV__transcript=Tb427_110104500.1	1	1	1	Tb427_110104500.1-p1 | transcript=Tb427_110104500.1 | gene=Tb427_110104500 | organism=Trypanosoma_brucei_Lister_strain_427_2018 | gene_product=Leucine Rich repeat, putative | transcript_product=Leucine Rich repeat, putative | location=Chr11_core_Tb427v10:2	1	1	1	1	0	1	1	0	0	0	0	1	1	0	0	0	0	1	1	0	0	0	0	0	0	83.1	764	764	0.0032103	22713	0	0	0	0	0	0	164880000	0	74631000	90250000	0	0	0	0
REV__transcript=Tb427_110131100.1	REV__transcript=Tb427_110131100.1	1	1	1	Tb427_110131100.1-p1 | transcript=Tb427_110131100.1 | gene=Tb427_110131100 | organism=Trypanosoma_brucei_Lister_strain_427_2018 | gene_product=hypothetical protein, conserved | transcript_product=hypothetical protein, conserved | location=Chr11_core_Tb427v	1	1	1	1	1	1	1	0	0	0	1	1	1	0	0	0	1	1	1	0	0	0	0	0	0	68998	623	623	0.008249	17678	0	0	0	0	0	0	32374000000	12123000000	16047000000	4204299999.9999995	0	0	0	0
REV__transcript=Tb427_110175800.1	REV__transcript=Tb427_110175800.1	2	2	2	Tb427_110175800.1-p1 | transcript=Tb427_110175800.1 | gene=Tb427_110175800 | organism=Trypanosoma_brucei_Lister_strain_427_2018 | gene_product=hypothetical protein, conserved | transcript_product=hypothetical protein, conserved | location=Chr11_core_Tb427v	1	2	2	2	0	2	0	0	0	0	0	2	0	0	0	0	0	2	0	0	0	0	0	0	0	79923	705	705	0.0079335	18032	0	0	0	0	0	0	304040000	0	304040000	0	0	0	0	0
transcript=Tb427_000014200.1	transcript=Tb427_000014200.1	10	10	10	Tb427_000014200.1-p1 | transcript=Tb427_000014200.1 | gene=Tb427_000014200 | organism=Trypanosoma_brucei_Lister_strain_427_2018 | gene_product=Acetyltransferase (GNAT) domain/Acetyltransferase (GNAT) family, putative | transcript_product=Acetyltransferase	1	10	10	10	1	1	7	9	8	9	1	1	7	9	8	9	1	1	7	9	8	9	61.8	61.8	61.8	21496	199	199	0	147.34	5.5	6.5	47.2	61.8	52.8	52.8	2531300000	8380700	5473800	588240000	285600000	630810000	1012699999.9999999	12
transcript=Tb427_000066000.1	transcript=Tb427_000066000.1	1	1	1	Tb427_000066000.1-p1 | transcript=Tb427_000066000.1 | gene=Tb427_000066000 | organism=Trypanosoma_brucei_Lister_strain_427_2018 | gene_product=Trypanosomal VSG domain/Trypanosome variant surface glycoprotein C-terminal domain containing protein, putative |	1	1	1	1	0	1	0	0	1	0	0	1	0	0	1	0	0	1	0	0	1	0	2.8	2.8	2.8	54689	508	508	0.0099301	16069	0	2.8	0	0	2.8	0	9552600	0	2665100	0	0	6887600	0	30
transcript=Tb427_000222000.1;transcript=Tb427_000275100.1	transcript=Tb427_000222000.1	25;2	4;0	0;0	Tb427_000222000.1-p1 | transcript=Tb427_000222000.1 | gene=Tb427_000222000 | organism=Trypanosoma_brucei_Lister_strain_427_2018 | gene_product=Retrotransposon hot spot protein, putative | transcript_product=Retrotransposon hot spot protein, putative | loca	2	25	4	0	14	10	17	16	17	18	2	1	4	2	2	2	0	0	0	0	0	0	34.1	4.5	0	92452	800	800;132	0	62031	22.4	14.9	26.1	22.5	27.5	26	159250000	31745000	4024900	53670000	22525000	14591000	32697000	43
transcript=Tb427_000270300.1;transcript=Tb427_000744300.1	transcript=Tb427_000270300.1	45;3	6;0	1;0	Tb427_000270300.1-p1 | transcript=Tb427_000270300.1 | gene=Tb427_000270300 | organism=Trypanosoma_brucei_Lister_strain_427_2018 | gene_product=Retrotransposon hot spot protein, putative | transcript_product=Retrotransposon hot spot protein, putative | loca	2	45	6	1	35	34	35	33	38	38	4	4	5	4	5	5	1	1	1	0	1	1	63.3	13	1.6	94263	826	826;87	0	39126	52.9	50.7	53.8	45.6	52.5	51.7	707430000	121770000	113600000	92523000	81628000	163220000	134690000	52
transcript=Tb427_000270600.1;transcript=Tb427_000777500.1;transcript=Tb427_070024700.1;transcript=Tb427_000838500.1;transcript=Tb427_000838400.1;transcript=Tb427_000821000.1;transcript=Tb427_070024400.1;transcript=Tb427_000820800.1;transcript=Tb427_000821100.1;transcript=Tb427_000777900.1;transcript=Tb427_070024600.1;transcript=Tb427_000348700.1;transcript=Tb427_000348600.1;transcript=Tb427_00034…	transcript=Tb427_000270600.1	40;1;1;1;1;1;1;1;1;1;1;1;1;1;1;1;1	3;0;0;0;0;0;0;0;0;0;0;0;0;0;0;0;0	0;0;0;0;0;0;0;0;0;0;0;0;0;0;0;0;0	Tb427_000270600.1-p1 | transcript=Tb427_000270600.1 | gene=Tb427_000270600 | organism=Trypanosoma_brucei_Lister_strain_427_2018 | gene_product=Retrotransposon hot spot protein, putative | transcript_product=Retrotransposon hot spot protein, putative | loca	17	40	3	0	24	23	23	27	38	31	0	0	1	3	3	3	0	0	0	0	0	0	48.6	3.2	0	97973	856	856;279;687;691;691;691;689;687;687;279;687;557;557;546;536;422;1855	0	45667	30.5	29.3	27.3	31.5	47.7	35.3	436250000	0	0	44304000	51741000	208440000	131770000	44
transcript=Tb427_000272200.1;transcript=Tb427_000774900.1;transcript=Tb427_000807500.1;transcript=Tb427_000748400.1	transcript=Tb427_000272200.1	47;2;1;1	47;2;1;1	1;0;0;0	Tb427_000272200.1-p1 | transcript=Tb427_000272200.1 | gene=Tb427_000272200 | organism=Trypanosoma_brucei_Lister_strain_427_2018 | gene_product=Retrotransposon hot spot protein, putative | transcript_product=Retrotransposon hot spot protein, putative | loca	4	47	47	1	36	32	38	38	40	40	36	32	38	38	40	40	1	1	1	1	1	1	60	60	1.6	94451	833	833;155;135;141	0	323.31	50.9	43.8	50.9	50.1	53.8	56.5	18870000000	3001799999.9999995	1960499999.9999998	3150399999.9999995	2137699999.9999998	5490600000	3128899999.9999995	56
transcript=Tb427_000272400.1	transcript=Tb427_000272400.1	41	1	0	Tb427_000272400.1-p1 | transcript=Tb427_000272400.1 | gene=Tb427_000272400 | organism=Trypanosoma_brucei_Lister_strain_427_2018 | gene_product=Retrotransposon hot spot protein, putative | transcript_product=Retrotransposon hot spot protein, putative | loca	1	41	1	0	32	27	33	33	36	35	1	1	1	1	1	1	0	0	0	0	0	0	49.8	1.1	0	94546	832	832	0	21.29	42.3	35.3	42.1	41.6	45	47.1	694770000	145090000	70682000	126750000	107380000	183310000	61564000	51
transcript=Tb427_000272700.1	transcript=Tb427_000272700.1	45	4	0	Tb427_000272700.1-p1 | transcript=Tb427_000272700.1 | gene=Tb427_000272700 | organism=Trypanosoma_brucei_Lister_strain_427_2018 | gene_product=Retrotransposon hot spot protein, putative | transcript_product=Retrotransposon hot spot protein, putative | loca	1	45	4	0	36	31	37	37	40	39	4	3	3	3	4	4	0	0	0	0	0	0	55.5	6.4	0	94465	832	832	0	16927	48.1	41.1	47.8	47.4	50.7	52.9	469530000	80016000	96979000	83319000	19745000	146330000	43137000	55
transcript=Tb427_000275000.1;transcript=Tb427_000748500.1	transcript=Tb427_000275000.1;transcript=Tb427_000748500.1	16;10	1;1	0;0	Tb427_000275000.1-p1 | transcript=Tb427_000275000.1 | gene=Tb427_000275000 | organism=Trypanosoma_brucei_Lister_strain_427_2018 | gene_product=Retrotransposon hot spot protein, putative | transcript_product=Retrotransposon hot spot protein, putative | loca	2	16	1	0	10	10	13	12	12	10	1	1	1	1	1	1	0	0	0	0	0	0	26.2	2.4	0	76.22	675	675;242	0	47803	21.2	18.5	22.8	21.3	19.9	17.8	343720000	45080000	55097000	76908000	25413000	95947000	45274000	37
transcript=Tb427_000277400.1;transcript=Tb427_000276900.1	transcript=Tb427_000277400.1;transcript=Tb427_000276900.1	29;17	2;0	2;0	Tb427_000277400.1-p1 | transcript=Tb427_000277400.1 | gene=Tb427_000277400 | organism=Trypanosoma_brucei_Lister_strain_427_2018 | gene_product=Retrotransposon hot spot protein, putative | transcript_product=Retrotransposon hot spot protein, putative | loca	2	29	2	2	18	18	23	21	24	20	0	0	1	0	2	1	0	0	1	0	2	1	37	2.5	2.5	95005	845	845;675	0	34633	28.4	25.9	31.8	29.5	32	28	50729000	0	0	8134100	0	36174000	6420400	48
transcript=Tb427_000285500.1	transcript=Tb427_000285500.1	33	2	1	Tb427_000285500.1-p1 | transcript=Tb427_000285500.1 | gene=Tb427_000285500 | organism=Trypanosoma_brucei_Lister_strain_427_2018 | gene_product=Retrotransposon hot spot protein, putative | transcript_product=Retrotransposon hot spot protein, putative | loca	1	33	2	1	13	10	18	25	26	23	0	0	1	1	2	0	0	0	0	0	1	0	42.6	2.5	1.2	96446	853	853	0	88779	17	13.6	23	31.5	35.6	30	35409000	0	0	14369000	4238600	16801000	0	47
transcript=Tb427_000285700.1;transcript=Tb427_000107800.1;transcript=Tb427_000687900.1;transcript=Tb427_000109400.1	transcript=Tb427_000285700.1	27;4;3;1	1;0;1;0	0;0;0;0	Tb427_000285700.1-p1 | transcript=Tb427_000285700.1 | gene=Tb427_000285700 | organism=Trypanosoma_brucei_Lister_strain_427_2018 | gene_product=Retrotransposon hot spot protein, putative | transcript_product=Retrotransposon hot spot protein, putative | loca	4	27	1	0	17	17	16	22	25	23	0	0	0	1	1	1	0	0	0	0	0	0	34	1.2	0	94145	826	826;297;627;283	0.0085438	16788	22.4	25.5	22.3	26	29.4	24.9	87164000	0	0	0	23821000	40406000	22938000	42
transcript=Tb427_000285800.1;transcript=Tb427_000688000.1;transcript=Tb427_000726600.1	transcript=Tb427_000285800.1	45;5;4	8;1;1	1;0;0	Tb427_000285800.1-p1 | transcript=Tb427_000285800.1 | gene=Tb427_000285800 | organism=Trypanosoma_brucei_Lister_strain_427_2018 | gene_product=Retrotransposon hot spot protein, putative | transcript_product=Retrotransposon hot spot protein, putative | loca	3	45	8	1	29	25	27	33	42	38	6	6	4	6	8	8	1	1	1	0	1	1	48.7	11.1	1.4	98018	856	856;159;127	0	33618	36.7	31.5	32.7	37	47.3	44.9	1818499999.9999998	207800000	179600000	138700000	192150000	735090000	365130000	47
transcript=Tb427_000286100.1	transcript=Tb427_000286100.1	41	1	0	Tb427_000286100.1-p1 | transcript=Tb427_000286100.1 | gene=Tb427_000286100 | organism=Trypanosoma_brucei_Lister_strain_427_2018 | gene_product=Retrotransposon hot spot protein, putative | transcript_product=Retrotransposon hot spot protein, putative | loca	1	41	1	0	28	23	26	30	39	32	1	0	0	0	1	1	0	0	0	0	0	0	49.4	1.2	0	98031	855	855	0.0096083	16367	35	28.7	31.1	34.2	48	36.3	8851700	1962500	0	0	0	4789700	2099500	45
transcript=Tb427_000286500.1	transcript=Tb427_000286500.1	35	7	0	Tb427_000286500.1-p1 | transcript=Tb427_000286500.1 | gene=Tb427_000286500 | organism=Trypanosoma_brucei_Lister_strain_427_2018 | gene_product=Retrotransposon hot spot protein, putative | transcript_product=Retrotransposon hot spot protein, putative | loca	1	35	7	0	23	19	27	29	30	30	4	2	5	5	4	4	0	0	0	0	0	0	43.5	9.9	0	97939	858	858	0	21479	30.3	24.2	36.5	34.8	38.8	39.4	691350000	84880000	20134000	258570000	63414000	166730000	97624000	47
transcript=Tb427_000484400.1;transcript=Tb427_000366200.1	transcript=Tb427_000484400.1;transcript=Tb427_000366200.1	1;1	1;1	1;1	Tb427_000484400.1-p1 | transcript=Tb427_000484400.1 | gene=Tb427_000484400 | organism=Trypanosoma_brucei_Lister_strain_427_2018 | gene_product=Reverse transcriptase (RNA-dependent DNA polymerase)/RNase H, putative | transcript_product=Reverse transcriptase	2	1	1	1	1	0	0	0	0	0	1	0	0	0	0	0	1	0	0	0	0	0	1.1	1.1	1.1	106.86	945	945;1475	0.0072409	18593	1.1	0	0	0	0	0	89153000	89153000	0	0	0	0	0	52
transcript=Tb427_000498000.1	transcript=Tb427_000498000.1	24	2	1	Tb427_000498000.1-p1 | transcript=Tb427_000498000.1 | gene=Tb427_000498000 | organism=Trypanosoma_brucei_Lister_strain_427_2018 | gene_product=Retrotransposon hot spot protein, putative | transcript_product=Retrotransposon hot spot protein, putative | loca	1	24	2	1	19	14	14	20	23	21	0	0	0	1	1	0	0	0	0	1	0	0	29.6	2.6	1.4	98291	856	856	0.0050901	2.07	23.1	17.8	16.9	25.1	28.2	25.9	4252800	0	0	0	1750100	2502700	0	43
transcript=Tb427_000501000.1;transcript=Tb427_000809900.1;transcript=Tb427_000661100.1;transcript=Tb427_000660400.1;transcript=Tb427_000741000.1	transcript=Tb427_000501000.1	27;7;6;6;5	4;2;1;1;0	1;0;0;0;0	Tb427_000501000.1-p1 | transcript=Tb427_000501000.1 | gene=Tb427_000501000 | organism=Trypanosoma_brucei_Lister_strain_427_2018 | gene_product=Retrotransposon hot spot protein, putative | transcript_product=Retrotransposon hot spot protein, putative | loca	5	27	4	1	18	16	16	21	24	18	0	0	0	4	3	1	0	0	0	1	1	0	39.9	6.4	1.9	94393	824	824;283;283;283;283	0	81204	24.3	23.1	22.9	28.4	34.1	23.1	78414000	0	0	0	30935000	36361000	11118000	41
transcript=Tb427_000540300.1	transcript=Tb427_000540300.1	1	1	1	Tb427_000540300.1-p1 | transcript=Tb427_000540300.1 | gene=Tb427_000540300 | organism=Trypanosoma_brucei_Lister_strain_427_2018 | gene_product=Trypanosomal VSG domain/Trypanosome variant surface glycoprotein C-terminal domain containing protein, putative |	1	1	1	1	1	1	1	1	1	1	1	1	1	1	1	1	1	1	1	1	1	1	2.4	2.4	2.4	53767	508	508	0.0082274	17404	2.4	2.4	2.4	2.4	2.4	2.4	7022099999.999999	3035099999.9999995	1074200000	58519000	286750000	1774299999.9999998	793190000	26
transcript=Tb427_000552700.1	transcript=Tb427_000552700.1	1	1	1	Tb427_000552700.1-p1 | transcript=Tb427_000552700.1 | gene=Tb427_000552700 | organism=Trypanosoma_brucei_Lister_strain_427_2018 | gene_product=Endonuclease-reverse transcriptase/Reverse transcriptase (RNA-dependent DNA polymerase)/RNase H, putative | trans	1	1	1	1	1	0	1	0	0	0	1	0	1	0	0	0	1	0	1	0	0	0	1.1	1.1	1.1	158.81	1411	1411	0.00042735	28515	1.1	0	1.1	0	0	0	36874000	9421500	0	27453000	0	0	0	81
transcript=Tb427_000639200.1;transcript=Tb427_000272500.1;transcript=Tb427_000783700.1;transcript=Tb427_000635500.1	transcript=Tb427_000639200.1	34;6;5;3	31;6;5;3	0;0;0;0	Tb427_000639200.1-p1 | transcript=Tb427_000639200.1 | gene=Tb427_000639200 | organism=Trypanosoma_brucei_Lister_strain_427_2018 | gene_product=Retrotransposon hot spot protein, putative | transcript_product=Retrotransposon hot spot protein, putative | loca	4	34	31	0	26	21	19	26	32	25	24	20	18	23	29	22	0	0	0	0	0	0	47.2	42.6	0	93.24	816	816;283;283;229	0	323.31	39.1	31.5	29.3	31.6	42.4	29.7	7822799999.999999	1401700000	1408100000	1013699999.9999999	987370000	2080099999.9999998	931880000	42
transcript=Tb427_000639300.1	transcript=Tb427_000639300.1	27	2	0	Tb427_000639300.1-p1 | transcript=Tb427_000639300.1 | gene=Tb427_000639300 | organism=Trypanosoma_brucei_Lister_strain_427_2018 | gene_product=Retrotransposon hot spot protein, putative | transcript_product=Retrotransposon hot spot protein, putative | loca	1	27	2	0	22	17	19	19	25	18	1	1	2	2	2	2	0	0	0	0	0	0	40.5	3	0	94163	825	825	0	18086	32.5	25.5	28.5	25.1	35.8	22.1	324660000	28961000	32598000	52405000	67187000	63923000	79584000	40
transcript=Tb427_000639700.1;transcript=Tb427_000222200.1;transcript=Tb427_000759300.1;transcript=Tb427_000755600.1;transcript=Tb427_000484500.1;transcript=Tb427_000712600.1;transcript=Tb427_000758800.1;transcript=Tb427_000758400.1	transcript=Tb427_000639700.1	30;14;14;5;5;3;2;2	2;0;0;0;0;0;0;0	0;0;0;0;0;0;0;0	Tb427_000639700.1-p1 | transcript=Tb427_000639700.1 | gene=Tb427_000639700 | organism=Trypanosoma_brucei_Lister_strain_427_2018 | gene_product=Retrotransposon hot spot protein, putative | transcript_product=Retrotransposon hot spot protein, putative | loca	8	30	2	0	17	13	19	26	23	24	1	0	1	2	1	1	0	0	0	0	0	0	43.2	2.6	0	94502	833	833;370;403;179;228;248;255;255	0	36049	23.3	18.7	29.7	37.2	32.3	34.7	22194000	1072400	0	3344500	5231600	4934900	7610400	54
transcript=Tb427_000705000.1;transcript=Tb427_000642400.1	transcript=Tb427_000705000.1;transcript=Tb427_000642400.1	33;33	11;11	3;3	Tb427_000705000.1-p1 | transcript=Tb427_000705000.1 | gene=Tb427_000705000 | organism=Trypanosoma_brucei_Lister_strain_427_2018 | gene_product=Retrotransposon hot spot protein, putative | transcript_product=Retrotransposon hot spot protein, putative | loca	2	33	11	3	11	8	18	24	26	27	1	0	5	7	10	9	0	0	1	1	3	2	40.6	12.9	3.9	96.67	853	853;853	0	75671	15.6	11.6	25.9	30.6	32.2	36.2	267310000	0	0	26512000	33848000	121960000	84990000	45
transcript=Tb427_000643000.1	transcript=Tb427_000643000.1	45	1	0	Tb427_000643000.1-p1 | transcript=Tb427_000643000.1 | gene=Tb427_000643000 | organism=Trypanosoma_brucei_Lister_strain_427_2018 | gene_product=Retrotransposon hot spot protein, putative | transcript_product=Retrotransposon hot spot protein, putative | loca	1	45	1	0	29	30	30	31	42	35	1	0	1	1	1	1	0	0	0	0	0	0	53.7	1.9	0	97.9	855	855	0	65713	36.7	39.4	39.5	33.9	51.8	41.8	154300000	18218000	0	29889000	17973000	55909000	32310000	49
transcript=Tb427_000774500.1;transcript=Tb427_000768400.1;transcript=Tb427_000654700.1;transcript=Tb427_000652800.1;transcript=Tb427_000647600.1;transcript=Tb427_000767300.1;transcript=Tb427_000650300.1;transcript=Tb427_000646800.1;transcript=Tb427_000773300.1;transcript=Tb427_000654100.1;transcript=Tb427_000815000.1;transcript=Tb427_000777100.1;transcript=Tb427_000484600.1	transcript=Tb427_000774500.1;transcript=Tb427_000768400.1;transcript=Tb427_000654700.1;transcript=Tb427_000652800.1;transcript=Tb427_000647600.1;transcript=Tb427_000767300.1;transcript=Tb427_000650300.1;transcript=Tb427_000646800.1;transcript=Tb427_000773300.1;transcript=Tb427_000654100.1	12;12;12;12;12;11;11;11;11;10;2;2;1	3;3;3;3;3;3;3;3;2;3;2;1;1	0;0;0;0;0;0;0;0;0;0;0;0;0	Tb427_000774500.1-p1 | transcript=Tb427_000774500.1 | gene=Tb427_000774500 | organism=Trypanosoma_brucei_Lister_strain_427_2018 | gene_product=Retrotransposon hot spot protein, putative | transcript_product=Retrotransposon hot spot protein, putative | loca	13	12	3	0	8	8	7	5	7	8	1	1	2	2	3	3	0	0	0	0	0	0	17.4	5.4	0	77521	672	672;672;672;672;672;672;672;672;672;496;204;296;266	0	61573	11.9	12.1	10.4	7.3	9.4	10.4	205200000	6434200	5058700	10237000	35605000	96050000	51814000	40
transcript=Tb427_000652200.1;transcript=Tb427_000793500.1;transcript=Tb427_000734900.1;transcript=Tb427_000274600.1;transcript=Tb427_000275500.1;transcript=Tb427_000705300.1;transcript=Tb427_000273800.1;transcript=Tb427_000644400.1;transcript=Tb427_000657600.1;transcript=Tb427_000268700.1;transcript=Tb427_000736200.1;transcript=Tb427_000745700.1;transcript=Tb427_000820200.1;transcript=Tb427_00076…	transcript=Tb427_000652200.1;transcript=Tb427_000793500.1;transcript=Tb427_000734900.1;transcript=Tb427_000274600.1;transcript=Tb427_000275500.1;transcript=Tb427_000705300.1;transcript=Tb427_000273800.1;transcript=Tb427_000644400.1;transcript=Tb427_000657600.1;transcript=Tb427_000268700.1;transcript=Tb427_000736200.1;transcript=Tb427_000745700.1;transcript=Tb427_000820200.1;transcript=Tb427_00076…	4;3;3;3;3;3;3;3;3;3;3;3;3;3;3;3;3;3;3;3;3;3;3;3;3;2;2;2;2;2;2;2;2;2;2;2;2;2;2;1;1;1;1;1;1;1;1;1;1;1;1;1;1	4;3;3;3;3;3;3;3;3;3;3;3;3;3;3;3;3;3;3;3;3;3;3;3;3;2;2;2;2;2;2;2;2;2;2;2;2;2;2;1;1;1;1;1;1;1;1;1;1;1;1;1;1	4;3;3;3;3;3;3;3;3;3;3;3;3;3;3;3;3;3;3;3;3;3;3;3;3;2;2;2;2;2;2;2;2;2;2;2;2;2;2;1;1;1;1;1;1;1;1;1;1;1;1;1;1	Tb427_000652200.1-p1 | transcript=Tb427_000652200.1 | gene=Tb427_000652200 | organism=Trypanosoma_brucei_Lister_strain_427_2018 | gene_product=hypothetical protein, conserved | transcript_product=hypothetical protein, conserved | location=unitig_1852_Tb427	53	4	4	4	0	0	0	0	4	0	0	0	0	0	4	0	0	0	0	0	4	0	3.7	3.7	3.7	159.88	1448	1448;1449;1447;1393;1393;1393;1393;1394;1394;1398;1437;1447;1310;1447;1448;1448;1448;1448;1448;1449;1393;1393;1217;1217;1216;1297;1394;629;817;822;843;1397;1297;1397;1397;1103;1217;1114;1394;681;341;554;554;649;649;1392;221;988;1399;988;1110;1110;155	0	34593	0	0	0	0	3.7	0	22338000	0	0	0	0	22338000	0	70
transcript=Tb427_000655100.1	transcript=Tb427_000655100.1	44	4	2	Tb427_000655100.1-p1 | transcript=Tb427_000655100.1 | gene=Tb427_000655100 | organism=Trypanosoma_brucei_Lister_strain_427_2018 | gene_product=Retrotransposon hot spot protein, putative | transcript_product=Retrotransposon hot spot protein, putative | loca	1	44	4	2	32	28	28	34	43	37	2	2	3	4	3	3	1	1	1	2	2	2	53.5	5.3	2.9	97816	855	855	0	92137	40.7	36.4	34.7	38.6	52	42.2	736440000	39492000	123160000	79916000	91031000	275290000	127550000	51
transcript=Tb427_000655200.1	transcript=Tb427_000655200.1	24	4	2	Tb427_000655200.1-p1 | transcript=Tb427_000655200.1 | gene=Tb427_000655200 | organism=Trypanosoma_brucei_Lister_strain_427_2018 | gene_product=Retrotransposon hot spot protein, putative | transcript_product=Retrotransposon hot spot protein, putative | loca	1	24	4	2	13	10	12	16	21	18	1	0	1	2	4	3	0	0	1	0	2	1	41	7.3	4.2	90498	793	793	0	80759	21.8	16.4	18.9	22.8	34.7	23.8	196240000	0	0	0	24088000	112280000	59876000	39
transcript=Tb427_000658600.1;transcript=Tb427_000782000.1;transcript=Tb427_000759600.1;transcript=Tb427_000787500.1	transcript=Tb427_000658600.1	37;6;6;1	3;0;0;0	1;0;0;0	Tb427_000658600.1-p1 | transcript=Tb427_000658600.1 | gene=Tb427_000658600 | organism=Trypanosoma_brucei_Lister_strain_427_2018 | gene_product=Retrotransposon hot spot protein, putative | transcript_product=Retrotransposon hot spot protein, putative | loca	4	37	3	1	25	21	30	29	29	28	3	2	2	2	2	2	1	0	0	0	0	0	48.6	5.2	1.8	95348	833	833;219;219;97	0	12202	35.1	27.9	38.9	37.1	37.5	35.7	214430000	58987000	31168000	39798000	11256000	49377000	23841000	51
transcript=Tb427_000658900.1	transcript=Tb427_000658900.1	46	43	0	Tb427_000658900.1-p1 | transcript=Tb427_000658900.1 | gene=Tb427_000658900 | organism=Trypanosoma_brucei_Lister_strain_427_2018 | gene_product=Retrotransposon hot spot protein, putative | transcript_product=Retrotransposon hot spot protein, putative | loca	1	46	43	0	30	31	31	32	43	36	27	28	28	29	40	33	0	0	0	0	0	0	54.7	51.8	0	97814	855	855	0	323.31	37.8	41.3	40.6	35	52.9	42.8	24594000000	2652500000	2945999999.9999995	2984899999.9999995	2504300000	9203200000	4303000000	49
transcript=Tb427_000661200.1;transcript=Tb427_000660500.1	transcript=Tb427_000661200.1;transcript=Tb427_000660500.1	9;9	1;1	1;1	Tb427_000661200.1-p1 | transcript=Tb427_000661200.1 | gene=Tb427_000661200 | organism=Trypanosoma_brucei_Lister_strain_427_2018 | gene_product=Retrotransposon hot spot protein, putative | transcript_product=Retrotransposon hot spot protein, putative | loca	2	9	1	1	5	6	5	8	9	9	0	1	0	1	1	1	0	1	0	1	1	1	22.5	2.4	2.4	53182	458	458;458	0.0012422	25513	13.1	15.5	13.1	20.3	22.5	22.5	26460000	0	2406500	0	5143800	12321000	6588200	20
transcript=Tb427_000660600.1	transcript=Tb427_000660600.1	3	2	1	Tb427_000660600.1-p1 | transcript=Tb427_000660600.1 | gene=Tb427_000660600 | organism=Trypanosoma_brucei_Lister_strain_427_2018 | gene_product=Retrotransposon hot spot protein, putative | transcript_product=Retrotransposon hot spot protein, putative | loca	1	3	2	1	1	1	2	1	3	2	0	0	1	0	2	1	0	0	0	0	1	0	20.8	16.2	10.4	18145	154	154	0	80472	4.5	4.5	10.4	4.5	20.8	10.4	97018000	0	0	19674000	0	48725000	28619000	10
transcript=Tb427_070024300.1;transcript=Tb427_000838300.1;transcript=Tb427_000670400.1;transcript=Tb427_000670200.1;transcript=Tb427_000821300.1	transcript=Tb427_070024300.1;transcript=Tb427_000838300.1;transcript=Tb427_000670400.1;transcript=Tb427_000670200.1;transcript=Tb427_000821300.1	2;2;2;2;1	1;1;1;1;1	1;1;1;1;1	Tb427_070024300.1-p1 | transcript=Tb427_070024300.1 | gene=Tb427_070024300 | organism=Trypanosoma_brucei_Lister_strain_427_2018 | gene_product=Retrotransposon hot spot protein, putative | transcript_product=Retrotransposon hot spot protein, putative | loca	5	2	1	1	2	1	2	2	2	2	1	0	1	1	1	1	1	0	1	1	1	1	2.3	1.3	1.3	80232	689	689;690;693;693;486	0.0065612	19396	2.3	1	2.3	2.3	2.3	2.3	64089000	4292700	0	4343900	8832300	18924000	27696000	36
transcript=Tb427_000674300.1	transcript=Tb427_000674300.1	1	1	1	Tb427_000674300.1-p1 | transcript=Tb427_000674300.1 | gene=Tb427_000674300 | organism=Trypanosoma_brucei_Lister_strain_427_2018 | gene_product=hypothetical protein | transcript_product=hypothetical protein | location=unitig_1900_Tb427v10:14109-14528(+) | p	1	1	1	1	0	0	1	0	0	0	0	0	1	0	0	0	0	0	1	0	0	0	10.1	10.1	10.1	15713	139	139	0.0043685	21548	0	0	10.1	0	0	0	1883100	0	0	1883100	0	0	0	5
transcript=Tb427_000678000.1	transcript=Tb427_000678000.1	46	31	0	Tb427_000678000.1-p1 | transcript=Tb427_000678000.1 | gene=Tb427_000678000 | organism=Trypanosoma_brucei_Lister_strain_427_2018 | gene_product=Retrotransposon hot spot protein, putative | transcript_product=Retrotransposon hot spot protein, putative | loca	1	46	31	0	25	24	35	34	34	31	16	13	22	21	22	18	0	0	0	0	0	0	58.8	41.5	0	95841	843	843	0	238.24	39.9	33.7	44.7	46.1	46.1	42.1	3916199999.9999995	826270000	451110000	762020000	352850000	1068699999.9999999	455190000	56
transcript=Tb427_000695800.1;transcript=Tb427_000286900.1	transcript=Tb427_000695800.1	41;16	28;13	0;0	Tb427_000695800.1-p1 | transcript=Tb427_000695800.1 | gene=Tb427_000695800 | organism=Trypanosoma_brucei_Lister_strain_427_2018 | gene_product=Retrotransposon hot spot protein, putative | transcript_product=Retrotransposon hot spot protein, putative | loca	2	41	28	0	20	15	26	30	28	30	14	7	16	21	17	20	0	0	0	0	0	0	55.5	39.7	0	94585	832	832;504	0	142.4	27	20.8	38.2	38.5	38.1	41.2	2988999999.9999995	499740000	174990000	636620000	359160000	727540000	590910000	53
transcript=Tb427_000701600.1	transcript=Tb427_000701600.1	34	5	3	Tb427_000701600.1-p1 | transcript=Tb427_000701600.1 | gene=Tb427_000701600 | organism=Trypanosoma_brucei_Lister_strain_427_2018 | gene_product=Retrotransposon hot spot protein, putative | transcript_product=Retrotransposon hot spot protein, putative | loca	1	34	5	3	23	18	26	21	26	26	4	1	3	0	2	4	2	0	2	0	2	2	46.6	6.5	4.1	95973	845	845	0	63608	34.8	27.5	35.7	30.4	38.6	37.3	140990000	50821000	6932900	37414000	0	12874000	32948000	52
transcript=Tb427_000702600.1	transcript=Tb427_000702600.1	25	5	2	Tb427_000702600.1-p1 | transcript=Tb427_000702600.1 | gene=Tb427_000702600 | organism=Trypanosoma_brucei_Lister_strain_427_2018 | gene_product=Retrotransposon hot spot protein, putative | transcript_product=Retrotransposon hot spot protein, putative | loca	1	25	5	2	19	12	18	17	19	21	3	0	4	3	4	4	1	0	1	1	2	1	30.8	6.4	2.9	95151	838	838	0	14.11	25.2	14.8	24.1	22.6	24.3	27.3	261300000	42853000	0	74134000	22149000	71042000	51118000	48
transcript=Tb427_000704700.1	transcript=Tb427_000704700.1	34	2	0	Tb427_000704700.1-p1 | transcript=Tb427_000704700.1 | gene=Tb427_000704700 | organism=Trypanosoma_brucei_Lister_strain_427_2018 | gene_product=Retrotransposon hot spot protein, putative | transcript_product=Retrotransposon hot spot protein, putative | loca	1	34	2	0	25	21	19	26	32	25	0	0	0	1	2	1	0	0	0	0	0	0	47.1	4.4	0	93.1	815	815	0	44303	36.7	31.5	29.3	31.5	42.3	29.6	54686000	0	0	0	5319500	39670000	9696400	41
transcript=Tb427_000714100.1;transcript=Tb427_000757200.1;transcript=Tb427_000680600.1;transcript=Tb427_000806800.1;transcript=Tb427_000680700.1	transcript=Tb427_000714100.1	40;17;17;17;15	12;6;6;4;4	2;0;0;2;2	Tb427_000714100.1-p1 | transcript=Tb427_000714100.1 | gene=Tb427_000714100 | organism=Trypanosoma_brucei_Lister_strain_427_2018 | gene_product=Retrotransposon hot spot protein, putative | transcript_product=Retrotransposon hot spot protein, putative | loca	5	40	12	2	23	23	27	26	32	34	6	5	4	5	11	12	1	1	1	0	2	2	45.6	13.9	2.8	96222	832	832;403;403;472;477	0	49577	32.3	31.7	36.5	31.9	37.1	40.3	976790000	161700000	104670000	107940000	100480000	301620000	200370000	50
transcript=Tb427_000721400.1	transcript=Tb427_000721400.1	33	1	0	Tb427_000721400.1-p1 | transcript=Tb427_000721400.1 | gene=Tb427_000721400 | organism=Trypanosoma_brucei_Lister_strain_427_2018 | gene_product=Retrotransposon hot spot protein, putative | transcript_product=Retrotransposon hot spot protein, putative | loca	1	33	1	0	20	18	25	25	32	30	0	0	1	1	1	1	0	0	0	0	0	0	39.1	1.5	0	97932	855	855	0.0082182	17292	24.7	21.9	31.3	31.5	38.1	35.9	44491000	0	0	9841100	2033800	20895000	11721000	45
transcript=Tb427_000735300.1	transcript=Tb427_000735300.1	46	7	0	Tb427_000735300.1-p1 | transcript=Tb427_000735300.1 | gene=Tb427_000735300 | organism=Trypanosoma_brucei_Lister_strain_427_2018 | gene_product=Retrotransposon hot spot protein, putative | transcript_product=Retrotransposon hot spot protein, putative | loca	1	46	7	0	29	27	28	31	42	35	4	4	5	4	7	6	0	0	0	0	0	0	53.5	9.3	0	97811	856	856	0	54335	36.7	35.7	36.6	33.4	51.2	40.5	2793100000	241240000	299130000	482800000	210920000	1018199999.9999999	540800000	48
transcript=Tb427_000735600.1;transcript=Tb427_000780500.1;transcript=Tb427_000695600.1;transcript=Tb427_000693600.1	transcript=Tb427_000735600.1;transcript=Tb427_000780500.1;transcript=Tb427_000695600.1;transcript=Tb427_000693600.1	41;40;38;37	3;3;1;1	2;2;0;0	Tb427_000735600.1-p1 | transcript=Tb427_000735600.1 | gene=Tb427_000735600 | organism=Trypanosoma_brucei_Lister_strain_427_2018 | gene_product=Retrotransposon hot spot protein, putative | transcript_product=Retrotransposon hot spot protein, putative | loca	4	41	3	2	19	16	26	28	28	31	0	0	1	1	3	2	0	0	1	1	2	1	54.9	3.6	2.8	94.83	829	829;829;829;816	0	33059	27.3	22.6	37.9	36.6	37.9	42.5	96035000	0	0	0	4103800	71109000	20822000	55
transcript=Tb427_000737600.1	transcript=Tb427_000737600.1	30	1	0	Tb427_000737600.1-p1 | transcript=Tb427_000737600.1 | gene=Tb427_000737600 | organism=Trypanosoma_brucei_Lister_strain_427_2018 | gene_product=Retrotransposon hot spot protein, putative | transcript_product=Retrotransposon hot spot protein, putative | loca	1	30	1	0	16	11	19	27	22	24	1	0	1	1	1	1	0	0	0	0	0	0	41.9	1.2	0	95234	835	835	0.0072519	18688	21.4	15.7	28.4	37.1	30.4	34	33370000	2211500	0	11359000	4604400	5391900	9803400	52
transcript=Tb427_000738200.1;transcript=Tb427_000737800.1	transcript=Tb427_000738200.1;transcript=Tb427_000737800.1	40;40	1;1	0;0	Tb427_000738200.1-p1 | transcript=Tb427_000738200.1 | gene=Tb427_000738200 | organism=Trypanosoma_brucei_Lister_strain_427_2018 | gene_product=Retrotransposon hot spot protein, putative | transcript_product=Retrotransposon hot spot protein, putative | loca	2	40	1	0	29	25	27	28	38	31	1	1	1	1	1	1	0	0	0	0	0	0	46.2	1.4	0	97904	855	855;855	0	50793	34.5	29.9	31.7	31.2	45.3	33.6	132100000	18793000	26163000	21119000	7129100	31933000	26959000	46
transcript=Tb427_000741100.1	transcript=Tb427_000741100.1	33	15	0	Tb427_000741100.1-p1 | transcript=Tb427_000741100.1 | gene=Tb427_000741100 | organism=Trypanosoma_brucei_Lister_strain_427_2018 | gene_product=Retrotransposon hot spot protein, putative | transcript_product=Retrotransposon hot spot protein, putative | loca	1	33	15	0	19	18	20	25	25	26	4	3	7	11	10	10	0	0	0	0	0	0	46.8	24.3	0	94.54	823	823	0	163.36	27.1	25.4	29.3	35.4	35.2	37.4	923520000	77460000	73113000	151520000	160760000	243130000	217530000	55
transcript=Tb427_000746700.1;transcript=Tb427_000699300.1;transcript=Tb427_000348500.1;transcript=Tb427_000699200.1	transcript=Tb427_000746700.1;transcript=Tb427_000699300.1	39;27;19;8	8;6;3;2	3;2;1;1	Tb427_000746700.1-p1 | transcript=Tb427_000746700.1 | gene=Tb427_000746700 | organism=Trypanosoma_brucei_Lister_strain_427_2018 | gene_product=Retrotransposon hot spot protein, putative | transcript_product=Retrotransposon hot spot protein, putative | loca	4	39	8	3	27	22	29	26	35	31	3	2	7	1	6	4	1	0	3	0	3	1	50.1	12.1	3.2	94509	833	833;663;676;134	0	43271	34.3	31.3	39.1	33.4	45.3	42.9	875620000	184670000	128870000	260840000	12607000	194290000	94351000	52
transcript=Tb427_000754800.1;transcript=Tb427_000829600.1;transcript=Tb427_000803300.1	transcript=Tb427_000754800.1	34;6;4	27;5;3	2;0;0	Tb427_000754800.1-p1 | transcript=Tb427_000754800.1 | gene=Tb427_000754800 | organism=Trypanosoma_brucei_Lister_strain_427_2018 | gene_product=Retrotransposon hot spot protein, putative | transcript_product=Retrotransposon hot spot protein, putative | loca	3	34	27	2	28	23	23	25	26	22	23	18	19	19	21	17	1	1	2	1	1	1	49.8	42.9	4.6	96303	842	842;261;468	0	315.74	39.2	32.8	31.7	34.8	38.4	33.5	3516999999.9999995	625960000	512570000	535850000	410590000	860180000	571840000	46
transcript=Tb427_000755000.1	transcript=Tb427_000755000.1	34	1	0	Tb427_000755000.1-p1 | transcript=Tb427_000755000.1 | gene=Tb427_000755000 | organism=Trypanosoma_brucei_Lister_strain_427_2018 | gene_product=Retrotransposon hot spot protein, putative | transcript_product=Retrotransposon hot spot protein, putative | loca	1	34	1	0	22	20	24	23	33	29	0	0	0	0	1	1	0	0	0	0	0	0	40.9	1.4	0	97842	858	858	1	-2	26.7	23.9	29.5	28.7	40	34.5	49507000	0	0	0	0	38577000	10930000	45
transcript=Tb427_000755900.1	transcript=Tb427_000755900.1	43	1	0	Tb427_000755900.1-p1 | transcript=Tb427_000755900.1 | gene=Tb427_000755900 | organism=Trypanosoma_brucei_Lister_strain_427_2018 | gene_product=Retrotransposon hot spot protein, putative | transcript_product=Retrotransposon hot spot protein, putative | loca	1	43	1	0	28	27	27	27	41	31	1	1	0	0	1	0	0	0	0	0	0	0	49.9	1.1	0	97604	855	855	1	-2	35.4	35.3	34.9	29.5	49	34.6	85311000	20756000	16565000	0	0	47989000	0	47
transcript=Tb427_000756200.1;transcript=Tb427_000638900.1;transcript=Tb427_000272000.1;transcript=Tb427_000671100.1;transcript=Tb427_000639000.1	transcript=Tb427_000756200.1	32;2;1;1;1	4;1;1;1;1	0;0;0;0;0	Tb427_000756200.1-p1 | transcript=Tb427_000756200.1 | gene=Tb427_000756200 | organism=Trypanosoma_brucei_Lister_strain_427_2018 | gene_product=Retrotransposon hot spot protein, putative | transcript_product=Retrotransposon hot spot protein, putative | loca	5	32	4	0	22	17	23	22	28	25	1	1	2	2	3	2	0	0	0	0	0	0	40.4	4.9	0	97899	857	857;685;212;340;434	0	35018	29.2	21.7	29.9	27.4	36.2	32.4	111660000	8880900	7343700	10334000	16373000	40877000	27851000	49
transcript=Tb427_000757800.1;transcript=Tb427_000500000.1	transcript=Tb427_000757800.1	13;4	1;0	0;0	Tb427_000757800.1-p1 | transcript=Tb427_000757800.1 | gene=Tb427_000757800 | organism=Trypanosoma_brucei_Lister_strain_427_2018 | gene_product=Retrotransposon hot spot protein, putative | transcript_product=Retrotransposon hot spot protein, putative | loca	2	13	1	0	8	7	10	10	8	10	1	1	1	1	1	1	0	0	0	0	0	0	27.3	2.7	0	54592	476	476;115	0	85614	21.6	19.3	22.5	21	17.2	22.5	448680000	27756000	28553000	40432000	101320000	133620000	117000000	26
transcript=Tb427_000763000.1;transcript=Tb427_000676200.1;transcript=Tb427_000645000.1;transcript=Tb427_000636200.1;transcript=Tb427_000675600.1;transcript=Tb427_000656700.1;transcript=Tb427_000672200.1	transcript=Tb427_000763000.1	36;3;3;3;2;2;1	13;2;2;2;1;2;1	0;0;0;0;0;0;0	Tb427_000763000.1-p1 | transcript=Tb427_000763000.1 | gene=Tb427_000763000 | organism=Trypanosoma_brucei_Lister_strain_427_2018 | gene_product=Retrotransposon hot spot protein, putative | transcript_product=Retrotransposon hot spot protein, putative | loca	7	36	13	0	21	20	24	24	35	30	4	5	9	9	13	10	0	0	0	0	0	0	43.1	18.8	0	97.97	858	858;685;685;685;685;686;397	0	117.04	25.9	24.2	30	30.1	42.2	34.7	2921599999.9999995	216260000	282420000	561170000	311730000	1044899999.9999999	505080000	47
transcript=Tb427_000763100.1	transcript=Tb427_000763100.1	33	2	0	Tb427_000763100.1-p1 | transcript=Tb427_000763100.1 | gene=Tb427_000763100 | organism=Trypanosoma_brucei_Lister_strain_427_2018 | gene_product=Retrotransposon hot spot protein, putative | transcript_product=Retrotransposon hot spot protein, putative | loca	1	33	2	0	23	21	19	24	31	24	2	2	1	1	2	1	0	0	0	0	0	0	48.6	3.4	0	94153	827	827	0	76225	34.7	32	28.9	31.3	43.9	30.2	186460000	39203000	26714000	17327000	26314000	51945000	24957000	43
transcript=Tb427_000815200.1;transcript=Tb427_000764400.1	transcript=Tb427_000815200.1;transcript=Tb427_000764400.1	45;45	3;3	2;2	Tb427_000815200.1-p1 | transcript=Tb427_000815200.1 | gene=Tb427_000815200 | organism=Trypanosoma_brucei_Lister_strain_427_2018 | gene_product=Retrotransposon hot spot protein, putative | transcript_product=Retrotransposon hot spot protein, putative | loca	2	45	3	2	29	30	30	31	42	32	1	2	1	1	3	0	0	1	0	0	2	0	52.8	2.7	1.4	97606	856	856;856	0	92467	36.8	38.9	38.2	34.3	50.9	38.2	216780000	32816000	36105000	59299000	46048000	42512000	0	49
transcript=Tb427_000764700.1	transcript=Tb427_000764700.1	43	1	0	Tb427_000764700.1-p1 | transcript=Tb427_000764700.1 | gene=Tb427_000764700 | organism=Trypanosoma_brucei_Lister_strain_427_2018 | gene_product=Retrotransposon hot spot protein, putative | transcript_product=Retrotransposon hot spot protein, putative | loca	1	43	1	0	27	27	26	28	41	31	0	0	0	0	1	0	0	0	0	0	0	0	51.7	2.7	0	97798	855	855	0	81677	33.6	34.6	32.9	31.5	50.8	35	31854000	0	0	0	0	31854000	0	47
transcript=Tb427_000765300.1;transcript=Tb427_000765000.1	transcript=Tb427_000765300.1;transcript=Tb427_000765000.1	32;32	1;1	0;0	Tb427_000765300.1-p1 | transcript=Tb427_000765300.1 | gene=Tb427_000765300 | organism=Trypanosoma_brucei_Lister_strain_427_2018 | gene_product=Retrotransposon hot spot protein, putative | transcript_product=Retrotransposon hot spot protein, putative | loca	2	32	1	0	18	17	23	23	31	28	0	0	0	1	1	1	0	0	0	0	0	0	38.2	1.3	0	98018	858	858;858	1	-2	21.7	20	28.3	28.4	37.3	32.9	28478000	0	0	0	5145900	15722000	7609800	45
transcript=Tb427_000789800.1;transcript=Tb427_000787200.1	transcript=Tb427_000789800.1;transcript=Tb427_000787200.1	31;31	1;1	1;1	Tb427_000789800.1-p1 | transcript=Tb427_000789800.1 | gene=Tb427_000789800 | organism=Trypanosoma_brucei_Lister_strain_427_2018 | gene_product=Retrotransposon hot spot protein, putative | transcript_product=Retrotransposon hot spot protein, putative | loca	2	31	1	1	21	18	20	22	26	25	0	0	0	1	0	1	0	0	0	1	0	1	39.6	1.8	1.8	98268	857	857;857	0	44188	27.9	23.2	26.8	28.4	33.6	32.6	6549300	0	0	0	3754700	0	2794500	49
transcript=Tb427_000830900.1;transcript=Tb427_000791300.1	transcript=Tb427_000830900.1;transcript=Tb427_000791300.1	43;43	7;7	0;0	Tb427_000830900.1-p1 | transcript=Tb427_000830900.1 | gene=Tb427_000830900 | organism=Trypanosoma_brucei_Lister_strain_427_2018 | gene_product=Retrotransposon hot spot protein, putative | transcript_product=Retrotransposon hot spot protein, putative | loca	2	43	7	0	28	23	37	31	30	30	6	3	7	4	4	4	0	0	0	0	0	0	58.2	12.5	0	96092	846	846;846	0	59037	47	33.1	51.2	44	42.6	44.3	619930000	96477000	85084000	209480000	52586000	124840000	51467000	53
transcript=Tb427_000799600.1	transcript=Tb427_000799600.1	41	11	2	Tb427_000799600.1-p1 | transcript=Tb427_000799600.1 | gene=Tb427_000799600 | organism=Trypanosoma_brucei_Lister_strain_427_2018 | gene_product=Retrotransposon hot spot protein, putative | transcript_product=Retrotransposon hot spot protein, putative | loca	1	41	11	2	28	27	28	28	33	31	7	7	7	8	10	7	1	1	1	1	2	1	56.1	12.8	3.5	95765	831	831	0	66.69	44.6	41.9	44.2	35.3	46.8	40.3	1713499999.9999998	228060000	217780000	197390000	233940000	546580000	289710000	51
transcript=Tb427_000801200.1;transcript=Tb427_000222900.1	transcript=Tb427_000801200.1	26;6	9;1	0;0	Tb427_000801200.1-p1 | transcript=Tb427_000801200.1 | gene=Tb427_000801200 | organism=Trypanosoma_brucei_Lister_strain_427_2018 | gene_product=Retrotransposon hot spot protein, putative | transcript_product=Retrotransposon hot spot protein, putative | loca	2	26	9	0	15	14	18	19	21	20	2	0	6	5	5	6	0	0	0	0	0	0	33.6	11.9	0	94016	825	825;283	0	79478	19.4	17.3	25.9	24	29.2	29.3	164910000	7050800	0	24679000	32505000	60514000	40160000	46
transcript=Tb427_000804300.1	transcript=Tb427_000804300.1	27	5	1	Tb427_000804300.1-p1 | transcript=Tb427_000804300.1 | gene=Tb427_000804300 | organism=Trypanosoma_brucei_Lister_strain_427_2018 | gene_product=Retrotransposon hot spot protein, putative | transcript_product=Retrotransposon hot spot protein, putative | loca	1	27	5	1	18	13	18	18	23	22	1	0	1	3	3	4	0	0	1	0	0	1	36.5	7.4	1.8	98107	857	857	0	24675	24.9	17.6	24.6	23	30.1	29.1	80621000	0	0	5465500	20517000	20461000	34178000	45
transcript=Tb427_000809600.1;transcript=Tb427_000674400.1	transcript=Tb427_000809600.1	31;4	2;0	0;0	Tb427_000809600.1-p1 | transcript=Tb427_000809600.1 | gene=Tb427_000809600 | organism=Trypanosoma_brucei_Lister_strain_427_2018 | gene_product=Retrotransposon hot spot protein, putative | transcript_product=Retrotransposon hot spot protein, putative | loca	2	31	2	0	17	15	23	21	28	27	1	1	2	1	1	1	0	0	0	0	0	0	37.4	4.2	0	98418	864	864;299	0	31134	21.9	19.1	29.9	27.1	33.1	31.7	69364000	4194800	6371700	14913000	7250600	20564000	16069000	43
transcript=Tb427_000809800.1	transcript=Tb427_000809800.1	30	1	0	Tb427_000809800.1-p1 | transcript=Tb427_000809800.1 | gene=Tb427_000809800 | organism=Trypanosoma_brucei_Lister_strain_427_2018 | gene_product=Retrotransposon hot spot protein, putative | transcript_product=Retrotransposon hot spot protein, putative | loca	1	30	1	0	19	18	16	22	25	25	0	0	0	0	1	0	0	0	0	0	0	0	42.5	1.9	0	94748	823	823	1	-2	27.9	26.1	22.4	28.9	34	34.3	5046400	0	0	0	0	5046400	0	52
transcript=Tb427_000815500.1;transcript=Tb427_000764100.1	transcript=Tb427_000815500.1;transcript=Tb427_000764100.1	30;23	1;1	0;0	Tb427_000815500.1-p1 | transcript=Tb427_000815500.1 | gene=Tb427_000815500 | organism=Trypanosoma_brucei_Lister_strain_427_2018 | gene_product=Retrotransposon hot spot protein, putative | transcript_product=Retrotransposon hot spot protein, putative | loca	2	30	1	0	23	19	18	22	28	22	1	0	1	1	1	0	0	0	0	0	0	0	42.6	2	0	93288	815	815;576	0	24646	34.6	29	27.2	27.4	37.8	24.5	32681000	10430000	0	5348000	4806100	12097000	0	42
transcript=Tb427_000824900.1;transcript=Tb427_000707600.1;transcript=Tb427_000707100.1	transcript=Tb427_000824900.1	32;1;1	2;1;1	0;0;0	Tb427_000824900.1-p1 | transcript=Tb427_000824900.1 | gene=Tb427_000824900 | organism=Trypanosoma_brucei_Lister_strain_427_2018 | gene_product=Retrotransposon hot spot protein, putative | transcript_product=Retrotransposon hot spot protein, putative | loca	3	32	2	0	22	19	23	24	30	28	1	0	0	0	2	2	0	0	0	0	0	0	41	2.5	0	98005	857	857;289;491	0.0072574	18714	29.4	25.8	30.1	30.5	39.9	37.1	87184000	9370700	0	0	0	46074000	31739000	47
transcript=Tb427_000825100.1;transcript=Tb427_000704600.1;transcript=Tb427_000795600.1;transcript=Tb427_000691700.1;transcript=Tb427_000795500.1;transcript=Tb427_000795900.1	transcript=Tb427_000825100.1;transcript=Tb427_000704600.1;transcript=Tb427_000795600.1	47;24;24;22;20;20	47;24;24;22;20;20	1;0;0;1;1;0	Tb427_000825100.1-p1 | transcript=Tb427_000825100.1 | gene=Tb427_000825100 | organism=Trypanosoma_brucei_Lister_strain_427_2018 | gene_product=Retrotransposon hot spot protein, putative | transcript_product=Retrotransposon hot spot protein, putative | loca	6	47	47	1	35	33	34	33	41	38	35	33	34	33	41	38	1	0	0	0	1	0	65.9	65.9	1	94104	826	826;506;526;465;466;504	0	323.31	51.9	48.4	52.3	45.8	59	50.7	22523000000	3773799999.9999995	4710400000	3910399999.9999995	2210500000	4684000000	3233599999.9999995	52
transcript=Tb427_000827000.1	transcript=Tb427_000827000.1	42	1	0	Tb427_000827000.1-p1 | transcript=Tb427_000827000.1 | gene=Tb427_000827000 | organism=Trypanosoma_brucei_Lister_strain_427_2018 | gene_product=Retrotransposon hot spot protein, putative | transcript_product=Retrotransposon hot spot protein, putative | loca	1	42	1	0	26	25	25	27	40	31	1	1	1	1	1	1	0	0	0	0	0	0	49.4	1.5	0	97661	855	855	0	34243	32.2	32	31.3	29.9	48.4	33.7	365980000	36247000	37689000	62667000	58889000	82039000	88446000	46
transcript=Tb427_000829300.1	transcript=Tb427_000829300.1	14	2	2	Tb427_000829300.1-p1 | transcript=Tb427_000829300.1 | gene=Tb427_000829300 | organism=Trypanosoma_brucei_Lister_strain_427_2018 | gene_product=Retrotransposon hot spot protein, putative | transcript_product=Retrotransposon hot spot protein, putative | loca	1	14	2	2	10	8	9	9	12	9	0	0	0	1	2	1	0	0	0	1	2	1	31	4.4	4.4	57.31	503	503	0.0050564	2.01	20.1	20.3	20.9	22.1	29.2	23.1	47491000	0	0	0	3068200	37240000	7183500	29
transcript=Tb427_000832000.1	transcript=Tb427_000832000.1	31	3	2	Tb427_000832000.1-p1 | transcript=Tb427_000832000.1 | gene=Tb427_000832000 | organism=Trypanosoma_brucei_Lister_strain_427_2018 | gene_product=Retrotransposon hot spot protein, putative | transcript_product=Retrotransposon hot spot protein, putative | loca	1	31	3	2	24	21	20	20	22	21	0	0	1	1	1	1	0	0	1	1	0	1	44.5	4.9	3.8	93825	823	823	0	73664	33.7	30	27	28.3	31.7	30	48076000	0	0	8761800	5848100	16521000	16945000	45
transcript=Tb427_000840500.1	transcript=Tb427_000840500.1	34	19	0	Tb427_000840500.1-p1 | transcript=Tb427_000840500.1 | gene=Tb427_000840500 | organism=Trypanosoma_brucei_Lister_strain_427_2018 | gene_product=Retrotransposon hot spot protein, putative | transcript_product=Retrotransposon hot spot protein, putative | loca	1	34	19	0	12	11	18	26	26	27	4	3	10	13	13	16	0	0	0	0	0	0	44	28.2	0	96374	845	845	0	186.26	16.3	15.1	24.6	31	34.8	36.1	951520000	64585000	7868400	138390000	207110000	254220000	279340000	42
transcript=Tb427_010005400.1	transcript=Tb427_010005400.1	11	11	11	Tb427_010005400.1-p1 | transcript=Tb427_010005400.1 | gene=Tb427_010005400 | organism=Trypanosoma_brucei_Lister_strain_427_2018 | gene_product=RNA polymerase beta subunit/RNA polymerase Rpb2, domain 2/RNA polymerase Rpb2, domain 3/RNA polymerase Rpb2, doma	1	11	11	11	2	3	4	4	10	4	2	3	4	4	10	4	2	3	4	4	10	4	12.5	12.5	12.5	126.58	1129	1129	0	48976	2.9	4.1	5.4	3.6	11.2	4.6	259610000	8678700	17677000	45950000	14452000	148950000	23902000	61
transcript=Tb427_010006000.1	transcript=Tb427_010006000.1	1	1	1	Tb427_010006000.1-p1 | transcript=Tb427_010006000.1 | gene=Tb427_010006000 | organism=Trypanosoma_brucei_Lister_strain_427_2018 | gene_product=ASF1 like histone chaperone, putative | transcript_product=ASF1 like histone chaperone, putative | location=Chr1_	1	1	1	1	0	0	0	0	1	1	0	0	0	0	1	1	0	0	0	0	1	1	7.6	7.6	7.6	19121	171	171	0	3902	0	0	0	0	7.6	7.6	12222000	0	0	0	0	4193300	8029200	4
transcript=Tb427_010006300.1	transcript=Tb427_010006300.1	9	9	9	Tb427_010006300.1-p1 | transcript=Tb427_010006300.1 | gene=Tb427_010006300 | organism=Trypanosoma_brucei_Lister_strain_427_2018 | gene_product=hypothetical protein, conserved | transcript_product=hypothetical protein, conserved | location=Chr1_core_Tb427v1	1	9	9	9	0	2	2	7	8	7	0	2	2	7	8	7	0	2	2	7	8	7	16	16	16	65775	614	614	0	19068	0	3.6	5.7	14.3	14.2	14	198810000	0	1559300	23002000	39307000	75145000	59801000	28
transcript=Tb427_010006500.1	transcript=Tb427_010006500.1	21	21	13	Tb427_010006500.1-p1 | transcript=Tb427_010006500.1 | gene=Tb427_010006500 | organism=Trypanosoma_brucei_Lister_strain_427_2018 | gene_product=Phosphoglycerate kinase, putative | transcript_product=Phosphoglycerate kinase, putative | location=Chr1_core_Tb4	1	21	21	13	14	14	16	19	19	19	14	14	16	19	19	19	9	8	9	11	13	12	55	55	33.6	47173	440	440	0	323.31	47.3	46.8	51.1	54.8	53.4	51.6	17289000000	1447300000	1452800000	1792999999.9999998	2493200000	4786000000	5317200000	26
transcript=Tb427_010006700.1	transcript=Tb427_010006700.1	12	4	4	Tb427_010006700.1-p1 | transcript=Tb427_010006700.1 | gene=Tb427_010006700 | organism=Trypanosoma_brucei_Lister_strain_427_2018 | gene_product=Phosphoglycerate kinase, putative | transcript_product=Phosphoglycerate kinase, putative | location=Chr1_core_Tb4	1	12	4	4	7	8	9	11	9	10	2	2	2	3	3	3	2	2	2	3	3	3	31.4	11	11	55733	509	509	0	47038	21.8	23.8	25.1	28.9	27.5	27.5	1531099999.9999998	925560	120870000	355170000	155320000	488140000	410670000	30
transcript=Tb427_010006900.1	transcript=Tb427_010006900.1	16	16	16	Tb427_010006900.1-p1 | transcript=Tb427_010006900.1 | gene=Tb427_010006900 | organism=Trypanosoma_brucei_Lister_strain_427_2018 | gene_product=MORN repeat, putative | transcript_product=MORN repeat, putative | location=Chr1_core_Tb427v10:48087-49394(-) | p	1	16	16	16	2	2	3	11	12	11	2	2	3	11	12	11	2	2	3	11	12	11	52.9	52.9	52.9	48865	435	435	0	79916	8.3	6.7	11	38.6	41.4	38.2	359280000	20162000	8899500	17345000	69369000	145410000	98092000	22
transcript=Tb427_010007000.1	transcript=Tb427_010007000.1	3	3	3	Tb427_010007000.1-p1 | transcript=Tb427_010007000.1 | gene=Tb427_010007000 | organism=Trypanosoma_brucei_Lister_strain_427_2018 | gene_product=hypothetical protein, conserved | transcript_product=hypothetical protein, conserved | location=Chr1_core_Tb427v1	1	3	3	3	1	1	1	3	2	3	1	1	1	3	2	3	1	1	1	3	2	3	26.2	26.2	26.2	147.94	1369	1369	0	51241	14.3	14.3	14.3	26.2	14.9	26.2	524420000	113080000	87442000	101980000	93114000	52095000	76704000	74
transcript=Tb427_010007900.1	transcript=Tb427_010007900.1	1	1	1	Tb427_010007900.1-p1 | transcript=Tb427_010007900.1 | gene=Tb427_010007900 | organism=Trypanosoma_brucei_Lister_strain_427_2018 | gene_product=Deoxyhypusine synthase, putative | transcript_product=Deoxyhypusine synthase, putative | location=Chr1_core_Tb427	1	1	1	1	0	0	0	0	0	1	0	0	0	0	0	1	0	0	0	0	0	1	3.5	3.5	3.5	37.35	342	342	0.0079007	17911	0	0	0	0	0	3.5	2954200	0	0	0	0	0	2954200	16
transcript=Tb427_010008400.1	transcript=Tb427_010008400.1	6	6	6	Tb427_010008400.1-p1 | transcript=Tb427_010008400.1 | gene=Tb427_010008400 | organism=Trypanosoma_brucei_Lister_strain_427_2018 | gene_product=Mitochondrial branched-chain alpha-ketoacid dehydrogenase kinase/Histidine kinase-, DNA gyrase B-, and HSP90-like	1	6	6	6	0	0	0	1	6	2	0	0	0	1	6	2	0	0	0	1	6	2	15.5	15.5	15.5	47178	420	420	0	10663	0	0	0	2.6	15.5	4.8	132850000	0	0	0	3409800	116810000	12636000	24
transcript=Tb427_010008800.1	transcript=Tb427_010008800.1	3	3	3	Tb427_010008800.1-p1 | transcript=Tb427_010008800.1 | gene=Tb427_010008800 | organism=Trypanosoma_brucei_Lister_strain_427_2018 | gene_product=Leucine rich repeat, putative | transcript_product=Leucine rich repeat, putative | location=Chr1_core_Tb427v10:10	1	3	3	3	0	0	0	1	2	3	0	0	0	1	2	3	0	0	0	1	2	3	8.1	8.1	8.1	49966	457	457	0	39855	0	0	0	2.6	5.9	8.1	36355000	0	0	0	4232600	13626000	18496000	26
transcript=Tb427_010009100.1	transcript=Tb427_010009100.1	3	3	3	Tb427_010009100.1-p1 | transcript=Tb427_010009100.1 | gene=Tb427_010009100 | organism=Trypanosoma_brucei_Lister_strain_427_2018 | gene_product=Repair protein Rad1/Rec1/Rad17, putative | transcript_product=Repair protein Rad1/Rec1/Rad17, putative | location	1	3	3	3	0	0	0	1	3	1	0	0	0	1	3	1	0	0	0	1	3	1	12.8	12.8	12.8	33.02	305	305	0	14.74	0	0	0	4.3	12.8	3.9	31998000	0	0	0	2009600	25636000	4351700	16
transcript=Tb427_010010200.1	transcript=Tb427_010010200.1	5	5	5	Tb427_010010200.1-p1 | transcript=Tb427_010010200.1 | gene=Tb427_010010200 | organism=Trypanosoma_brucei_Lister_strain_427_2018 | gene_product=hypothetical protein, conserved | transcript_product=hypothetical protein, conserved | location=Chr1_core_Tb427v1	1	5	5	5	0	0	1	2	5	3	0	0	1	2	5	3	0	0	1	2	5	3	16.1	16.1	16.1	50307	429	429	0	11805	0	0	3	6.5	16.1	10	86403000	0	0	9960500	2291700	62774000	11377000	21
transcript=Tb427_010010300.1	transcript=Tb427_010010300.1	3	3	3	Tb427_010010300.1-p1 | transcript=Tb427_010010300.1 | gene=Tb427_010010300 | organism=Trypanosoma_brucei_Lister_strain_427_2018 | gene_product=hypothetical protein, conserved | transcript_product=hypothetical protein, conserved | location=Chr1_core_Tb427v1	1	3	3	3	0	0	0	0	2	2	0	0	0	0	2	2	0	0	0	0	2	2	24.3	24.3	24.3	16902	144	144	0	4536	0	0	0	0	13.2	18.8	31796000	0	0	0	0	13755000	18041000	8
transcript=Tb427_010010400.1	transcript=Tb427_010010400.1	2	2	2	Tb427_010010400.1-p1 | transcript=Tb427_010010400.1 | gene=Tb427_010010400 | organism=Trypanosoma_brucei_Lister_strain_427_2018 | gene_product=RWD domain containing protein, putative | transcript_product=RWD domain containing protein, putative | location=C	1	2	2	2	0	0	0	1	0	1	0	0	0	1	0	1	0	0	0	1	0	1	12.8	12.8	12.8	25965	227	227	0.00043159	2938	0	0	0	4	0	8.8	5988900	0	0	0	2559900	0	3429000	8
transcript=Tb427_010010600.1	transcript=Tb427_010010600.1	10	10	10	Tb427_010010600.1-p1 | transcript=Tb427_010010600.1 | gene=Tb427_010010600 | organism=Trypanosoma_brucei_Lister_strain_427_2018 | gene_product=CTP synthase N-terminus/Glutamine amidotransferase class-I/Peptidase C26, putative | transcript_product=CTP synth	1	10	10	10	3	1	6	6	7	6	3	1	6	6	7	6	3	1	6	6	7	6	15.6	15.6	15.6	65213	589	589	0	34947	5.1	2	9.8	11.2	13.1	11.2	470550000	78829000	34100000	142770000	56737000	99392000	58722000	29
transcript=Tb427_010011000.1	transcript=Tb427_010011000.1	4	4	4	Tb427_010011000.1-p1 | transcript=Tb427_010011000.1 | gene=Tb427_010011000 | organism=Trypanosoma_brucei_Lister_strain_427_2018 | gene_product=hypothetical protein, conserved | transcript_product=hypothetical protein, conserved | location=Chr1_core_Tb427v1	1	4	4	4	2	0	1	2	3	3	2	0	1	2	3	3	2	0	1	2	3	3	10.8	10.8	10.8	46764	406	406	0	54231	5.4	0	2.7	5.4	8.1	8.1	38480000	2867300	0	1329100	5853700	16822000	11608000	18
transcript=Tb427_010011100.1	transcript=Tb427_010011100.1	3	3	3	Tb427_010011100.1-p1 | transcript=Tb427_010011100.1 | gene=Tb427_010011100 | organism=Trypanosoma_brucei_Lister_strain_427_2018 | gene_product=hypothetical protein, conserved | transcript_product=hypothetical protein, conserved | location=Chr1_core_Tb427v1	1	3	3	3	0	1	0	0	2	1	0	1	0	0	2	1	0	1	0	0	2	1	6.3	6.3	6.3	79395	742	742	0	17342	0	1.9	0	0	4.4	1.2	17756000	0	4665000	0	0	10783000	2308500	33
transcript=Tb427_010011300.1	transcript=Tb427_010011300.1	23	23	23	Tb427_010011300.1-p1 | transcript=Tb427_010011300.1 | gene=Tb427_010011300 | organism=Trypanosoma_brucei_Lister_strain_427_2018 | gene_product=hypothetical protein, conserved | transcript_product=hypothetical protein, conserved | location=Chr1_core_Tb427v1	1	23	23	23	1	4	2	18	17	15	1	4	2	18	17	15	1	4	2	18	17	15	28.7	28.7	28.7	75082	679	679	0	83071	1.5	6.5	4.1	27.1	21.9	20	1521599999.9999998	0	14616000	11504000	692610000	343510000	459380000	35
transcript=Tb427_010011400.1	transcript=Tb427_010011400.1	8	8	8	Tb427_010011400.1-p1 | transcript=Tb427_010011400.1 | gene=Tb427_010011400 | organism=Trypanosoma_brucei_Lister_strain_427_2018 | gene_product=hypothetical protein, conserved | transcript_product=hypothetical protein, conserved | location=Chr1_core_Tb427v1	1	8	8	8	2	1	2	8	8	7	2	1	2	8	8	7	2	1	2	8	8	7	15.9	15.9	15.9	62599	573	573	0	17036	3.5	2.3	4.5	15.9	15.9	14.7	269130000	8077400	5262200	10312000	48872000	100250000	96360000	35
transcript=Tb427_010011500.1	transcript=Tb427_010011500.1	4	4	4	Tb427_010011500.1-p1 | transcript=Tb427_010011500.1 | gene=Tb427_010011500 | organism=Trypanosoma_brucei_Lister_strain_427_2018 | gene_product=hypothetical protein, conserved | transcript_product=hypothetical protein, conserved | location=Chr1_core_Tb427v1	1	4	4	4	0	0	0	3	3	3	0	0	0	3	3	3	0	0	0	3	3	3	18	18	18	28413	245	245	0	46772	0	0	0	11.8	13.5	14.3	54048000	0	0	0	10468000	25598000	17983000	12
transcript=Tb427_010011600.1	transcript=Tb427_010011600.1	4	4	4	Tb427_010011600.1-p1 | transcript=Tb427_010011600.1 | gene=Tb427_010011600 | organism=Trypanosoma_brucei_Lister_strain_427_2018 | gene_product=Protein of unknown function (DUF775), putative | transcript_product=Protein of unknown function (DUF775), putativ	1	4	4	4	0	0	0	3	3	3	0	0	0	3	3	3	0	0	0	3	3	3	27.5	27.5	27.5	21445	193	193	0	13186	0	0	0	20.2	20.2	20.2	96798000	0	0	0	8297200	44489000	44013000	8
transcript=Tb427_010011700.1	transcript=Tb427_010011700.1	15	15	15	Tb427_010011700.1-p1 | transcript=Tb427_010011700.1 | gene=Tb427_010011700 | organism=Trypanosoma_brucei_Lister_strain_427_2018 | gene_product=hypothetical protein, conserved | transcript_product=hypothetical protein, conserved | location=Chr1_core_Tb427v1	1	15	15	15	9	12	7	14	11	13	9	12	7	14	11	13	9	12	7	14	11	13	21.9	21.9	21.9	71427	666	666	0	122.18	16.7	21.6	14	20.7	19.7	21.6	1921999999.9999998	187300000	342360000	145810000	297850000	409990000	538740000	18
transcript=Tb427_010011800.1	transcript=Tb427_010011800.1	10	10	10	Tb427_010011800.1-p1 | transcript=Tb427_010011800.1 | gene=Tb427_010011800 | organism=Trypanosoma_brucei_Lister_strain_427_2018 | gene_product=hypothetical protein, conserved | transcript_product=hypothetical protein, conserved | location=Chr1_core_Tb427v1	1	10	10	10	2	3	2	7	7	8	2	3	2	7	7	8	2	3	2	7	7	8	23.5	23.5	23.5	64641	583	583	0	22145	3.4	6.2	4.1	19	20.1	20.1	177040000	14156000	19289000	8973700	41198000	53753000	39672000	27
transcript=Tb427_010012000.1	transcript=Tb427_010012000.1	2	2	2	Tb427_010012000.1-p1 | transcript=Tb427_010012000.1 | gene=Tb427_010012000 | organism=Trypanosoma_brucei_Lister_strain_427_2018 | gene_product=PAS fold/PAS domain/Protein kinase domain/Protein tyrosine kinase, putative | transcript_product=PAS fold/PAS dom	1	2	2	2	1	1	0	0	1	0	1	1	0	0	1	0	1	1	0	0	1	0	1.5	1.5	1.5	191.52	1742	1742	0	42731	1	0.6	0	0	0.6	0	12945000	4357600	0	0	0	8587400	0	70
transcript=Tb427_010012100.1	transcript=Tb427_010012100.1	4	4	4	Tb427_010012100.1-p1 | transcript=Tb427_010012100.1 | gene=Tb427_010012100 | organism=Trypanosoma_brucei_Lister_strain_427_2018 | gene_product=hypothetical protein, conserved | transcript_product=hypothetical protein, conserved | location=Chr1_core_Tb427v1	1	4	4	4	0	0	2	3	4	4	0	0	2	3	4	4	0	0	2	3	4	4	7.8	7.8	7.8	71141	650	650	0	7577	0	0	3.5	5.4	7.8	7.8	122040000	0	0	9405800	23514000	44625000	44500000	26
transcript=Tb427_010012200.1	transcript=Tb427_010012200.1	10	10	10	Tb427_010012200.1-p1 | transcript=Tb427_010012200.1 | gene=Tb427_010012200 | organism=Trypanosoma_brucei_Lister_strain_427_2018 | gene_product=Tubulin-tyrosine ligase family, putative | transcript_product=Tubulin-tyrosine ligase family, putative | location	1	10	10	10	2	1	1	6	8	9	2	1	1	6	8	9	2	1	1	6	8	9	18	18	18	76006	683	683	0	30.26	4.1	2	2	11.3	14.9	15.8	232850000	10416000	4818000	7812300	34931000	93751000	81116000	37
transcript=Tb427_010012300.1	transcript=Tb427_010012300.1	20	19	19	Tb427_010012300.1-p1 | transcript=Tb427_010012300.1 | gene=Tb427_010012300 | organism=Trypanosoma_brucei_Lister_strain_427_2018 | gene_product=ATPase family associated with various cellular activities (AAA)/AAA+ lid domain containing protein, putative | tr	1	20	19	19	14	9	14	15	15	18	13	8	13	14	14	17	13	8	13	14	14	17	31.9	30.2	30.2	79953	725	725	0	118.53	22.6	15.6	22.5	23.9	24.4	28.8	1184500000	220330000	127430000	145770000	125750000	356720000	208510000	40
transcript=Tb427_010013200.1	transcript=Tb427_010013200.1	20	20	20	Tb427_010013200.1-p1 | transcript=Tb427_010013200.1 | gene=Tb427_010013200 | organism=Trypanosoma_brucei_Lister_strain_427_2018 | gene_product=hypothetical protein, conserved | transcript_product=hypothetical protein, conserved | location=Chr1_core_Tb427v1	1	20	20	20	5	4	11	7	18	10	5	4	11	7	18	10	5	4	11	7	18	10	21.8	21.8	21.8	120.91	1081	1081	0	41211	5	4.5	12.8	7.7	20	10.7	841580000	60617000	29604000	136280000	61618000	432820000	120640000	61
transcript=Tb427_010013500.1	transcript=Tb427_010013500.1	12	12	12	Tb427_010013500.1-p1 | transcript=Tb427_010013500.1 | gene=Tb427_010013500 | organism=Trypanosoma_brucei_Lister_strain_427_2018 | gene_product=Apoptosis antagonizing transcription factor, putative | transcript_product=Apoptosis antagonizing transcription f	1	12	12	12	1	2	3	10	9	9	1	2	3	10	9	9	1	2	3	10	9	9	31	31	31	55199	493	493	0	71566	2.6	5.3	8.1	26.6	22.1	22.1	662420000	3979400	37870000	23005000	183200000	231160000	183200000	25
transcript=Tb427_010013600.1	transcript=Tb427_010013600.1	2	2	2	Tb427_010013600.1-p1 | transcript=Tb427_010013600.1 | gene=Tb427_010013600 | organism=Trypanosoma_brucei_Lister_strain_427_2018 | gene_product=hypothetical protein, conserved | transcript_product=hypothetical protein, conserved | location=Chr1_core_Tb427v1	1	2	2	2	0	0	1	0	2	0	0	0	1	0	2	0	0	0	1	0	2	0	1.4	1.4	1.4	195.29	1785	1785	0.00043422	30005	0	0	0.6	0	1.4	0	20931000	0	0	8454800	0	12476000	0	78
transcript=Tb427_010013700.1	transcript=Tb427_010013700.1	16	16	16	Tb427_010013700.1-p1 | transcript=Tb427_010013700.1 | gene=Tb427_010013700 | organism=Trypanosoma_brucei_Lister_strain_427_2018 | gene_product=Cyclophilin type peptidyl-prolyl cis-trans isomerase/CLD, putative | transcript_product=Cyclophilin type peptidyl	1	16	16	16	3	3	3	15	15	12	3	3	3	15	15	12	3	3	3	15	15	12	45.8	45.8	45.8	43818	408	408	0	172.26	7.8	5.6	9.6	41.9	39.7	32.6	4750700000	25807000	46649000	25114000	1628199999.9999998	1693299999.9999998	1331700000	20
transcript=Tb427_010013800.1	transcript=Tb427_010013800.1	15	15	15	Tb427_010013800.1-p1 | transcript=Tb427_010013800.1 | gene=Tb427_010013800 | organism=Trypanosoma_brucei_Lister_strain_427_2018 | gene_product=Probable Zinc-ribbon domain containing protein, putative | transcript_product=Probable Zinc-ribbon domain contain	1	15	15	15	6	7	6	9	12	9	6	7	6	9	12	9	6	7	6	9	12	9	34.1	34.1	34.1	75047	693	693	0	73383	11	13.1	10.5	21.1	27.8	18.6	365610000	27993000	46649000	22149000	62928000	129890000	76003000	31
transcript=Tb427_010014300.1	transcript=Tb427_010014300.1	2	2	2	Tb427_010014300.1-p1 | transcript=Tb427_010014300.1 | gene=Tb427_010014300 | organism=Trypanosoma_brucei_Lister_strain_427_2018 | gene_product=PIN domain containing protein, putative | transcript_product=PIN domain containing protein, putative | location=C	1	2	2	2	0	0	0	0	1	2	0	0	0	0	1	2	0	0	0	0	1	2	9.3	9.3	9.3	25761	227	227	0.00084353	27012	0	0	0	0	3.5	9.3	20103000	0	0	0	0	12877000	7225700	10
transcript=Tb427_010015100.1	transcript=Tb427_010015100.1	3	3	3	Tb427_010015100.1-p1 | transcript=Tb427_010015100.1 | gene=Tb427_010015100 | organism=Trypanosoma_brucei_Lister_strain_427_2018 | gene_product=FAT domain/Phosphatidylinositol 3- and 4-kinase/FATC domain containing protein, putative | transcript_product=FAT	1	3	3	3	0	1	1	0	2	0	0	1	1	0	2	0	0	1	1	0	2	0	1.4	1.4	1.4	324.21	2903	2903	0	30896	0	0.6	0.6	0	0.9	0	47809000	0	2675800	1662400	0	43471000	0	147
transcript=Tb427_010015200.1	transcript=Tb427_010015200.1	7	7	7	Tb427_010015200.1-p1 | transcript=Tb427_010015200.1 | gene=Tb427_010015200 | organism=Trypanosoma_brucei_Lister_strain_427_2018 | gene_product=DnaJ domain containing protein, putative | transcript_product=DnaJ domain containing protein, putative | location	1	7	7	7	2	1	2	2	4	5	2	1	2	2	4	5	2	1	2	2	4	5	12.4	12.4	12.4	75201	652	652	0	18.49	3.7	2.3	3.7	3.4	7.2	8.7	130260000	5011700	2762900	1853300	18429000	64335000	37873000	27
transcript=Tb427_010015900.1	transcript=Tb427_010015900.1	37	37	37	Tb427_010015900.1-p1 | transcript=Tb427_010015900.1 | gene=Tb427_010015900 | organism=Trypanosoma_brucei_Lister_strain_427_2018 | gene_product=Domain of unknown function (DUF1935)/Calpain family cysteine protease, putative | transcript_product=Domain of un	1	37	37	37	13	6	25	31	29	30	13	6	25	31	29	30	13	6	25	31	29	30	45.7	45.7	45.7	125.85	1146	1146	0	323.31	24.8	7.7	37.2	41.7	40.8	41.1	3970399999.9999995	222900000	110460000	786870000	728420000	939350000	1182400000	65
transcript=Tb427_010016100.1	transcript=Tb427_010016100.1	9	9	9	Tb427_010016100.1-p1 | transcript=Tb427_010016100.1 | gene=Tb427_010016100 | organism=Trypanosoma_brucei_Lister_strain_427_2018 | gene_product=Domain of unknown function (DUF1935)/Calpain family cysteine protease, putative | transcript_product=Domain of un	1	9	9	9	2	2	3	7	6	9	2	2	3	7	6	9	2	2	3	7	6	9	14.3	14.3	14.3	82651	732	732	0	31046	2.6	2.6	3.7	11.7	10.1	14.3	246180000	17077000	21791000	17884000	55923000	60754000	72752000	38
transcript=Tb427_010016400.1	transcript=Tb427_010016400.1	2	2	2	Tb427_010016400.1-p1 | transcript=Tb427_010016400.1 | gene=Tb427_010016400 | organism=Trypanosoma_brucei_Lister_strain_427_2018 | gene_product=Raptor N-terminal CASPase like domain containing protein, putative | transcript_product=Raptor N-terminal CASPase	1	2	2	2	1	1	0	0	1	0	1	1	0	0	1	0	1	1	0	0	1	0	1.7	1.7	1.7	188.16	1747	1747	0	6157	0.9	0.9	0	0	0.7	0	9715800	3810800	3146500	0	0	2758500	0	61
transcript=Tb427_010016600.1	transcript=Tb427_010016600.1	5	5	5	Tb427_010016600.1-p1 | transcript=Tb427_010016600.1 | gene=Tb427_010016600 | organism=Trypanosoma_brucei_Lister_strain_427_2018 | gene_product=hypothetical protein, conserved | transcript_product=hypothetical protein, conserved | location=Chr1_core_Tb427v1	1	5	5	5	0	0	0	4	5	4	0	0	0	4	5	4	0	0	0	4	5	4	20.6	20.6	20.6	35621	316	316	0	87952	0	0	0	16.8	20.6	16.8	166880000	0	0	0	29863000	78399000	58623000	18
transcript=Tb427_010016700.1	transcript=Tb427_010016700.1	5	5	2	Tb427_010016700.1-p1 | transcript=Tb427_010016700.1 | gene=Tb427_010016700 | organism=Trypanosoma_brucei_Lister_strain_427_2018 | gene_product=Domain of unknown function (DUF1935), putative | transcript_product=Domain of unknown function (DUF1935), putativ	1	5	5	2	0	0	0	2	5	5	0	0	0	2	5	5	0	0	0	1	2	2	37.4	37.4	16.3	13508	123	123	0	69193	0	0	0	9.8	37.4	37.4	155220000	0	0	0	6304700	79054000	69857000	7
transcript=Tb427_010016800.1	transcript=Tb427_010016800.1	4	1	1	Tb427_010016800.1-p1 | transcript=Tb427_010016800.1 | gene=Tb427_010016800 | organism=Trypanosoma_brucei_Lister_strain_427_2018 | gene_product=Domain of unknown function (DUF1935), putative | transcript_product=Domain of unknown function (DUF1935), putativ	1	4	1	1	0	0	0	1	4	4	0	0	0	0	1	1	0	0	0	0	1	1	29.5	9.3	9.3	14.03	129	129	0.0072188	18503	0	0	0	8.5	29.5	29.5	37770000	0	0	0	0	19448000	18321000	7
transcript=Tb427_010018300.1;transcript=Tb427_010018100.1;transcript=Tb427_010017900.1;transcript=Tb427_010017700.1;transcript=Tb427_010017500.1;transcript=Tb427_010017300.1;transcript=Tb427_010017100.1	transcript=Tb427_010018300.1;transcript=Tb427_010018100.1;transcript=Tb427_010017900.1;transcript=Tb427_010017700.1;transcript=Tb427_010017500.1;transcript=Tb427_010017300.1;transcript=Tb427_010017100.1	28;28;28;28;28;28;28	28;28;28;28;28;28;28	28;28;28;28;28;28;28	Tb427_010018300.1-p1 | transcript=Tb427_010018300.1 | gene=Tb427_010018300 | organism=Trypanosoma_brucei_Lister_strain_427_2018 | gene_product=Tubulin/FtsZ family, GTPase domain/Tubulin C-terminal domain containing protein, putative | transcript_product=Tu	7	28	28	28	24	26	24	25	26	25	24	26	24	25	26	25	24	26	24	25	26	25	77.8	77.8	77.8	49704	442	442;442;442;442;442;442;442	0	323.31	68.1	69	68.1	76.9	76.9	76.9	819500000000	119920000000	162410000000	123060000000	58846000000	238500000000	116760000000	19
transcript=Tb427_010018400.1;transcript=Tb427_010018200.1;transcript=Tb427_010018000.1;transcript=Tb427_010017800.1;transcript=Tb427_010017600.1;transcript=Tb427_010017400.1;transcript=Tb427_010017200.1	transcript=Tb427_010018400.1;transcript=Tb427_010018200.1;transcript=Tb427_010018000.1;transcript=Tb427_010017800.1;transcript=Tb427_010017600.1;transcript=Tb427_010017400.1;transcript=Tb427_010017200.1	32;32;32;32;32;32;32	32;32;32;32;32;32;32	32;32;32;32;32;32;32	Tb427_010018400.1-p1 | transcript=Tb427_010018400.1 | gene=Tb427_010018400 | organism=Trypanosoma_brucei_Lister_strain_427_2018 | gene_product=Tubulin/FtsZ family, GTPase domain/Tubulin C-terminal domain containing protein, putative | transcript_product=Tu	7	32	32	32	29	28	27	28	31	29	29	28	27	28	31	29	29	28	27	28	31	29	71	71	71	49787	451	451;451;451;451;451;451;451	0	323.31	69	69	67.2	69	71	69	711360000000	110330000000	136020000000	127680000000	62019000000	175310000000	100000000000	21
transcript=Tb427_010019700.1;transcript=Tb427_010019600.1;transcript=Tb427_010019500.1;transcript=Tb427_010019400.1;transcript=Tb427_010019300.1;transcript=Tb427_010019200.1;transcript=Tb427_010019100.1;transcript=Tb427_010019000.1;transcript=Tb427_010018900.1;transcript=Tb427_010018800.1;transcript=Tb427_010018700.1;transcript=Tb427_100162100.1	transcript=Tb427_010019700.1;transcript=Tb427_010019600.1;transcript=Tb427_010019500.1;transcript=Tb427_010019400.1;transcript=Tb427_010019300.1;transcript=Tb427_010019200.1;transcript=Tb427_010019100.1;transcript=Tb427_010019000.1;transcript=Tb427_010018900.1;transcript=Tb427_010018800.1;transcript=Tb427_010018700.1	3;3;3;3;3;3;3;3;3;3;3;1	3;3;3;3;3;3;3;3;3;3;3;1	3;3;3;3;3;3;3;3;3;3;3;1	Tb427_010019700.1-p1 | transcript=Tb427_010019700.1 | gene=Tb427_010019700 | organism=Trypanosoma_brucei_Lister_strain_427_2018 | gene_product=Core histone H2A/H2B/H3/H4/Histone-like transcription factor (CBF/NF-Y) and archaeal histone, putative | transcri	12	3	3	3	0	0	0	0	2	3	0	0	0	0	2	3	0	0	0	0	2	3	19.5	19.5	19.5	14.75	133	133;133;133;133;133;133;133;133;133;133;133;139	0	54166	0	0	0	0	12.8	19.5	90030000	0	0	0	0	47214000	42816000	7
transcript=Tb427_010019800.1	transcript=Tb427_010019800.1	26	26	26	Tb427_010019800.1-p1 | transcript=Tb427_010019800.1 | gene=Tb427_010019800 | organism=Trypanosoma_brucei_Lister_strain_427_2018 | gene_product=Adaptin N terminal region/non-SMC mitotic condensation complex subunit 1/Coatomer beta C-terminal region/Coatomer	1	26	26	26	10	8	13	14	22	16	10	8	13	14	22	16	10	8	13	14	22	16	31.6	31.6	31.6	110.06	982	982	0	113.94	11.6	9.1	15.2	16.7	26.4	19.8	1291400000	237200000	83699000	217330000	151870000	399450000	201890000	54
transcript=Tb427_010019900.1	transcript=Tb427_010019900.1	13	13	13	Tb427_010019900.1-p1 | transcript=Tb427_010019900.1 | gene=Tb427_010019900 | organism=Trypanosoma_brucei_Lister_strain_427_2018 | gene_product=3 exoribonuclease family, domain 1, putative | transcript_product=3 exoribonuclease family, domain 1, putative	1	13	13	13	3	2	3	9	5	11	3	2	3	9	5	11	3	2	3	9	5	11	39.8	39.8	39.8	42.71	397	397	0	149.18	8.3	5	8.3	30.7	14.1	34.5	799050000	65940000	43912000	66698000	151200000	142460000	328830000	18
transcript=Tb427_010020200.1	transcript=Tb427_010020200.1	5	5	5	Tb427_010020200.1-p1 | transcript=Tb427_010020200.1 | gene=Tb427_010020200 | organism=Trypanosoma_brucei_Lister_strain_427_2018 | gene_product=Armadillo/beta-catenin-like repeat/HEAT repeat, putative | transcript_product=Armadillo/beta-catenin-like repeat/	1	5	5	5	1	2	1	2	4	4	1	2	1	2	4	4	1	2	1	2	4	4	11.9	11.9	11.9	56126	513	513	0	99374	2.1	4.3	2.1	4.5	9.7	9.6	126800000	10117000	13913000	9974500	8135700	63329000	21328000	25
transcript=Tb427_010020500.1	transcript=Tb427_010020500.1	2	2	2	Tb427_010020500.1-p1 | transcript=Tb427_010020500.1 | gene=Tb427_010020500 | organism=Trypanosoma_brucei_Lister_strain_427_2018 | gene_product=hypothetical protein, conserved | transcript_product=hypothetical protein, conserved | location=Chr1_core_Tb427v1	1	2	2	2	0	0	0	1	1	2	0	0	0	1	1	2	0	0	0	1	1	2	8.4	8.4	8.4	38905	356	356	0	43048	0	0	0	2.2	2.2	8.4	29955000	0	0	0	8479700	9640500	11835000	20
transcript=Tb427_010020700.1	transcript=Tb427_010020700.1	8	8	8	Tb427_010020700.1-p1 | transcript=Tb427_010020700.1 | gene=Tb427_010020700 | organism=Trypanosoma_brucei_Lister_strain_427_2018 | gene_product=hypothetical protein, conserved | transcript_product=hypothetical protein, conserved | location=Chr1_core_Tb427v1	1	8	8	8	0	0	2	5	6	7	0	0	2	5	6	7	0	0	2	5	6	7	61.9	61.9	61.9	18698	168	168	0	30.79	0	0	14.9	38.7	45.2	57.7	310140000	0	0	16184000	37186000	94374000	162400000	9
transcript=Tb427_010021400.1	transcript=Tb427_010021400.1	3	3	3	Tb427_010021400.1-p1 | transcript=Tb427_010021400.1 | gene=Tb427_010021400 | organism=Trypanosoma_brucei_Lister_strain_427_2018 | gene_product=hypothetical protein, conserved | transcript_product=hypothetical protein, conserved | location=Chr1_core_Tb427v1	1	3	3	3	0	0	0	3	2	3	0	0	0	3	2	3	0	0	0	3	2	3	14.6	14.6	14.6	27357	246	246	0	53142	0	0	0	14.6	10.2	14.6	81567000	0	0	0	25384000	15818000	40365000	14
transcript=Tb427_010021700.1	transcript=Tb427_010021700.1	3	3	3	Tb427_010021700.1-p1 | transcript=Tb427_010021700.1 | gene=Tb427_010021700 | organism=Trypanosoma_brucei_Lister_strain_427_2018 | gene_product=Pentacotripeptide-repeat region of PRORP/PPR repeat/Pentatricopeptide repeat domain containing protein, putative	1	3	3	3	0	0	0	0	3	0	0	0	0	0	3	0	0	0	0	0	3	0	3.6	3.6	3.6	116.04	1024	1024	0	33518	0	0	0	0	3.6	0	8739800	0	0	0	0	8739800	0	53
transcript=Tb427_010021800.1	transcript=Tb427_010021800.1	7	7	7	Tb427_010021800.1-p1 | transcript=Tb427_010021800.1 | gene=Tb427_010021800 | organism=Trypanosoma_brucei_Lister_strain_427_2018 | gene_product=Peptidase family M20/M25/M40/Peptidase dimerisation domain containing protein, putative | transcript_product=Pept	1	7	7	7	0	0	3	3	5	5	0	0	3	3	5	5	0	0	3	3	5	5	25.1	25.1	25.1	42867	402	402	0	17804	0	0	10.9	9	17.4	17.7	76992000	0	0	10146000	6574500	30357000	29914000	17
transcript=Tb427_010021900.1	transcript=Tb427_010021900.1	12	12	12	Tb427_010021900.1-p1 | transcript=Tb427_010021900.1 | gene=Tb427_010021900 | organism=Trypanosoma_brucei_Lister_strain_427_2018 | gene_product=hypothetical protein, conserved | transcript_product=hypothetical protein, conserved | location=Chr1_core_Tb427v1	1	12	12	12	6	5	7	9	8	8	6	5	7	9	8	8	6	5	7	9	8	8	43.3	43.3	43.3	40847	372	372	0	33771	24.7	22	25.5	32.3	29.3	29.3	562940000	58134000	54410000	59293000	89793000	201640000	99671000	22
transcript=Tb427_010022000.1	transcript=Tb427_010022000.1	2	2	2	Tb427_010022000.1-p1 | transcript=Tb427_010022000.1 | gene=Tb427_010022000 | organism=Trypanosoma_brucei_Lister_strain_427_2018 | gene_product=RNA ligase/T4 RNA ligase 2 C-terminal, putative | transcript_product=RNA ligase/T4 RNA ligase 2 C-terminal, putat	1	2	2	2	1	0	0	1	1	2	1	0	0	1	1	2	1	0	0	1	1	2	4.3	4.3	4.3	47423	416	416	0.0082428	1757	2.4	0	0	2.4	2.4	4.3	47646000	0	0	0	16664000	16930000	14051000	23
transcript=Tb427_010022200.1	transcript=Tb427_010022200.1	7	7	7	Tb427_010022200.1-p1 | transcript=Tb427_010022200.1 | gene=Tb427_010022200 | organism=Trypanosoma_brucei_Lister_strain_427_2018 | gene_product=tRNA (Uracil-5-)-methyltransferase/Methyltransferase small domain/Ribosomal protein L11 methyltransferase (PrmA)/	1	7	7	7	2	2	4	7	5	5	2	2	4	7	5	5	2	2	4	7	5	5	15	15	15	61599	559	559	0	14163	4.3	4.3	8.8	15	10	10.2	167420000	5840800	13823000	11407000	40518000	57147000	38683000	31
transcript=Tb427_010022300.1	transcript=Tb427_010022300.1	6	6	6	Tb427_010022300.1-p1 | transcript=Tb427_010022300.1 | gene=Tb427_010022300 | organism=Trypanosoma_brucei_Lister_strain_427_2018 | gene_product=hypothetical protein, conserved | transcript_product=hypothetical protein, conserved | location=Chr1_core_Tb427v1	1	6	6	6	0	1	1	3	4	1	0	1	1	3	4	1	0	1	1	3	4	1	19.9	19.9	19.9	45017	413	413	0	17349	0	6.1	1.9	9	15.3	2.7	53120000	0	1722300	0	9363500	42034000	0	22
transcript=Tb427_010022400.1	transcript=Tb427_010022400.1	4	4	4	Tb427_010022400.1-p1 | transcript=Tb427_010022400.1 | gene=Tb427_010022400 | organism=Trypanosoma_brucei_Lister_strain_427_2018 | gene_product=Soluble NSF attachment protein, SNAP, putative | transcript_product=Soluble NSF attachment protein, SNAP, putativ	1	4	4	4	0	0	1	4	3	4	0	0	1	4	3	4	0	0	1	4	3	4	17.4	17.4	17.4	32136	281	281	0	97121	0	0	3.9	17.4	10	17.4	103680000	0	0	5617100	24618000	26297000	47145000	19
transcript=Tb427_010022800.1	transcript=Tb427_010022800.1	5	5	5	Tb427_010022800.1-p1 | transcript=Tb427_010022800.1 | gene=Tb427_010022800 | organism=Trypanosoma_brucei_Lister_strain_427_2018 | gene_product=CHORD, putative | transcript_product=CHORD, putative | location=Chr1_core_Tb427v10:509784-510701(+) | protein_len	1	5	5	5	0	0	2	0	3	4	0	0	2	0	3	4	0	0	2	0	3	4	23.3	23.3	23.3	34.24	305	305	0	72525	0	0	6.6	0	10.2	20.7	177440000	0	0	33181000	0	76938000	67319000	11
transcript=Tb427_010022900.1	transcript=Tb427_010022900.1	11	11	2	Tb427_010022900.1-p1 | transcript=Tb427_010022900.1 | gene=Tb427_010022900 | organism=Trypanosoma_brucei_Lister_strain_427_2018 | gene_product=Ribosomal_S17 N-terminal/Ribosomal protein S17, putative | transcript_product=Ribosomal_S17 N-terminal/Ribosomal	1	11	11	2	2	2	7	8	11	10	2	2	7	8	11	10	0	0	2	2	2	2	55.2	55.2	12.1	20059	174	174	0	30681	10.3	10.3	32.2	48.3	55.2	55.2	9249200000	129190000	166680000	1263900000	627090000	3944199999.9999995	3118099999.9999995	8
transcript=Tb427_010023000.1	transcript=Tb427_010023000.1	6	6	6	Tb427_010023000.1-p1 | transcript=Tb427_010023000.1 | gene=Tb427_010023000 | organism=Trypanosoma_brucei_Lister_strain_427_2018 | gene_product=CS domain/SGS domain containing protein, putative | transcript_product=CS domain/SGS domain containing protein, p	1	6	6	6	0	0	2	6	5	5	0	0	2	6	5	5	0	0	2	6	5	5	35.7	35.7	35.7	24483	221	221	0	138.22	0	0	13.6	35.7	32.1	32.1	405320000	0	0	23192000	105600000	168810000	107720000	10
transcript=Tb427_010023400.1	transcript=Tb427_010023400.1	9	9	9	Tb427_010023400.1-p1 | transcript=Tb427_010023400.1 | gene=Tb427_010023400 | organism=Trypanosoma_brucei_Lister_strain_427_2018 | gene_product=hypothetical protein, conserved | transcript_product=hypothetical protein, conserved | location=Chr1_core_Tb427v1	1	9	9	9	3	3	2	1	7	1	3	3	2	1	7	1	3	3	2	1	7	1	5.8	5.8	5.8	203.22	1886	1886	0	12329	1.9	2.1	1.3	0.7	4.5	0.7	83281000	17958000	10852000	7218900	1860900	45391000	0	87
transcript=Tb427_010023800.1	transcript=Tb427_010023800.1	9	9	9	Tb427_010023800.1-p1 | transcript=Tb427_010023800.1 | gene=Tb427_010023800 | organism=Trypanosoma_brucei_Lister_strain_427_2018 | gene_product=Myotubularin-like phosphatase domain containing protein, putative | transcript_product=Myotubularin-like phosphat	1	9	9	9	1	0	3	4	6	7	1	0	3	4	6	7	1	0	3	4	6	7	16.4	16.4	16.4	97635	872	872	0	31.63	1.1	0	5.6	8.1	11.7	12.8	206950000	3570800	0	16803000	22143000	96193000	68238000	41
transcript=Tb427_010026900.1	transcript=Tb427_010026900.1	13	13	13	Tb427_010026900.1-p1 | transcript=Tb427_010026900.1 | gene=Tb427_010026900 | organism=Trypanosoma_brucei_Lister_strain_427_2018 | gene_product=Phosphoglucose isomerase, putative | transcript_product=Phosphoglucose isomerase, putative | location=Chr1_core_T	1	13	13	13	6	0	9	3	6	8	6	0	9	3	6	8	6	0	9	3	6	8	25.5	25.5	25.5	67557	607	607	0	48102	11.7	0	18.5	5.8	11.5	14	277800000	45014000	0	65608000	17252000	52401000	97527000	27
transcript=Tb427_010027500.1	transcript=Tb427_010027500.1	4	4	4	Tb427_010027500.1-p1 | transcript=Tb427_010027500.1 | gene=Tb427_010027500 | organism=Trypanosoma_brucei_Lister_strain_427_2018 | gene_product=Tetratricopeptide repeat, putative | transcript_product=Tetratricopeptide repeat, putative | location=Chr1_core_T	1	4	4	4	0	0	1	0	4	0	0	0	1	0	4	0	0	0	1	0	4	0	6.2	6.2	6.2	99763	907	907	0	15.39	0	0	1	0	6.2	0	17945000	0	0	0	0	17945000	0	43
transcript=Tb427_010027700.1	transcript=Tb427_010027700.1	8	8	8	Tb427_010027700.1-p1 | transcript=Tb427_010027700.1 | gene=Tb427_010027700 | organism=Trypanosoma_brucei_Lister_strain_427_2018 | gene_product=Aminotransferase class I and II, putative | transcript_product=Aminotransferase class I and II, putative | locati	1	8	8	8	3	1	8	6	5	7	3	1	8	6	5	7	3	1	8	6	5	7	18.1	18.1	18.1	55704	504	504	0	14894	7.1	2	18.1	13.9	11.5	15.7	504750000	32336000	9679400	84150000	73235000	130950000	174400000	26
transcript=Tb427_010028000.1	transcript=Tb427_010028000.1	10	10	10	Tb427_010028000.1-p1 | transcript=Tb427_010028000.1 | gene=Tb427_010028000 | organism=Trypanosoma_brucei_Lister_strain_427_2018 | gene_product=hypothetical protein, conserved | transcript_product=hypothetical protein, conserved | location=Chr1_core_Tb427v1	1	10	10	10	0	0	0	10	1	3	0	0	0	10	1	3	0	0	0	10	1	3	26.2	26.2	26.2	57735	543	543	0	33403	0	0	0	26.2	2.4	8.5	171720000	0	0	0	137830000	11862000	22027000	24
transcript=Tb427_010028100.1	transcript=Tb427_010028100.1	15	15	15	Tb427_010028100.1-p1 | transcript=Tb427_010028100.1 | gene=Tb427_010028100 | organism=Trypanosoma_brucei_Lister_strain_427_2018 | gene_product=Calcineurin-like phosphoesterase, putative | transcript_product=Calcineurin-like phosphoesterase, putative | loca	1	15	15	15	3	2	3	10	11	9	3	2	3	10	11	9	3	2	3	10	11	9	19.1	19.1	19.1	105.67	925	925	0	29874	3.9	2.4	4.4	12.2	13.8	11.4	1960699999.9999998	14573000	4834300	13498000	58715000	1428500000	440630000	46
transcript=Tb427_010028200.1	transcript=Tb427_010028200.1	11	11	11	Tb427_010028200.1-p1 | transcript=Tb427_010028200.1 | gene=Tb427_010028200 | organism=Trypanosoma_brucei_Lister_strain_427_2018 | gene_product=hypothetical protein, conserved | transcript_product=hypothetical protein, conserved | location=Chr1_core_Tb427v1	1	11	11	11	4	1	5	9	8	6	4	1	5	9	8	6	4	1	5	9	8	6	38.5	38.5	38.5	40.49	353	353	0	44323	10.5	3.4	17.8	32.3	27.8	17.6	325340000	21601000	7476800	36126000	75675000	126430000	58033000	21
transcript=Tb427_010028600.1	transcript=Tb427_010028600.1	1	1	1	Tb427_010028600.1-p1 | transcript=Tb427_010028600.1 | gene=Tb427_010028600 | organism=Trypanosoma_brucei_Lister_strain_427_2018 | gene_product=Ydr279p protein family (RNase H2 complex component) wHTH domain containing protein, putative | transcript_product	1	1	1	1	0	0	0	0	1	0	0	0	0	0	1	0	0	0	0	0	1	0	3	3	3	45217	428	428	0.0085725	17081	0	0	0	0	3	0	12940000	0	0	0	0	12940000	0	13
transcript=Tb427_010029100.1	transcript=Tb427_010029100.1	2	2	2	Tb427_010029100.1-p1 | transcript=Tb427_010029100.1 | gene=Tb427_010029100 | organism=Trypanosoma_brucei_Lister_strain_427_2018 | gene_product=hypothetical protein, conserved | transcript_product=hypothetical protein, conserved | location=Chr1_core_Tb427v1	1	2	2	2	0	0	0	2	0	1	0	0	0	2	0	1	0	0	0	2	0	1	1.1	1.1	1.1	183.83	1638	1638	0.0012351	24744	0	0	0	1.1	0	0.6	11047000	0	0	0	7341600	0	3705400	101
transcript=Tb427_010029600.1	transcript=Tb427_010029600.1	8	8	8	Tb427_010029600.1-p1 | transcript=Tb427_010029600.1 | gene=Tb427_010029600 | organism=Trypanosoma_brucei_Lister_strain_427_2018 | gene_product=hypothetical protein, conserved | transcript_product=hypothetical protein, conserved | location=Chr1_core_Tb427v1	1	8	8	8	0	1	0	3	6	1	0	1	0	3	6	1	0	1	0	3	6	1	15.3	15.3	15.3	83219	778	778	0	12257	0	2.2	0	6.3	11.3	1.8	37131000	0	1426700	0	9909600	19175000	6619500	29
transcript=Tb427_010030000.1	transcript=Tb427_010030000.1	5	5	5	Tb427_010030000.1-p1 | transcript=Tb427_010030000.1 | gene=Tb427_010030000 | organism=Trypanosoma_brucei_Lister_strain_427_2018 | gene_product=Minichromosome loss protein, Mcl1, middle region containing protein, putative | transcript_product=Minichromosome	1	5	5	5	0	1	0	2	3	2	0	1	0	2	3	2	0	1	0	2	3	2	3.2	3.2	3.2	158.52	1484	1484	0	45888	0	0.5	0	1.4	2.1	1.4	31634000	0	1676300	0	3682100	19660000	6615500	68
transcript=Tb427_010031100.1	transcript=Tb427_010031100.1	9	9	9	Tb427_010031100.1-p1 | transcript=Tb427_010031100.1 | gene=Tb427_010031100 | organism=Trypanosoma_brucei_Lister_strain_427_2018 | gene_product=hypothetical protein, conserved | transcript_product=hypothetical protein, conserved | location=Chr1_core_Tb427v1	1	9	9	9	1	1	1	7	9	8	1	1	1	7	9	8	1	1	1	7	9	8	31.7	31.7	31.7	37282	331	331	0	14996	3.3	3.3	3.3	22.7	31.7	26.3	410090000	11562000	17830000	15674000	57163000	198480000	109380000	17
transcript=Tb427_010031200.1	transcript=Tb427_010031200.1	5	5	5	Tb427_010031200.1-p1 | transcript=Tb427_010031200.1 | gene=Tb427_010031200 | organism=Trypanosoma_brucei_Lister_strain_427_2018 | gene_product=Tellurite resistance protein TehB/Protein of unknown function (DUF1698)/Methyltransferase domain/Ribosomal protei	1	5	5	5	1	2	2	4	2	4	1	2	2	4	2	4	1	2	2	4	2	4	17.1	17.1	17.1	39178	345	345	0	16.29	3.8	8.7	7	13.3	8.1	13.3	189060000	20772000	14243000	31056000	35387000	60460000	27143000	14
transcript=Tb427_010031800.1	transcript=Tb427_010031800.1	5	5	5	Tb427_010031800.1-p1 | transcript=Tb427_010031800.1 | gene=Tb427_010031800 | organism=Trypanosoma_brucei_Lister_strain_427_2018 | gene_product=CNH domain/Vacuolar sorting protein 39 domain 1/Vacuolar sorting protein 39 domain 2, putative | transcript_produ	1	5	5	5	2	2	1	0	3	0	2	2	1	0	3	0	2	2	1	0	3	0	6	6	6	114.65	1028	1028	0	75139	2.3	3.7	1.4	0	3.3	0	19286000	6898400	2412100	2382800	0	7592900	0	55
transcript=Tb427_010032200.1	transcript=Tb427_010032200.1	2	2	2	Tb427_010032200.1-p1 | transcript=Tb427_010032200.1 | gene=Tb427_010032200 | organism=Trypanosoma_brucei_Lister_strain_427_2018 | gene_product=hypothetical protein, conserved | transcript_product=hypothetical protein, conserved | location=Chr1_core_Tb427v1	1	2	2	2	0	0	1	2	2	2	0	0	1	2	2	2	0	0	1	2	2	2	6.7	6.7	6.7	32394	300	300	0	38475	0	0	2.7	6.7	6.7	6.7	73302000	0	0	0	9873100	44986000	18443000	14
transcript=Tb427_020005400.1;transcript=Tb427_020005200.1	transcript=Tb427_020005400.1;transcript=Tb427_020005200.1	7;7	6;6	6;6	Tb427_020005400.1-p1 | transcript=Tb427_020005400.1 | gene=Tb427_020005400 | organism=Trypanosoma_brucei_Lister_strain_427_2018 | gene_product=Cyclophilin type peptidyl-prolyl cis-trans isomerase/CLD, putative | transcript_product=Cyclophilin type peptidyl	2	7	6	6	0	0	1	2	3	7	0	0	1	1	3	6	0	0	1	1	3	6	36.7	33.2	33.2	21135	196	196;196	0	25888	0	0	4.6	8.2	17.9	36.7	568390000	0	0	11635000	33476000	225000000	298280000	12
transcript=Tb427_020006400.1	transcript=Tb427_020006400.1	9	9	9	Tb427_020006400.1-p1 | transcript=Tb427_020006400.1 | gene=Tb427_020006400 | organism=Trypanosoma_brucei_Lister_strain_427_2018 | gene_product=DNA polymerase family B, exonuclease domain/DNA polymerase family B/C4-type zinc-finger of DNA polymerase delta,	1	9	9	9	1	2	1	2	6	0	1	2	1	2	6	0	1	2	1	2	6	0	9.7	9.7	9.7	116.55	1026	1026	0	15906	1.4	2.8	1.4	2	6.2	0	35477000	2698600	1876900	1606100	5947900	23348000	0	54
transcript=Tb427_020006800.1	transcript=Tb427_020006800.1	4	4	4	Tb427_020006800.1-p1 | transcript=Tb427_020006800.1 | gene=Tb427_020006800 | organism=Trypanosoma_brucei_Lister_strain_427_2018 | gene_product=hypothetical protein, conserved | transcript_product=hypothetical protein, conserved | location=Chr2_core_Tb427v1	1	4	4	4	1	2	1	2	2	1	1	2	1	2	2	1	1	2	1	2	2	1	4.5	4.5	4.5	96519	872	872	0	33678	1.1	2.2	1.1	2.3	2.2	1.1	53330000	6387700	6523800	6957700	4884800	22377000	6199200	47
transcript=Tb427_020007900.1	transcript=Tb427_020007900.1	8	8	8	Tb427_020007900.1-p1 | transcript=Tb427_020007900.1 | gene=Tb427_020007900 | organism=Trypanosoma_brucei_Lister_strain_427_2018 | gene_product=ADP-ribosylation factor family/Ras of Complex, Roc, domain of DAPkinase/Ras family, putative | transcript_product	1	8	8	8	0	0	0	2	5	8	0	0	0	2	5	8	0	0	0	2	5	8	36.5	36.5	36.5	25385	230	230	0	13012	0	0	0	11.7	24.8	36.5	183060000	0	0	0	4820300	85717000	92523000	16
transcript=Tb427_020008100.1	transcript=Tb427_020008100.1	5	5	5	Tb427_020008100.1-p1 | transcript=Tb427_020008100.1 | gene=Tb427_020008100 | organism=Trypanosoma_brucei_Lister_strain_427_2018 | gene_product=Soluble NSF attachment protein, SNAP, putative | transcript_product=Soluble NSF attachment protein, SNAP, putativ	1	5	5	5	0	0	1	3	4	5	0	0	1	3	4	5	0	0	1	3	4	5	17.6	17.6	17.6	37731	329	329	0	12914	0	0	3.3	10	15.2	17.6	170910000	0	0	0	28221000	89543000	53148000	18
transcript=Tb427_020008200.1	transcript=Tb427_020008200.1	3	3	3	Tb427_020008200.1-p1 | transcript=Tb427_020008200.1 | gene=Tb427_020008200 | organism=Trypanosoma_brucei_Lister_strain_427_2018 | gene_product=3 exoribonuclease family, domain 1, putative | transcript_product=3 exoribonuclease family, domain 1, putative	1	3	3	3	0	0	1	2	0	2	0	0	1	2	0	2	0	0	1	2	0	2	10.9	10.9	10.9	27969	256	256	0	11.76	0	0	3.5	7.4	0	7.4	40566000	0	0	0	10295000	0	30272000	9
transcript=Tb427_020008300.1	transcript=Tb427_020008300.1	8	8	8	Tb427_020008300.1-p1 | transcript=Tb427_020008300.1 | gene=Tb427_020008300 | organism=Trypanosoma_brucei_Lister_strain_427_2018 | gene_product=Histone deacetylase domain containing protein, putative | transcript_product=Histone deacetylase domain containin	1	8	8	8	1	1	3	6	6	4	1	1	3	6	6	4	1	1	3	6	6	4	15.6	15.6	15.6	75.26	685	685	0	64273	1.8	1.8	5.5	10.9	13.9	7.7	111240000	1885800	4905800	8240900	26350000	46734000	23120000	28
transcript=Tb427_020008400.1	transcript=Tb427_020008400.1	2	2	2	Tb427_020008400.1-p1 | transcript=Tb427_020008400.1 | gene=Tb427_020008400 | organism=Trypanosoma_brucei_Lister_strain_427_2018 | gene_product=hypothetical protein, conserved | transcript_product=hypothetical protein, conserved | location=Chr2_core_Tb427v1	1	2	2	2	0	0	0	0	1	2	0	0	0	0	1	2	0	0	0	0	1	2	15.8	15.8	15.8	20347	190	190	0	32554	0	0	0	0	11.6	15.8	15639000	0	0	0	0	4272400	11367000	6
transcript=Tb427_020008500.1	transcript=Tb427_020008500.1	2	2	2	Tb427_020008500.1-p1 | transcript=Tb427_020008500.1 | gene=Tb427_020008500 | organism=Trypanosoma_brucei_Lister_strain_427_2018 | gene_product=hypothetical protein, conserved | transcript_product=hypothetical protein, conserved | location=Chr2_core_Tb427v1	1	2	2	2	0	0	0	0	2	0	0	0	0	0	2	0	0	0	0	0	2	0	2.6	2.6	2.6	113.45	1040	1040	0	50643	0	0	0	0	2.6	0	9421100	0	0	0	0	9421100	0	39
transcript=Tb427_020008700.1	transcript=Tb427_020008700.1	5	5	5	Tb427_020008700.1-p1 | transcript=Tb427_020008700.1 | gene=Tb427_020008700 | organism=Trypanosoma_brucei_Lister_strain_427_2018 | gene_product=hypothetical protein, conserved | transcript_product=hypothetical protein, conserved | location=Chr2_core_Tb427v1	1	5	5	5	2	2	4	2	1	1	2	2	4	2	1	1	2	2	4	2	1	1	9.5	9.5	9.5	42.69	388	388	0	41165	4.4	4.4	9.3	4.9	2.6	2.1	63447000	7837800	3883600	38444000	7326500	1464300	4491400	12
transcript=Tb427_020008800.1	transcript=Tb427_020008800.1	3	3	3	Tb427_020008800.1-p1 | transcript=Tb427_020008800.1 | gene=Tb427_020008800 | organism=Trypanosoma_brucei_Lister_strain_427_2018 | gene_product=Exportin 1-like protein, putative | transcript_product=Exportin 1-like protein, putative | location=Chr2_core_Tb4	1	3	3	3	1	0	1	0	2	0	1	0	1	0	2	0	1	0	1	0	2	0	3	3	3	134.7	1219	1219	0	36446	0.8	0	1.3	0	2.2	0	7905500	2519100	0	1286100	0	4100300	0	45
transcript=Tb427_020009000.1	transcript=Tb427_020009000.1	1	1	1	Tb427_020009000.1-p1 | transcript=Tb427_020009000.1 | gene=Tb427_020009000 | organism=Trypanosoma_brucei_Lister_strain_427_2018 | gene_product=Zinc-finger of C2H2 type/Pre-mRNA-splicing factor SF3a complex subunit 2 (Prp11), putative | transcript_product=Z	1	1	1	1	0	0	0	0	1	0	0	0	0	0	1	0	0	0	0	0	1	0	5.7	5.7	5.7	26336	229	229	0.0085597	1.7	0	0	0	0	5.7	0	0	0	0	0	0	0	0	9
transcript=Tb427_020009200.1	transcript=Tb427_020009200.1	3	3	3	Tb427_020009200.1-p1 | transcript=Tb427_020009200.1 | gene=Tb427_020009200 | organism=Trypanosoma_brucei_Lister_strain_427_2018 | gene_product=Glycerophosphoryl diester phosphodiesterase family, putative | transcript_product=Glycerophosphoryl diester phosp	1	3	3	3	1	1	1	2	2	2	1	1	1	2	2	2	1	1	1	2	2	2	2.7	2.7	2.7	133.04	1211	1211	0	36891	0.9	0.9	0.9	1.7	1.9	1.9	41628000	5262300	4442700	2036000	7768300	14048000	8071200	48
transcript=Tb427_020009300.1	transcript=Tb427_020009300.1	2	2	2	Tb427_020009300.1-p1 | transcript=Tb427_020009300.1 | gene=Tb427_020009300 | organism=Trypanosoma_brucei_Lister_strain_427_2018 | gene_product=Zinc finger, C3HC4 type (RING finger)/Prokaryotic RING finger family 4, putative | transcript_product=Zinc finger	1	2	2	2	0	0	0	1	1	0	0	0	0	1	1	0	0	0	0	1	1	0	4.1	4.1	4.1	74543	680	680	0.0065511	19337	0	0	0	2.4	1.8	0	7464500	0	0	0	0	7464500	0	34
transcript=Tb427_020009400.1	transcript=Tb427_020009400.1	8	8	8	Tb427_020009400.1-p1 | transcript=Tb427_020009400.1 | gene=Tb427_020009400 | organism=Trypanosoma_brucei_Lister_strain_427_2018 | gene_product=Vps51/Vps67, putative | transcript_product=Vps51/Vps67, putative | location=Chr2_core_Tb427v10:156406-160605(-) |	1	8	8	8	1	4	3	0	6	0	1	4	3	0	6	0	1	4	3	0	6	0	6.9	6.9	6.9	151.45	1399	1399	0	28468	1.1	3.6	3	0	5.4	0	125600000	0	32500000	24349000	0	68754000	0	76
transcript=Tb427_020009600.1	transcript=Tb427_020009600.1	1	1	1	Tb427_020009600.1-p1 | transcript=Tb427_020009600.1 | gene=Tb427_020009600 | organism=Trypanosoma_brucei_Lister_strain_427_2018 | gene_product=hypothetical protein, conserved | transcript_product=hypothetical protein, conserved | location=Chr2_core_Tb427v1	1	1	1	1	0	0	0	0	1	1	0	0	0	0	1	1	0	0	0	0	1	1	7.6	7.6	7.6	16411	158	158	0.00083472	25956	0	0	0	0	7.6	7.6	17513000	0	0	0	0	10074000	7439100	7
transcript=Tb427_020009900.1	transcript=Tb427_020009900.1	12	12	12	Tb427_020009900.1-p1 | transcript=Tb427_020009900.1 | gene=Tb427_020009900 | organism=Trypanosoma_brucei_Lister_strain_427_2018 | gene_product=Protein kinase domain/Protein tyrosine kinase, putative | transcript_product=Protein kinase domain/Protein tyrosi	1	12	12	12	3	9	7	6	10	10	3	9	7	6	10	10	3	9	7	6	10	10	43	43	43	43288	372	372	0	105.03	9.1	34.7	23.4	19.4	33.9	29.6	1326900000	68215000	200400000	129460000	148130000	461830000	318860000	16
transcript=Tb427_020010000.1	transcript=Tb427_020010000.1	18	18	18	Tb427_020010000.1-p1 | transcript=Tb427_020010000.1 | gene=Tb427_020010000 | organism=Trypanosoma_brucei_Lister_strain_427_2018 | gene_product=26S proteasome regulatory subunit RPN6 N-terminal domain/PCI domain containing protein, putative | transcript_pro	1	18	18	18	11	11	13	13	12	15	11	11	13	13	12	15	11	11	13	13	12	15	45.8	45.8	45.8	57323	513	513	0	323.31	26.5	29.6	29.8	31.6	30	38.6	3434499999.9999995	473290000	345310000	479000000	633840000	827700000	675390000	25
transcript=Tb427_020010300.1	transcript=Tb427_020010300.1	5	5	5	Tb427_020010300.1-p1 | transcript=Tb427_020010300.1 | gene=Tb427_020010300 | organism=Trypanosoma_brucei_Lister_strain_427_2018 | gene_product=hypothetical protein, conserved | transcript_product=hypothetical protein, conserved | location=Chr2_core_Tb427v1	1	5	5	5	0	0	0	4	1	0	0	0	0	4	1	0	0	0	0	4	1	0	8.8	8.8	8.8	81274	762	762	0	66706	0	0	0	7	1.8	0	26096000	0	0	0	14600000	11496000	0	41
transcript=Tb427_020010800.1;transcript=Tb427_020010700.1;transcript=Tb427_020010600.1	transcript=Tb427_020010800.1;transcript=Tb427_020010700.1;transcript=Tb427_020010600.1	7;7;7	7;7;7	7;7;7	Tb427_020010800.1-p1 | transcript=Tb427_020010800.1 | gene=Tb427_020010800 | organism=Trypanosoma_brucei_Lister_strain_427_2018 | gene_product=hypothetical protein, conserved | transcript_product=hypothetical protein, conserved | location=Chr2_core_Tb427v1	3	7	7	7	1	1	4	1	6	4	1	1	4	1	6	4	1	1	4	1	6	4	29.6	29.6	29.6	29189	270	270;270;270	0	16.29	4.1	4.1	17.8	4.1	27	15.9	383180000	0	5129800	62927000	8207100	224240000	82676000	14
transcript=Tb427_020011000.1	transcript=Tb427_020011000.1	3	3	3	Tb427_020011000.1-p1 | transcript=Tb427_020011000.1 | gene=Tb427_020011000 | organism=Trypanosoma_brucei_Lister_strain_427_2018 | gene_product=hypothetical protein, conserved | transcript_product=hypothetical protein, conserved | location=Chr2_core_Tb427v1	1	3	3	3	0	0	0	1	3	3	0	0	0	1	3	3	0	0	0	1	3	3	21.8	21.8	21.8	19.28	179	179	0	56307	0	0	0	6.7	21.8	21.8	305190000	0	0	0	29528000	102870000	172790000	6
transcript=Tb427_020011800.1	transcript=Tb427_020011800.1	2	2	2	Tb427_020011800.1-p1 | transcript=Tb427_020011800.1 | gene=Tb427_020011800 | organism=Trypanosoma_brucei_Lister_strain_427_2018 | gene_product=hypothetical protein, conserved | transcript_product=hypothetical protein, conserved | location=Chr2_core_Tb427v1	1	2	2	2	0	0	0	0	2	2	0	0	0	0	2	2	0	0	0	0	2	2	13.6	13.6	13.6	13445	125	125	0.0079037	17924	0	0	0	0	13.6	13.6	23812000	0	0	0	0	12355000	11457000	4
transcript=Tb427_020012600.1	transcript=Tb427_020012600.1	27	27	27	Tb427_020012600.1-p1 | transcript=Tb427_020012600.1 | gene=Tb427_020012600 | organism=Trypanosoma_brucei_Lister_strain_427_2018 | gene_product=Nop14-like family, putative | transcript_product=Nop14-like family, putative | location=Chr2_core_Tb427v10:257918	1	27	27	27	1	4	2	23	22	22	1	4	2	23	22	22	1	4	2	23	22	22	39.1	39.1	39.1	105.01	955	955	0	160.61	1.2	4.6	2.2	30.8	32.7	30.2	1600899999.9999998	3026900	23569000	12860000	504620000	632350000	424480000	51
transcript=Tb427_020012700.1	transcript=Tb427_020012700.1	2	2	2	Tb427_020012700.1-p1 | transcript=Tb427_020012700.1 | gene=Tb427_020012700 | organism=Trypanosoma_brucei_Lister_strain_427_2018 | gene_product=Mitochondrial carrier protein, putative | transcript_product=Mitochondrial carrier protein, putative | location=C	1	2	2	2	0	0	0	0	2	0	0	0	0	0	2	0	0	0	0	0	2	0	7.7	7.7	7.7	33902	312	312	0.0043547	21421	0	0	0	0	7.7	0	7212400	0	0	0	0	7212400	0	17
transcript=Tb427_020012800.1	transcript=Tb427_020012800.1	3	3	3	Tb427_020012800.1-p1 | transcript=Tb427_020012800.1 | gene=Tb427_020012800 | organism=Trypanosoma_brucei_Lister_strain_427_2018 | gene_product=hypothetical protein, conserved | transcript_product=hypothetical protein, conserved | location=Chr2_core_Tb427v1	1	3	3	3	1	2	1	3	3	3	1	2	1	3	3	3	1	2	1	3	3	3	8.2	8.2	8.2	61132	563	563	0	58382	2.1	6	3.2	8.2	8.2	8.2	130740000	0	28301000	4465400	24602000	42437000	30939000	28
transcript=Tb427_020013100.1	transcript=Tb427_020013100.1	35	35	35	Tb427_020013100.1-p1 | transcript=Tb427_020013100.1 | gene=Tb427_020013100 | organism=Trypanosoma_brucei_Lister_strain_427_2018 | gene_product=ATPase family associated with various cellular activities (AAA)/AAA lid domain/AAA domain (Cdc48 subfamily)/AAA d	1	35	35	35	24	16	15	21	30	27	24	16	15	21	30	27	24	16	15	21	30	27	51.2	51.2	51.2	90.65	812	812	0	222.67	38.4	26	23	28.3	41.7	39.8	4544800000	846680000	490010000	418850000	582370000	1502299999.9999998	704570000	43
transcript=Tb427_020013500.1	transcript=Tb427_020013500.1	4	4	4	Tb427_020013500.1-p1 | transcript=Tb427_020013500.1 | gene=Tb427_020013500 | organism=Trypanosoma_brucei_Lister_strain_427_2018 | gene_product=Gar1/Naf1 RNA binding region containing protein, putative | transcript_product=Gar1/Naf1 RNA binding region conta	1	4	4	4	2	1	1	2	3	2	2	1	1	2	3	2	2	1	1	2	3	2	10.5	10.5	10.5	45802	428	428	0	76423	5.8	2.8	2.8	4.9	7.5	5.4	94959000	11208000	8531800	6051700	9316500	35791000	24060000	16
transcript=Tb427_020013600.1	transcript=Tb427_020013600.1	29	29	29	Tb427_020013600.1-p1 | transcript=Tb427_020013600.1 | gene=Tb427_020013600 | organism=Trypanosoma_brucei_Lister_strain_427_2018 | gene_product=PPR repeat/Pentatricopeptide repeat domain containing protein, putative | transcript_product=PPR repeat/Pentatric	1	29	29	29	9	12	8	22	21	20	9	12	8	22	21	20	9	12	8	22	21	20	34	34	34	114.4	1003	1003	0	104.94	12.6	15.8	10.5	25.6	26.8	23	1915099999.9999998	108320000	279600000	120300000	371230000	579310000	456320000	53
transcript=Tb427_020016100.1	transcript=Tb427_020016100.1	3	3	3	Tb427_020016100.1-p1 | transcript=Tb427_020016100.1 | gene=Tb427_020016100 | organism=Trypanosoma_brucei_Lister_strain_427_2018 | gene_product=hypothetical protein, conserved | transcript_product=hypothetical protein, conserved | location=Chr2_core_Tb427v1	1	3	3	3	0	1	3	0	1	0	0	1	3	0	1	0	0	1	3	0	1	0	10.6	10.6	10.6	43759	377	377	0	18261	0	4	10.6	0	4	0	38944000	0	2147600	28820000	0	7976300	0	23
transcript=Tb427_020016300.1	transcript=Tb427_020016300.1	2	2	2	Tb427_020016300.1-p1 | transcript=Tb427_020016300.1 | gene=Tb427_020016300 | organism=Trypanosoma_brucei_Lister_strain_427_2018 | gene_product=hypothetical protein, conserved | transcript_product=hypothetical protein, conserved | location=Chr2_core_Tb427v1	1	2	2	2	0	1	0	1	2	2	0	1	0	1	2	2	0	1	0	1	2	2	7	7	7	37286	341	341	0	17698	0	4.7	0	2.3	7	7	49654000	0	6477700	0	4989400	22184000	16003000	20
transcript=Tb427_020016700.1	transcript=Tb427_020016700.1	5	5	5	Tb427_020016700.1-p1 | transcript=Tb427_020016700.1 | gene=Tb427_020016700 | organism=Trypanosoma_brucei_Lister_strain_427_2018 | gene_product=PWWP domain containing protein, putative | transcript_product=PWWP domain containing protein, putative | location	1	5	5	5	0	2	0	3	3	5	0	2	0	3	3	5	0	2	0	3	3	5	14.7	14.7	14.7	42849	381	381	0	76332	0	7.6	0	12.1	6	14.7	370550000	0	12804000	0	16629000	11615000	329510000	20
transcript=Tb427_020016800.1	transcript=Tb427_020016800.1	15	15	15	Tb427_020016800.1-p1 | transcript=Tb427_020016800.1 | gene=Tb427_020016800 | organism=Trypanosoma_brucei_Lister_strain_427_2018 | gene_product=Transcription factor S-II (TFIIS), putative | transcript_product=Transcription factor S-II (TFIIS), putative | lo	1	15	15	15	5	5	1	14	11	13	5	5	1	14	11	13	5	5	1	14	11	13	45.6	45.6	45.6	52171	467	467	0	65428	15.4	15	2.8	42.2	34.3	40.7	753630000	33763000	57497000	11438000	148860000	256230000	245840000	27
transcript=Tb427_020017200.1	transcript=Tb427_020017200.1	1	1	1	Tb427_020017200.1-p1 | transcript=Tb427_020017200.1 | gene=Tb427_020017200 | organism=Trypanosoma_brucei_Lister_strain_427_2018 | gene_product=Ubiquitin-conjugating enzyme, putative | transcript_product=Ubiquitin-conjugating enzyme, putative | location=Chr	1	1	1	1	0	0	0	0	0	1	0	0	0	0	0	1	0	0	0	0	0	1	4.8	4.8	4.8	27014	249	249	0.005439	20009	0	0	0	0	0	4.8	3008400	0	0	0	0	0	3008400	12
transcript=Tb427_020017500.1	transcript=Tb427_020017500.1	17	17	17	Tb427_020017500.1-p1 | transcript=Tb427_020017500.1 | gene=Tb427_020017500 | organism=Trypanosoma_brucei_Lister_strain_427_2018 | gene_product=Elongation factor Tu GTP binding domain/50S ribosome-binding GTPase/Translation-initiation factor 2, putative | t	1	17	17	17	7	2	5	8	10	9	7	2	5	8	10	9	7	2	5	8	10	9	26.2	26.2	26.2	94414	833	833	0	46654	9.7	2.6	9.4	11.4	15.8	13.8	605320000	81266000	17506000	135790000	57434000	201980000	111350000	32
transcript=Tb427_020017600.1	transcript=Tb427_020017600.1	15	15	15	Tb427_020017600.1-p1 | transcript=Tb427_020017600.1 | gene=Tb427_020017600 | organism=Trypanosoma_brucei_Lister_strain_427_2018 | gene_product=hypothetical protein, conserved | transcript_product=hypothetical protein, conserved | location=Chr2_core_Tb427v1	1	15	15	15	5	5	7	10	12	10	5	5	7	10	12	10	5	5	7	10	12	10	42.5	42.5	42.5	55.46	492	492	0	111.59	12.2	15.7	17.3	27.4	29.5	32.1	836370000	84727000	51263000	73618000	149230000	294460000	183070000	23
transcript=Tb427_020017700.1	transcript=Tb427_020017700.1	4	4	4	Tb427_020017700.1-p1 | transcript=Tb427_020017700.1 | gene=Tb427_020017700 | organism=Trypanosoma_brucei_Lister_strain_427_2018 | gene_product=RNA recognition motif. (a.k.a. RRM, RBD, or RNP domain), putative | transcript_product=RNA recognition motif. (a.	1	4	4	4	1	0	0	2	2	3	1	0	0	2	2	3	1	0	0	2	2	3	10.6	10.6	10.6	55.38	489	489	0	58346	2.2	0	0	5.9	4.7	8.4	34123000	2265300	0	0	5848600	8224500	17785000	23
transcript=Tb427_020017800.1	transcript=Tb427_020017800.1	3	3	3	Tb427_020017800.1-p1 | transcript=Tb427_020017800.1 | gene=Tb427_020017800 | organism=Trypanosoma_brucei_Lister_strain_427_2018 | gene_product=Beta-ketoacyl synthase, N-terminal domain/Beta-ketoacyl synthase, C-terminal domain containing protein, putative	1	3	3	3	0	0	1	0	3	0	0	0	1	0	3	0	0	0	1	0	3	0	8.4	8.4	8.4	52005	500	500	0	5179	0	0	3	0	8.4	0	23620000	0	0	1842600	0	21777000	0	18
transcript=Tb427_020018000.1	transcript=Tb427_020018000.1	9	9	9	Tb427_020018000.1-p1 | transcript=Tb427_020018000.1 | gene=Tb427_020018000 | organism=Trypanosoma_brucei_Lister_strain_427_2018 | gene_product=MCM N-terminal domain/MCM OB domain/MCM P-loop domain/Sigma-54 interaction domain/Magnesium chelatase, subunit Ch	1	9	9	9	2	2	1	6	8	1	2	2	1	6	8	1	2	2	1	6	8	1	14.2	14.2	14.2	89007	812	812	0	15516	3	3	1.7	8.6	12.8	1.4	90060000	1563500	4024000	3569200	16557000	61040000	3306600	51
transcript=Tb427_020018300.1	transcript=Tb427_020018300.1	10	10	10	Tb427_020018300.1-p1 | transcript=Tb427_020018300.1 | gene=Tb427_020018300 | organism=Trypanosoma_brucei_Lister_strain_427_2018 | gene_product=GRIP-related Arf-binding domain containing protein, putative | transcript_product=GRIP-related Arf-binding domain	1	10	10	10	0	2	0	5	7	3	0	2	0	5	7	3	0	2	0	5	7	3	12.1	12.1	12.1	115.81	1058	1058	0	30957	0	2	0	6.8	8.3	4.1	84740000	0	5172800	0	23189000	45942000	10436000	52
transcript=Tb427_020018400.1	transcript=Tb427_020018400.1	2	2	2	Tb427_020018400.1-p1 | transcript=Tb427_020018400.1 | gene=Tb427_020018400 | organism=Trypanosoma_brucei_Lister_strain_427_2018 | gene_product=hypothetical protein, conserved | transcript_product=hypothetical protein, conserved | location=Chr2_core_Tb427v1	1	2	2	2	0	0	0	0	2	0	0	0	0	0	2	0	0	0	0	0	2	0	2.2	2.2	2.2	97322	892	892	0.0043877	21692	0	0	0	0	2.2	0	10443000	0	0	0	0	10443000	0	37
transcript=Tb427_020018700.1	transcript=Tb427_020018700.1	4	4	4	Tb427_020018700.1-p1 | transcript=Tb427_020018700.1 | gene=Tb427_020018700 | organism=Trypanosoma_brucei_Lister_strain_427_2018 | gene_product=hypothetical protein, conserved | transcript_product=hypothetical protein, conserved | location=Chr2_core_Tb427v1	1	4	4	4	0	1	0	4	3	3	0	1	0	4	3	3	0	1	0	4	3	3	5.4	5.4	5.4	94765	864	864	0	53679	0	1	0	5.4	4.3	4.4	70065000	0	0	0	21339000	29665000	19061000	34
transcript=Tb427_020018900.1	transcript=Tb427_020018900.1	7	7	7	Tb427_020018900.1-p1 | transcript=Tb427_020018900.1 | gene=Tb427_020018900 | organism=Trypanosoma_brucei_Lister_strain_427_2018 | gene_product=Insulinase (Peptidase family M16)/Peptidase M16 inactive domain containing protein, putative | transcript_product	1	7	7	7	1	0	1	4	6	5	1	0	1	4	6	5	1	0	1	4	6	5	17.3	17.3	17.3	52.05	469	469	0	85092	2.8	0	2.6	9.6	15.4	12.6	191890000	4055200	0	7598300	52779000	59742000	67717000	21
transcript=Tb427_020019000.1	transcript=Tb427_020019000.1	4	4	4	Tb427_020019000.1-p1 | transcript=Tb427_020019000.1 | gene=Tb427_020019000 | organism=Trypanosoma_brucei_Lister_strain_427_2018 | gene_product=Enoyl-CoA hydratase/isomerase/3-hydroxyacyl-CoA dehydrogenase, NAD binding domain/3-hydroxyacyl-CoA dehydrogenase	1	4	4	4	0	0	0	0	4	0	0	0	0	0	4	0	0	0	0	0	4	0	6.1	6.1	6.1	88997	803	803	0	48687	0	0	0	0	6.1	0	27488000	0	0	0	0	27488000	0	42
transcript=Tb427_020019100.1	transcript=Tb427_020019100.1	5	5	5	Tb427_020019100.1-p1 | transcript=Tb427_020019100.1 | gene=Tb427_020019100 | organism=Trypanosoma_brucei_Lister_strain_427_2018 | gene_product=hypothetical protein, conserved | transcript_product=hypothetical protein, conserved | location=Chr2_core_Tb427v1	1	5	5	5	0	0	0	5	1	1	0	0	0	5	1	1	0	0	0	5	1	1	7.8	7.8	7.8	81458	729	729	0	68067	0	0	0	7.8	1.5	1.5	25395000	0	0	0	12621000	6487500	6286600	33
transcript=Tb427_020019500.1	transcript=Tb427_020019500.1	34	34	34	Tb427_020019500.1-p1 | transcript=Tb427_020019500.1 | gene=Tb427_020019500 | organism=Trypanosoma_brucei_Lister_strain_427_2018 | gene_product=Phosphoenolpyruvate carboxykinase, putative | transcript_product=Phosphoenolpyruvate carboxykinase, putative | lo	1	34	34	34	28	23	25	28	30	29	28	23	25	28	30	29	28	23	25	28	30	29	64.8	64.8	64.8	58564	525	525	0	323.31	58.3	51.8	56.2	58.7	60.2	60	34973000000	6832399999.999999	4156399999.9999995	3942799999.9999995	4995100000	7544899999.999999	7501299999.999999	32
transcript=Tb427_020020100.1	transcript=Tb427_020020100.1	26	26	26	Tb427_020020100.1-p1 | transcript=Tb427_020020100.1 | gene=Tb427_020020100 | organism=Trypanosoma_brucei_Lister_strain_427_2018 | gene_product=CHAP domain/Glutathionylspermidine synthase preATP-grasp, putative | transcript_product=CHAP domain/Glutathionyls	1	26	26	26	12	5	17	19	22	21	12	5	17	19	22	21	12	5	17	19	22	21	47	47	47	71642	627	627	0	122.59	22.2	9.9	30.5	33.3	41.1	37.5	3231299999.9999995	229890000	67393000	567780000	433070000	916080000	1017099999.9999999	35
transcript=Tb427_020020300.1	transcript=Tb427_020020300.1	7	7	7	Tb427_020020300.1-p1 | transcript=Tb427_020020300.1 | gene=Tb427_020020300 | organism=Trypanosoma_brucei_Lister_strain_427_2018 | gene_product=Calcineurin-like phosphoesterase/Mre11 DNA-binding presumed domain containing protein, putative | transcript_prod	1	7	7	7	1	0	0	5	5	5	1	0	0	5	5	5	1	0	0	5	5	5	15.3	15.3	15.3	82.2	752	752	0	27417	1.9	0	0	10.8	11.4	11.4	125290000	8749200	0	0	44706000	27031000	44804000	31
transcript=Tb427_020020400.1	transcript=Tb427_020020400.1	25	25	25	Tb427_020020400.1-p1 | transcript=Tb427_020020400.1 | gene=Tb427_020020400 | organism=Trypanosoma_brucei_Lister_strain_427_2018 | gene_product=hypothetical protein, conserved | transcript_product=hypothetical protein, conserved | location=Chr2_core_Tb427v1	1	25	25	25	6	10	5	6	23	12	6	10	5	6	23	12	6	10	5	6	23	12	28.6	28.6	28.6	137.02	1181	1181	0	58878	5.7	10.5	5.2	6.4	27	12.4	513230000	29117000	79791000	33082000	23225000	278460000	69549000	64
transcript=Tb427_020021200.1	transcript=Tb427_020021200.1	3	3	3	Tb427_020021200.1-p1 | transcript=Tb427_020021200.1 | gene=Tb427_020021200 | organism=Trypanosoma_brucei_Lister_strain_427_2018 | gene_product=Protein kinase domain/Protein tyrosine kinase, putative | transcript_product=Protein kinase domain/Protein tyrosi	1	3	3	3	1	0	0	3	2	1	1	0	0	3	2	1	1	0	0	3	2	1	4.8	4.8	4.8	85518	774	774	0.00083368	25921	1.3	0	0	4.8	3	1.3	25716000	1285700	0	0	6103700	11111000	7216000	33
transcript=Tb427_020021400.1	transcript=Tb427_020021400.1	2	2	2	Tb427_020021400.1-p1 | transcript=Tb427_020021400.1 | gene=Tb427_020021400 | organism=Trypanosoma_brucei_Lister_strain_427_2018 | gene_product=hypothetical protein, conserved | transcript_product=hypothetical protein, conserved | location=Chr2_core_Tb427v1	1	2	2	2	0	0	0	0	1	2	0	0	0	0	1	2	0	0	0	0	1	2	14.3	14.3	14.3	25526	237	237	0.0043495	21337	0	0	0	0	7.2	14.3	13223000	0	0	0	0	4940800	8281700	9
transcript=Tb427_020021500.1	transcript=Tb427_020021500.1	1	1	1	Tb427_020021500.1-p1 | transcript=Tb427_020021500.1 | gene=Tb427_020021500 | organism=Trypanosoma_brucei_Lister_strain_427_2018 | gene_product=LSM domain containing protein, putative | transcript_product=LSM domain containing protein, putative | location=C	1	1	1	1	0	0	0	0	0	1	0	0	0	0	0	1	0	0	0	0	0	1	11.9	11.9	11.9	12331	109	109	0.0012295	24586	0	0	0	0	0	11.9	4889100	0	0	0	0	0	4889100	8
transcript=Tb427_020021600.1	transcript=Tb427_020021600.1	16	16	16	Tb427_020021600.1-p1 | transcript=Tb427_020021600.1 | gene=Tb427_020021600 | organism=Trypanosoma_brucei_Lister_strain_427_2018 | gene_product=FtsJ-like methyltransferase/Domain of unknown function (DUF3381)/Spb1 C-terminal domain containing protein, putat	1	16	16	16	1	4	1	4	16	3	1	4	1	4	16	3	1	4	1	4	16	3	28	28	28	102.85	905	905	0	159.21	1.5	5.9	1.5	5.6	28	3.9	469800000	0	31199000	5983000	16105000	399470000	17036000	43
transcript=Tb427_020021800.1	transcript=Tb427_020021800.1	4	4	4	Tb427_020021800.1-p1 | transcript=Tb427_020021800.1 | gene=Tb427_020021800 | organism=Trypanosoma_brucei_Lister_strain_427_2018 | gene_product=GMP-PDE, delta subunit, putative | transcript_product=GMP-PDE, delta subunit, putative | location=Chr2_core_Tb427	1	4	4	4	0	0	2	2	2	4	0	0	2	2	2	4	0	0	2	2	2	4	36.7	36.7	36.7	22.66	196	196	0	54237	0	0	15.3	15.3	15.3	36.7	236680000	0	0	19003000	20051000	78687000	118940000	8
transcript=Tb427_020022000.1;transcript=Tb427_020021900.1	transcript=Tb427_020022000.1;transcript=Tb427_020021900.1	9;9	9;9	9;9	Tb427_020022000.1-p1 | transcript=Tb427_020022000.1 | gene=Tb427_020022000 | organism=Trypanosoma_brucei_Lister_strain_427_2018 | gene_product=Amino-transferase class IV, putative | transcript_product=Amino-transferase class IV, putative | location=Chr2_co	2	9	9	9	6	4	8	9	9	9	6	4	8	9	9	9	6	4	8	9	9	9	36.5	36.5	36.5	40549	367	367;367	0	213.95	25.9	15	32.7	36.5	36.5	36.5	1669499999.9999998	189030000	52064000	275830000	209050000	455600000	487960000	15
transcript=Tb427_020022200.1	transcript=Tb427_020022200.1	3	3	3	Tb427_020022200.1-p1 | transcript=Tb427_020022200.1 | gene=Tb427_020022200 | organism=Trypanosoma_brucei_Lister_strain_427_2018 | gene_product=hypothetical protein, conserved | transcript_product=hypothetical protein, conserved | location=Chr2_core_Tb427v1	1	3	3	3	1	1	1	3	3	3	1	1	1	3	3	3	1	1	1	3	3	3	24.5	24.5	24.5	27748	253	253	0	60288	9.9	9.9	9.9	24.5	24.5	24.5	142670000	7220600	15619000	0	26578000	51527000	41724000	13
transcript=Tb427_020022600.1	transcript=Tb427_020022600.1	17	17	17	Tb427_020022600.1-p1 | transcript=Tb427_020022600.1 | gene=Tb427_020022600 | organism=Trypanosoma_brucei_Lister_strain_427_2018 | gene_product=RNA recognition motif. (a.k.a. RRM, RBD, or RNP domain)/Zinc knuckle, putative | transcript_product=RNA recogniti	1	17	17	17	9	7	7	17	13	11	9	7	7	17	13	11	9	7	7	17	13	11	42.9	42.9	42.9	49983	441	441	0	143.44	24.9	18.8	18.6	42.9	36.1	33.6	2183600000	166320000	197660000	140610000	565040000	710920000	403020000	23
transcript=Tb427_020022800.1;transcript=Tb427_020023900.1	transcript=Tb427_020022800.1;transcript=Tb427_020023900.1	9;8	9;8	9;8	Tb427_020022800.1-p1 | transcript=Tb427_020022800.1 | gene=Tb427_020022800 | organism=Trypanosoma_brucei_Lister_strain_427_2018 | gene_product=Ribosomal protein L11, N-terminal domain/Ribosomal protein L11, RNA binding domain containing protein, putative |	2	9	9	9	0	1	0	2	7	3	0	1	0	2	7	3	0	1	0	2	7	3	27.2	27.2	27.2	40087	342	342;342	0	86719	0	2.9	0	5.8	22.2	7.9	88118000	0	0	0	7684200	69145000	11289000	21
transcript=Tb427_020023700.1	transcript=Tb427_020023700.1	10	10	10	Tb427_020023700.1-p1 | transcript=Tb427_020023700.1 | gene=Tb427_020023700 | organism=Trypanosoma_brucei_Lister_strain_427_2018 | gene_product=Phosducin/Thioredoxin, putative | transcript_product=Phosducin/Thioredoxin, putative | location=Chr2_core_Tb427v1	1	10	10	10	2	0	3	8	6	4	2	0	3	8	6	4	2	0	3	8	6	4	41.7	41.7	41.7	29.07	252	252	0	58775	8.7	0	13.5	29.4	23.4	19.8	481660000	57678000	0	26036000	212720000	88124000	97102000	14
transcript=Tb427_020023800.1	transcript=Tb427_020023800.1	3	3	3	Tb427_020023800.1-p1 | transcript=Tb427_020023800.1 | gene=Tb427_020023800 | organism=Trypanosoma_brucei_Lister_strain_427_2018 | gene_product=Dual specificity phosphatase, catalytic domain containing protein, putative | transcript_product=Dual specificity	1	3	3	3	0	0	0	2	1	2	0	0	0	2	1	2	0	0	0	2	1	2	10.9	10.9	10.9	32994	302	302	0	39161	0	0	0	7	3.3	7.6	33820000	0	0	0	9522300	4445300	19853000	14
transcript=Tb427_020024300.1	transcript=Tb427_020024300.1	10	10	10	Tb427_020024300.1-p1 | transcript=Tb427_020024300.1 | gene=Tb427_020024300 | organism=Trypanosoma_brucei_Lister_strain_427_2018 | gene_product=GDSL-like Lipase/Acylhydrolase/GDSL-like Lipase/Acylhydrolase family, putative | transcript_product=GDSL-like Lip	1	10	10	10	0	0	2	6	9	8	0	0	2	6	9	8	0	0	2	6	9	8	38.8	38.8	38.8	27191	245	245	0	25405	0	0	7.3	21.2	30.2	32.2	567840000	0	0	27905000	70741000	234550000	234640000	10
transcript=Tb427_020024600.1	transcript=Tb427_020024600.1	2	2	2	Tb427_020024600.1-p1 | transcript=Tb427_020024600.1 | gene=Tb427_020024600 | organism=Trypanosoma_brucei_Lister_strain_427_2018 | gene_product=Vacuolar sorting 38 and autophagy-related subunit 14, putative | transcript_product=Vacuolar sorting 38 and autop	1	2	2	2	1	0	0	0	2	0	1	0	0	0	2	0	1	0	0	0	2	0	5.4	5.4	5.4	62896	575	575	0	38565	1.7	0	0	0	5.4	0	22026000	3073500	0	0	0	18952000	0	25
transcript=Tb427_020024700.1	transcript=Tb427_020024700.1	10	10	10	Tb427_020024700.1-p1 | transcript=Tb427_020024700.1 | gene=Tb427_020024700 | organism=Trypanosoma_brucei_Lister_strain_427_2018 | gene_product=EMG1/NEP1 methyltransferase, putative | transcript_product=EMG1/NEP1 methyltransferase, putative | location=Chr2_	1	10	10	10	0	0	1	9	10	8	0	0	1	9	10	8	0	0	1	9	10	8	40.9	40.9	40.9	29693	279	279	0	26522	0	0	2.9	38.4	40.9	30.8	819160000	0	0	4619600	241200000	341380000	231960000	15
transcript=Tb427_020025200.1	transcript=Tb427_020025200.1	5	5	5	Tb427_020025200.1-p1 | transcript=Tb427_020025200.1 | gene=Tb427_020025200 | organism=Trypanosoma_brucei_Lister_strain_427_2018 | gene_product=Spt5 transcription elongation factor, acidic N-terminal/Early transcription elongation factor of RNA pol II, NGN	1	5	5	5	0	0	1	1	3	3	0	0	1	1	3	3	0	0	1	1	3	3	8.8	8.8	8.8	79757	715	715	0	63911	0	0	1.3	1.7	5.5	5.7	30158000	0	0	0	3726100	11890000	14542000	30
transcript=Tb427_020025400.1	transcript=Tb427_020025400.1	6	6	6	Tb427_020025400.1-p1 | transcript=Tb427_020025400.1 | gene=Tb427_020025400 | organism=Trypanosoma_brucei_Lister_strain_427_2018 | gene_product=Protein phosphatase 2C, putative | transcript_product=Protein phosphatase 2C, putative | location=Chr2_core_Tb427	1	6	6	6	1	1	1	4	4	4	1	1	1	4	4	4	1	1	1	4	4	4	21.9	21.9	21.9	34899	319	319	0	97532	4.7	4.7	4.7	16	13.8	16	102260000	4226500	2629800	1452800	20958000	44499000	28494000	14
transcript=Tb427_020025500.1	transcript=Tb427_020025500.1	12	12	12	Tb427_020025500.1-p1 | transcript=Tb427_020025500.1 | gene=Tb427_020025500 | organism=Trypanosoma_brucei_Lister_strain_427_2018 | gene_product=50S ribosome-binding GTPase/Protein of unknown function (DUF933), putative | transcript_product=50S ribosome-bind	1	12	12	12	1	0	4	7	10	9	1	0	4	7	10	9	1	0	4	7	10	9	41.9	41.9	41.9	44335	394	394	0	43603	2	0	11.2	19.8	37.8	32.2	829500000	4727600	0	99478000	119730000	316150000	289410000	21
transcript=Tb427_020026100.1	transcript=Tb427_020026100.1	9	9	9	Tb427_020026100.1-p1 | transcript=Tb427_020026100.1 | gene=Tb427_020026100 | organism=Trypanosoma_brucei_Lister_strain_427_2018 | gene_product=hypothetical protein, conserved | transcript_product=hypothetical protein, conserved | location=Chr2_core_Tb427v1	1	9	9	9	0	1	2	3	6	3	0	1	2	3	6	3	0	1	2	3	6	3	23.1	23.1	23.1	43.57	390	390	0	96329	0	2.6	5.6	7.4	16.4	6.7	174960000	0	19674000	2602100	12019000	99941000	40720000	27
transcript=Tb427_020026300.1	transcript=Tb427_020026300.1	12	12	12	Tb427_020026300.1-p1 | transcript=Tb427_020026300.1 | gene=Tb427_020026300 | organism=Trypanosoma_brucei_Lister_strain_427_2018 | gene_product=Tetratricopeptide repeat/Potential Monad-binding region of RPAP3, putative | transcript_product=Tetratricopeptide	1	12	12	12	3	4	4	8	10	8	3	4	4	8	10	8	3	4	4	8	10	8	28	28	28	54016	489	489	0	29934	8.6	10.8	11.2	19.2	23.5	19.2	347090000	16066000	14714000	17444000	72860000	128990000	97017000	24
transcript=Tb427_020026400.1	transcript=Tb427_020026400.1	19	19	19	Tb427_020026400.1-p1 | transcript=Tb427_020026400.1 | gene=Tb427_020026400 | organism=Trypanosoma_brucei_Lister_strain_427_2018 | gene_product=DnaJ domain/DnaJ C terminal domain/DnaJ central domain containing protein, putative | transcript_product=DnaJ dom	1	19	19	19	14	11	14	15	16	15	14	11	14	15	16	15	14	11	14	15	16	15	59	59	59	44327	400	400	0	323.31	45.5	38.2	47	54.8	55.2	55.2	8801200000	991240000	903860000	757860000	1337800000	3119299999.9999995	1691099999.9999998	19
transcript=Tb427_020026500.1	transcript=Tb427_020026500.1	2	2	2	Tb427_020026500.1-p1 | transcript=Tb427_020026500.1 | gene=Tb427_020026500 | organism=Trypanosoma_brucei_Lister_strain_427_2018 | gene_product=Aldo/keto reductase family, putative | transcript_product=Aldo/keto reductase family, putative | location=Chr2_co	1	2	2	2	0	0	1	2	2	0	0	0	1	2	2	0	0	0	1	2	2	0	7.4	7.4	7.4	38278	339	339	0	33945	0	0	4.1	7.4	7.4	0	12323000	0	0	4967300	4107800	3247600	0	20
transcript=Tb427_020026800.1	transcript=Tb427_020026800.1	1	1	1	Tb427_020026800.1-p1 | transcript=Tb427_020026800.1 | gene=Tb427_020026800 | organism=Trypanosoma_brucei_Lister_strain_427_2018 | gene_product=short chain dehydrogenase/KR domain/NAD dependent epimerase/dehydratase family/Enoyl-(Acyl carrier protein) reduc	1	1	1	1	0	0	0	1	1	1	0	0	0	1	1	1	0	0	0	1	1	1	5.8	5.8	5.8	25671	241	241	0.005092	20736	0	0	0	5.8	5.8	5.8	23483000	0	0	0	4034000	15040000	4408700	9
transcript=Tb427_020027100.1	transcript=Tb427_020027100.1	11	11	11	Tb427_020027100.1-p1 | transcript=Tb427_020027100.1 | gene=Tb427_020027100 | organism=Trypanosoma_brucei_Lister_strain_427_2018 | gene_product=Prp19/Pso4-like/WD domain, G-beta repeat, putative | transcript_product=Prp19/Pso4-like/WD domain, G-beta repeat,	1	11	11	11	6	5	3	7	6	6	6	5	3	7	6	6	6	5	3	7	6	6	22	22	22	54234	509	509	0	46058	14.7	13.4	9.8	14.1	14.9	14.3	677750000	68183000	52975000	32965000	132090000	216790000	174760000	27
transcript=Tb427_020027200.1	transcript=Tb427_020027200.1	2	2	2	Tb427_020027200.1-p1 | transcript=Tb427_020027200.1 | gene=Tb427_020027200 | organism=Trypanosoma_brucei_Lister_strain_427_2018 | gene_product=Tubulin-tyrosine ligase family, putative | transcript_product=Tubulin-tyrosine ligase family, putative | location	1	2	2	2	0	0	0	2	2	2	0	0	0	2	2	2	0	0	0	2	2	2	5.1	5.1	5.1	45041	393	393	0.001231	2463	0	0	0	5.1	5.1	5.1	70439000	0	0	0	14711000	33153000	22575000	17
transcript=Tb427_020029400.1;transcript=Tb427_020029100.1	transcript=Tb427_020029400.1;transcript=Tb427_020029100.1	16;16	16;16	16;16	Tb427_020029400.1-p1 | transcript=Tb427_020029400.1 | gene=Tb427_020029400 | organism=Trypanosoma_brucei_Lister_strain_427_2018 | gene_product=hypothetical protein, conserved | transcript_product=hypothetical protein, conserved | location=Chr2_core_Tb427v1	2	16	16	16	5	7	5	5	14	4	5	7	5	5	14	4	5	7	5	5	14	4	15.1	15.1	15.1	163.8	1538	1538;1538	0	41914	5.8	8.7	5.8	5.7	12.7	4.6	475830000	67512000	137310000	33925000	16007000	197910000	23173000	71
transcript=Tb427_020030100.1	transcript=Tb427_020030100.1	5	5	5	Tb427_020030100.1-p1 | transcript=Tb427_020030100.1 | gene=Tb427_020030100 | organism=Trypanosoma_brucei_Lister_strain_427_2018 | gene_product=Tyrosyl-DNA phosphodiesterase, putative | transcript_product=Tyrosyl-DNA phosphodiesterase, putative | location=C	1	5	5	5	1	1	1	4	5	4	1	1	1	4	5	4	1	1	1	4	5	4	11	11	11	61179	553	553	0	17687	2.7	2.7	2.7	8.9	11	8.9	74950000	7264100	0	2873800	15674000	29025000	20112000	22
transcript=Tb427_020030200.1	transcript=Tb427_020030200.1	3	3	3	Tb427_020030200.1-p1 | transcript=Tb427_020030200.1 | gene=Tb427_020030200 | organism=Trypanosoma_brucei_Lister_strain_427_2018 | gene_product=hypothetical protein, conserved | transcript_product=hypothetical protein, conserved | location=Chr2_core_Tb427v1	1	3	3	3	0	0	0	3	0	0	0	0	0	3	0	0	0	0	0	3	0	0	3.9	3.9	3.9	313.24	2911	2911	0	42121	0	0	0	3.9	0	0	5366700	0	0	0	5366700	0	0	156
transcript=Tb427_020030300.1	transcript=Tb427_020030300.1	5	5	5	Tb427_020030300.1-p1 | transcript=Tb427_020030300.1 | gene=Tb427_020030300 | organism=Trypanosoma_brucei_Lister_strain_427_2018 | gene_product=Fructose-1-6-bisphosphatase, N-terminal domain/Inositol monophosphatase family, putative | transcript_product=Fru	1	5	5	5	3	1	1	3	2	4	3	1	1	3	2	4	3	1	1	3	2	4	25	25	25	35476	332	332	0	33503	17.2	9.3	9.3	12	9	15.7	188830000	10882000	6051400	3329400	57806000	27765000	82993000	16
transcript=Tb427_020030400.1	transcript=Tb427_020030400.1	26	26	26	Tb427_020030400.1-p1 | transcript=Tb427_020030400.1 | gene=Tb427_020030400 | organism=Trypanosoma_brucei_Lister_strain_427_2018 | gene_product=Holliday-junction resolvase-like of SPT6/SH2 domain containing protein, putative | transcript_product=Holliday-ju	1	26	26	26	3	4	1	20	22	12	3	4	1	20	22	12	3	4	1	20	22	12	21	21	21	174.05	1543	1543	0	68942	3	3.6	1.2	15.6	18.4	9.1	563790000	7663300	17617000	0	168420000	262070000	108020000	81
transcript=Tb427_020030500.1	transcript=Tb427_020030500.1	7	7	7	Tb427_020030500.1-p1 | transcript=Tb427_020030500.1 | gene=Tb427_020030500 | organism=Trypanosoma_brucei_Lister_strain_427_2018 | gene_product=hypothetical protein, conserved | transcript_product=hypothetical protein, conserved | location=Chr2_core_Tb427v1	1	7	7	7	1	2	3	2	5	2	1	2	3	2	5	2	1	2	3	2	5	2	7.4	7.4	7.4	117.41	1081	1081	0	14014	0.9	2	3.4	1.9	5.5	1.9	134310000	12921000	17620000	20161000	1315300	71209000	11080000	46
transcript=Tb427_020030700.1	transcript=Tb427_020030700.1	2	2	2	Tb427_020030700.1-p1 | transcript=Tb427_020030700.1 | gene=Tb427_020030700 | organism=Trypanosoma_brucei_Lister_strain_427_2018 | gene_product=LSM domain containing protein, putative | transcript_product=LSM domain containing protein, putative | location=C	1	2	2	2	0	0	0	0	1	2	0	0	0	0	1	2	0	0	0	0	1	2	21.6	21.6	21.6	12488	111	111	0	56736	0	0	0	0	9.9	21.6	14272000	0	0	0	0	3904600	10367000	6
transcript=Tb427_020030800.1	transcript=Tb427_020030800.1	2	2	2	Tb427_020030800.1-p1 | transcript=Tb427_020030800.1 | gene=Tb427_020030800 | organism=Trypanosoma_brucei_Lister_strain_427_2018 | gene_product=hypothetical protein, conserved | transcript_product=hypothetical protein, conserved | location=Chr2_core_Tb427v1	1	2	2	2	0	0	0	1	2	0	0	0	0	1	2	0	0	0	0	1	2	0	8.1	8.1	8.1	299.2	2788	2788	0.0024252	23334	0	0	0	2.9	8.1	0	12506000	0	0	0	1931600	10575000	0	173
transcript=Tb427_100159900.1;transcript=Tb427_020031100.1	transcript=Tb427_100159900.1;transcript=Tb427_020031100.1	7;7	7;7	7;7	Tb427_100159900.1-p1 | transcript=Tb427_100159900.1 | gene=Tb427_100159900 | organism=Trypanosoma_brucei_Lister_strain_427_2018 | gene_product=Ribosomal S13/S15 N-terminal domain/Ribosomal protein S15, putative | transcript_product=Ribosomal S13/S15 N-term	2	7	7	7	1	0	3	3	6	6	1	0	3	3	6	6	1	0	3	3	6	6	43	43	43	17309	151	151;151	0	13.81	5.3	0	15.9	15.9	35.8	33.1	7038899999.999999	10534000	0	493580000	532600000	3147399999.9999995	2854800000	9
transcript=Tb427_020031500.1	transcript=Tb427_020031500.1	50	50	50	Tb427_020031500.1-p1 | transcript=Tb427_020031500.1 | gene=Tb427_020031500 | organism=Trypanosoma_brucei_Lister_strain_427_2018 | gene_product=Clp amino terminal domain, pathogenicity island component/ATPase family associated with various cellular activiti	1	50	50	50	44	38	40	33	38	38	44	38	40	33	38	38	44	38	40	33	38	38	58.7	58.7	58.7	97037	870	870	0	323.31	53.6	52	51.7	42.3	50.3	51.5	18391000000	4535300000	3042899999.9999995	5589700000	1163200000	2290300000	1769999999.9999998	49
transcript=Tb427_020031700.1	transcript=Tb427_020031700.1	13	13	13	Tb427_020031700.1-p1 | transcript=Tb427_020031700.1 | gene=Tb427_020031700 | organism=Trypanosoma_brucei_Lister_strain_427_2018 | gene_product=WD domain, G-beta repeat/Coatomer WD associated region containing protein, putative | transcript_product=WD domai	1	13	13	13	5	4	7	7	8	7	5	4	7	7	8	7	5	4	7	7	8	7	18.4	18.4	18.4	94375	853	853	0	27243	6.2	6.3	8.4	9.8	11.8	10	699500000	151130000	85505000	116380000	88027000	168040000	90429000	44
transcript=Tb427_020031800.1	transcript=Tb427_020031800.1	3	3	3	Tb427_020031800.1-p1 | transcript=Tb427_020031800.1 | gene=Tb427_020031800 | organism=Trypanosoma_brucei_Lister_strain_427_2018 | gene_product=Zn-finger in Ran binding protein and others, putative | transcript_product=Zn-finger in Ran binding protein and o	1	3	3	3	0	0	0	0	3	2	0	0	0	0	3	2	0	0	0	0	3	2	14	14	14	31532	285	285	0	15.18	0	0	0	0	14	10.9	86028000	0	0	0	0	64567000	21461000	16
transcript=Tb427_110037400.1;transcript=Tb427_020032000.1	transcript=Tb427_110037400.1;transcript=Tb427_020032000.1	6;6	6;6	6;6	Tb427_110037400.1-p1 | transcript=Tb427_110037400.1 | gene=Tb427_110037400 | organism=Trypanosoma_brucei_Lister_strain_427_2018 | gene_product=Ribosomal protein L44, putative | transcript_product=Ribosomal protein L44, putative | location=Chr11_core_Tb427v	2	6	6	6	0	0	3	4	6	5	0	0	3	4	6	5	0	0	3	4	6	5	37.7	37.7	37.7	12454	106	106;106	0	82887	0	0	27.4	34.9	37.7	35.8	1451300000	0	0	515280000	159130000	453940000	322940000	5
transcript=Tb427_030005900.1	transcript=Tb427_030005900.1	5	5	5	Tb427_030005900.1-p1 | transcript=Tb427_030005900.1 | gene=Tb427_030005900 | organism=Trypanosoma_brucei_Lister_strain_427_2018 | gene_product=DEAD/DEAH box helicase/Helicase conserved C-terminal domain/Domain of unknown function (DUF4217), putative | tran	1	5	5	5	0	0	0	3	5	2	0	0	0	3	5	2	0	0	0	3	5	2	7.7	7.7	7.7	90422	808	808	0	7888	0	0	0	4.7	7.7	3	44810000	0	0	0	8505300	24419000	11886000	47
transcript=Tb427_030006600.1	transcript=Tb427_030006600.1	6	6	6	Tb427_030006600.1-p1 | transcript=Tb427_030006600.1 | gene=Tb427_030006600 | organism=Trypanosoma_brucei_Lister_strain_427_2018 | gene_product=Protein kinase domain/Protein tyrosine kinase, putative | transcript_product=Protein kinase domain/Protein tyrosi	1	6	6	6	0	2	2	4	5	4	0	2	2	4	5	4	0	2	2	4	5	4	13.6	13.6	13.6	63.72	582	582	0	18206	0	4	4.1	8.8	10.1	9.1	167530000	0	16846000	7474400	35298000	69493000	38414000	34
transcript=Tb427_030007100.1	transcript=Tb427_030007100.1	2	2	2	Tb427_030007100.1-p1 | transcript=Tb427_030007100.1 | gene=Tb427_030007100 | organism=Trypanosoma_brucei_Lister_strain_427_2018 | gene_product=Torus domain containing protein, putative | transcript_product=Torus domain containing protein, putative | locati	1	2	2	2	0	0	2	1	2	1	0	0	2	1	2	1	0	0	2	1	2	1	12.6	12.6	12.6	25529	246	246	0	51666	0	0	12.6	4.9	12.6	4.9	56880000	0	0	16245000	6127200	25480000	9028000	8
transcript=Tb427_030007300.1	transcript=Tb427_030007300.1	3	3	3	Tb427_030007300.1-p1 | transcript=Tb427_030007300.1 | gene=Tb427_030007300 | organism=Trypanosoma_brucei_Lister_strain_427_2018 | gene_product=hypothetical protein, conserved | transcript_product=hypothetical protein, conserved | location=Chr3_core_Tb427v1	1	3	3	3	0	0	0	0	2	1	0	0	0	0	2	1	0	0	0	0	2	1	6.9	6.9	6.9	59999	550	550	0	48186	0	0	0	0	5.1	1.8	18987000	0	0	0	0	16041000	2946500	17
transcript=Tb427_030007400.1	transcript=Tb427_030007400.1	1	1	1	Tb427_030007400.1-p1 | transcript=Tb427_030007400.1 | gene=Tb427_030007400 | organism=Trypanosoma_brucei_Lister_strain_427_2018 | gene_product=hypothetical protein, conserved | transcript_product=hypothetical protein, conserved | location=Chr3_core_Tb427v1	1	1	1	1	0	0	0	0	1	1	0	0	0	0	1	1	0	0	0	0	1	1	9.4	9.4	9.4	21212	181	181	0.00083612	2.63	0	0	0	0	9.4	9.4	14727000	0	0	0	0	9161300	5565500	12
transcript=Tb427_030007500.1	transcript=Tb427_030007500.1	9	9	9	Tb427_030007500.1-p1 | transcript=Tb427_030007500.1 | gene=Tb427_030007500 | organism=Trypanosoma_brucei_Lister_strain_427_2018 | gene_product=Proteasome subunit A N-terminal signature/Proteasome subunit, putative | transcript_product=Proteasome subunit A	1	9	9	9	1	1	6	9	6	8	1	1	6	9	6	8	1	1	6	9	6	8	44.3	44.3	44.3	25463	237	237	0	154.36	3.8	3.8	27.8	44.3	30.8	40.5	525890000	0	732030	53497000	165370000	96978000	209310000	13
transcript=Tb427_030008000.1	transcript=Tb427_030008000.1	1	1	1	Tb427_030008000.1-p1 | transcript=Tb427_030008000.1 | gene=Tb427_030008000 | organism=Trypanosoma_brucei_Lister_strain_427_2018 | gene_product=XPG N-terminal domain/XPG I-region, putative | transcript_product=XPG N-terminal domain/XPG I-region, putative |	1	1	1	1	0	0	0	0	1	1	0	0	0	0	1	1	0	0	0	0	1	1	5.1	5.1	5.1	44362	393	393	0.0098937	15847	0	0	0	0	5.1	5.1	14845000	0	0	0	0	4887500	9957200	18
transcript=Tb427_030008300.1	transcript=Tb427_030008300.1	1	1	1	Tb427_030008300.1-p1 | transcript=Tb427_030008300.1 | gene=Tb427_030008300 | organism=Trypanosoma_brucei_Lister_strain_427_2018 | gene_product=Phosphopantetheine attachment site, putative | transcript_product=Phosphopantetheine attachment site, putative |	1	1	1	1	0	0	0	1	1	1	0	0	0	1	1	1	0	0	0	1	1	1	9.5	9.5	9.5	16531	148	148	0	13966	0	0	0	9.5	9.5	9.5	88895000	0	0	0	8903100	41213000	38778000	6
transcript=Tb427_030008700.1	transcript=Tb427_030008700.1	2	2	2	Tb427_030008700.1-p1 | transcript=Tb427_030008700.1 | gene=Tb427_030008700 | organism=Trypanosoma_brucei_Lister_strain_427_2018 | gene_product=PUB domain containing protein, putative | transcript_product=PUB domain containing protein, putative | location=C	1	2	2	2	0	0	0	2	0	0	0	0	0	2	0	0	0	0	0	2	0	0	7.3	7.3	7.3	40204	356	356	0.00083056	25688	0	0	0	7.3	0	0	6093400	0	0	0	6093400	0	0	15
transcript=Tb427_030008800.1	transcript=Tb427_030008800.1	15	15	15	Tb427_030008800.1-p1 | transcript=Tb427_030008800.1 | gene=Tb427_030008800 | organism=Trypanosoma_brucei_Lister_strain_427_2018 | gene_product=Tubulin/FtsZ family, GTPase domain/Tubulin C-terminal domain containing protein, putative | transcript_product=Tu	1	15	15	15	5	5	4	4	13	7	5	5	4	4	13	7	5	5	4	4	13	7	34.9	34.9	34.9	50119	447	447	0	51969	12.1	12.1	10.3	10.7	31.3	17.9	474090000	62697000	107050000	34907000	17036000	197030000	55377000	22
transcript=Tb427_030009500.1	transcript=Tb427_030009500.1	2	2	2	Tb427_030009500.1-p1 | transcript=Tb427_030009500.1 | gene=Tb427_030009500 | organism=Trypanosoma_brucei_Lister_strain_427_2018 | gene_product=NAD binding domain of 6-phosphogluconate dehydrogenase/NAD-binding of NADP-dependent 3-hydroxyisobutyrate dehydro	1	2	2	2	0	0	0	1	2	1	0	0	0	1	2	1	0	0	0	1	2	1	6.5	6.5	6.5	39581	370	370	0.00043197	29475	0	0	0	2.7	6.5	2.7	26770000	0	0	0	4326900	16843000	5600200	18
transcript=Tb427_030009600.1	transcript=Tb427_030009600.1	3	3	3	Tb427_030009600.1-p1 | transcript=Tb427_030009600.1 | gene=Tb427_030009600 | organism=Trypanosoma_brucei_Lister_strain_427_2018 | gene_product=hypothetical protein, conserved | transcript_product=hypothetical protein, conserved | location=Chr3_core_Tb427v1	1	3	3	3	0	0	1	2	0	3	0	0	1	2	0	3	0	0	1	2	0	3	4.6	4.6	4.6	78434	700	700	0	43147	0	0	1.7	3.1	0	4.6	37571000	0	0	3570200	13366000	0	20635000	27
transcript=Tb427_030009900.1	transcript=Tb427_030009900.1	19	19	19	Tb427_030009900.1-p1 | transcript=Tb427_030009900.1 | gene=Tb427_030009900 | organism=Trypanosoma_brucei_Lister_strain_427_2018 | gene_product=hypothetical protein, conserved | transcript_product=hypothetical protein, conserved | location=Chr3_core_Tb427v1	1	19	19	19	11	8	10	18	14	14	11	8	10	18	14	14	11	8	10	18	14	14	44	44	44	64098	600	600	0	323.31	30.3	20.8	28.5	40.7	32.3	33.3	1337400000	167260000	136500000	138720000	340420000	266740000	287770000	30
transcript=Tb427_030010000.1	transcript=Tb427_030010000.1	3	3	3	Tb427_030010000.1-p1 | transcript=Tb427_030010000.1 | gene=Tb427_030010000 | organism=Trypanosoma_brucei_Lister_strain_427_2018 | gene_product=hypothetical protein, conserved | transcript_product=hypothetical protein, conserved | location=Chr3_core_Tb427v1	1	3	3	3	0	0	0	3	1	1	0	0	0	3	1	1	0	0	0	3	1	1	7.5	7.5	7.5	54.34	493	493	0	5992	0	0	0	7.5	2.6	2.6	22647000	0	0	0	8877700	10354000	3415600	28
transcript=Tb427_030010100.1	transcript=Tb427_030010100.1	13	13	13	Tb427_030010100.1-p1 | transcript=Tb427_030010100.1 | gene=Tb427_030010100 | organism=Trypanosoma_brucei_Lister_strain_427_2018 | gene_product=hypothetical protein, conserved | transcript_product=hypothetical protein, conserved | location=Chr3_core_Tb427v1	1	13	13	13	4	5	4	8	12	10	4	5	4	8	12	10	4	5	4	8	12	10	47.8	47.8	47.8	39329	358	358	0	85174	13.1	16.2	13.1	26.3	44.7	33	792670000	25023000	34567000	30461000	120400000	320750000	261470000	22
transcript=Tb427_030010200.1	transcript=Tb427_030010200.1	2	2	2	Tb427_030010200.1-p1 | transcript=Tb427_030010200.1 | gene=Tb427_030010200 | organism=Trypanosoma_brucei_Lister_strain_427_2018 | gene_product=DUF1126 PH-like domain containing protein, putative | transcript_product=DUF1126 PH-like domain containing protei	1	2	2	2	0	0	0	1	1	2	0	0	0	1	1	2	0	0	0	1	1	2	3	3	3	90.11	779	779	0	33558	0	0	0	1.3	1.7	3	15711000	0	0	0	1431000	7177300	7103000	42
transcript=Tb427_030010800.1	transcript=Tb427_030010800.1	12	12	12	Tb427_030010800.1-p1 | transcript=Tb427_030010800.1 | gene=Tb427_030010800 | organism=Trypanosoma_brucei_Lister_strain_427_2018 | gene_product=Clusterin-associated protein-1, putative | transcript_product=Clusterin-associated protein-1, putative | location	1	12	12	12	2	6	2	8	11	9	2	6	2	8	11	9	2	6	2	8	11	9	26.6	26.6	26.6	52683	477	477	0	115.52	6.5	14.7	7.5	22.2	23.5	22.2	1333800000	65163000	128410000	74582000	157140000	495450000	413030000	20
transcript=Tb427_030010900.1	transcript=Tb427_030010900.1	12	12	12	Tb427_030010900.1-p1 | transcript=Tb427_030010900.1 | gene=Tb427_030010900 | organism=Trypanosoma_brucei_Lister_strain_427_2018 | gene_product=ADP-ribosylation factor family/Ras of Complex, Roc, domain of DAPkinase/Ras family, putative | transcript_product	1	12	12	12	0	0	4	6	11	8	0	0	4	6	11	8	0	0	4	6	11	8	56.2	56.2	56.2	24406	217	217	0	54261	0	0	20.7	31.8	49.8	46.5	824570000	0	0	68605000	67887000	406550000	281520000	11
transcript=Tb427_030011000.1	transcript=Tb427_030011000.1	7	7	7	Tb427_030011000.1-p1 | transcript=Tb427_030011000.1 | gene=Tb427_030011000 | organism=Trypanosoma_brucei_Lister_strain_427_2018 | gene_product=DNA polymerase delta subunit OB-fold domain/DNA polymerase alpha/epsilon subunit B, putative | transcript_product	1	7	7	7	1	2	1	6	5	6	1	2	1	6	5	6	1	2	1	6	5	6	14.3	14.3	14.3	61803	566	566	0	16192	2.7	4.6	2.7	11.7	9.7	13.1	142420000	7451800	5139600	6136200	35502000	45975000	42213000	23
transcript=Tb427_030011100.1	transcript=Tb427_030011100.1	7	7	7	Tb427_030011100.1-p1 | transcript=Tb427_030011100.1 | gene=Tb427_030011100 | organism=Trypanosoma_brucei_Lister_strain_427_2018 | gene_product=Surp module, putative | transcript_product=Surp module, putative | location=Chr3_core_Tb427v10:160657-161829(+) |	1	7	7	7	1	2	2	6	6	5	1	2	2	6	6	5	1	2	2	6	6	5	24.9	24.9	24.9	43449	390	390	0	17083	4.6	8.5	8.5	21.3	22.6	19.2	187710000	7466800	8286000	6763100	44372000	80890000	39928000	18
transcript=Tb427_030011200.1	transcript=Tb427_030011200.1	4	4	4	Tb427_030011200.1-p1 | transcript=Tb427_030011200.1 | gene=Tb427_030011200 | organism=Trypanosoma_brucei_Lister_strain_427_2018 | gene_product=Conserved hypothetical ATP binding protein, putative | transcript_product=Conserved hypothetical ATP binding prot	1	4	4	4	3	3	4	2	4	3	3	3	4	2	4	3	3	3	4	2	4	3	17.1	17.1	17.1	30751	280	280	0	12843	12.9	14.3	17.1	10	17.1	12.9	386490000	69512000	76811000	58590000	21167000	127370000	33044000	10
transcript=Tb427_030011400.1	transcript=Tb427_030011400.1	14	14	14	Tb427_030011400.1-p1 | transcript=Tb427_030011400.1 | gene=Tb427_030011400 | organism=Trypanosoma_brucei_Lister_strain_427_2018 | gene_product=TAP42-like family, putative | transcript_product=TAP42-like family, putative | location=Chr3_core_Tb427v10:164796	1	14	14	14	6	5	5	12	11	12	6	5	5	12	11	12	6	5	5	12	11	12	53.9	53.9	53.9	45363	397	397	0	126.76	23.2	20.2	17.9	45.3	43.3	44.8	868200000	72601000	86972000	31420000	144690000	196580000	335930000	22
transcript=Tb427_030011800.1	transcript=Tb427_030011800.1	6	6	6	Tb427_030011800.1-p1 | transcript=Tb427_030011800.1 | gene=Tb427_030011800 | organism=Trypanosoma_brucei_Lister_strain_427_2018 | gene_product=Sec23/Sec24 zinc finger/Sec23/Sec24 trunk domain/Sec23/Sec24 beta-sandwich domain/Sec23/Sec24 helical domain cont	1	6	6	6	3	3	2	3	5	4	3	3	2	3	5	4	3	3	2	3	5	4	6.4	6.4	6.4	108.25	973	973	0	10201	3.4	3.4	2.2	3.4	5.3	4.1	328090000	35384000	50537000	9756300	68550000	111680000	52185000	37
transcript=Tb427_030012100.1	transcript=Tb427_030012100.1	5	5	5	Tb427_030012100.1-p1 | transcript=Tb427_030012100.1 | gene=Tb427_030012100 | organism=Trypanosoma_brucei_Lister_strain_427_2018 | gene_product=Calcineurin-like phosphoesterase, putative | transcript_product=Calcineurin-like phosphoesterase, putative | loca	1	5	5	5	2	3	2	4	4	4	2	3	2	4	4	4	2	3	2	4	4	4	21.1	21.1	21.1	36243	323	323	0	45011	8	13	8	16.1	16.1	16.1	117920000	3351000	10291000	12828000	19677000	41298000	30473000	14
transcript=Tb427_030012300.1	transcript=Tb427_030012300.1	1	1	1	Tb427_030012300.1-p1 | transcript=Tb427_030012300.1 | gene=Tb427_030012300 | organism=Trypanosoma_brucei_Lister_strain_427_2018 | gene_product=hypothetical protein, conserved | transcript_product=hypothetical protein, conserved | location=Chr3_core_Tb427v1	1	1	1	1	0	0	0	1	1	1	0	0	0	1	1	1	0	0	0	1	1	1	7.8	7.8	7.8	21309	193	193	0	30714	0	0	0	7.8	7.8	7.8	8450500	0	0	0	1376100	2232800	4841600	10
transcript=Tb427_030012400.1	transcript=Tb427_030012400.1	4	4	4	Tb427_030012400.1-p1 | transcript=Tb427_030012400.1 | gene=Tb427_030012400 | organism=Trypanosoma_brucei_Lister_strain_427_2018 | gene_product=PRP38 family, putative | transcript_product=PRP38 family, putative | location=Chr3_core_Tb427v10:195670-197292(+)	1	4	4	4	0	1	0	0	3	2	0	1	0	0	3	2	0	1	0	0	3	2	7.2	7.2	7.2	60877	540	540	0	50668	0	1.7	0	0	5.6	3.1	40354000	0	8266000	0	0	25495000	6592900	24
transcript=Tb427_030012500.1	transcript=Tb427_030012500.1	4	4	4	Tb427_030012500.1-p1 | transcript=Tb427_030012500.1 | gene=Tb427_030012500 | organism=Trypanosoma_brucei_Lister_strain_427_2018 | gene_product=NPL4 family, putative | transcript_product=NPL4 family, putative | location=Chr3_core_Tb427v10:197634-198860(+) |	1	4	4	4	1	0	1	2	1	3	1	0	1	2	1	3	1	0	1	2	1	3	14.2	14.2	14.2	45907	408	408	0	72787	3.7	0	3.7	7.4	2.7	11.5	48882000	2863800	0	7309400	4666800	13427000	20615000	20
transcript=Tb427_030012600.1	transcript=Tb427_030012600.1	23	23	23	Tb427_030012600.1-p1 | transcript=Tb427_030012600.1 | gene=Tb427_030012600 | organism=Trypanosoma_brucei_Lister_strain_427_2018 | gene_product=Cullin family/Cullin protein neddylation domain containing protein, putative | transcript_product=Cullin family/C	1	23	23	23	3	5	3	16	10	14	3	5	3	16	10	14	3	5	3	16	10	14	33.1	33.1	33.1	105.79	947	947	0	93328	4.1	6.2	5.3	24.5	16.2	22.6	415580000	16342000	24556000	13851000	123820000	104850000	132160000	46
transcript=Tb427_030012700.1	transcript=Tb427_030012700.1	14	14	14	Tb427_030012700.1-p1 | transcript=Tb427_030012700.1 | gene=Tb427_030012700 | organism=Trypanosoma_brucei_Lister_strain_427_2018 | gene_product=hypothetical protein, conserved | transcript_product=hypothetical protein, conserved | location=Chr3_core_Tb427v1	1	14	14	14	5	5	4	10	11	11	5	5	4	10	11	11	5	5	4	10	11	11	40.5	40.5	40.5	46153	410	410	0	81289	17.1	18.5	15.4	29.3	30	30.2	546910000	32872000	21991000	28244000	101090000	181950000	180770000	25
transcript=Tb427_030013100.1	transcript=Tb427_030013100.1	9	9	9	Tb427_030013100.1-p1 | transcript=Tb427_030013100.1 | gene=Tb427_030013100 | organism=Trypanosoma_brucei_Lister_strain_427_2018 | gene_product=hypothetical protein, conserved | transcript_product=hypothetical protein, conserved | location=Chr3_core_Tb427v1	1	9	9	9	0	1	0	4	7	4	0	1	0	4	7	4	0	1	0	4	7	4	16	16	16	66623	586	586	0	21014	0	2	0	6.5	12.6	6.8	100510000	0	2059500	0	14849000	58742000	24858000	31
transcript=Tb427_030013200.1	transcript=Tb427_030013200.1	19	19	19	Tb427_030013200.1-p1 | transcript=Tb427_030013200.1 | gene=Tb427_030013200 | organism=Trypanosoma_brucei_Lister_strain_427_2018 | gene_product=hypothetical protein, conserved | transcript_product=hypothetical protein, conserved | location=Chr3_core_Tb427v1	1	19	19	19	0	0	0	15	16	8	0	0	0	15	16	8	0	0	0	15	16	8	29.9	29.9	29.9	86902	786	786	0	102.31	0	0	0	23.5	25.6	14.1	585780000	0	0	0	173730000	348060000	63990000	47
transcript=Tb427_100032800.1;transcript=Tb427_030013400.1	transcript=Tb427_100032800.1;transcript=Tb427_030013400.1	6;6	6;6	6;6	Tb427_100032800.1-p1 | transcript=Tb427_100032800.1 | gene=Tb427_100032800 | organism=Trypanosoma_brucei_Lister_strain_427_2018 | gene_product=S25 ribosomal protein, putative | transcript_product=S25 ribosomal protein, putative | location=Chr10_core_Tb427v	2	6	6	6	3	2	4	4	5	5	3	2	4	4	5	5	3	2	4	4	5	5	38.1	38.1	38.1	12.56	113	113;113	0	58334	30.1	23	30.1	30.1	31.9	36.3	4269399999.9999995	98306000	86543000	303500000	586720000	1718799999.9999998	1475599999.9999998	5
transcript=Tb427_030013500.1	transcript=Tb427_030013500.1	22	22	22	Tb427_030013500.1-p1 | transcript=Tb427_030013500.1 | gene=Tb427_030013500 | organism=Trypanosoma_brucei_Lister_strain_427_2018 | gene_product=ATP synthase alpha/beta family, beta-barrel domain/ATP synthase alpha/beta family, nucleotide-binding domain cont	1	22	22	22	15	10	16	16	19	18	15	10	16	16	19	18	15	10	16	16	19	18	52.4	52.4	52.4	55775	519	519	0	323.31	38.5	26.8	39.9	36.4	48.6	45.5	5183300000	1076900000	247350000	998210000	434270000	1252400000	1174200000	22
transcript=Tb427_030013700.1	transcript=Tb427_030013700.1	2	2	2	Tb427_030013700.1-p1 | transcript=Tb427_030013700.1 | gene=Tb427_030013700 | organism=Trypanosoma_brucei_Lister_strain_427_2018 | gene_product=GNAT acetyltransferase, Mec-17, putative | transcript_product=GNAT acetyltransferase, Mec-17, putative | location	1	2	2	2	0	0	0	0	1	2	0	0	0	0	1	2	0	0	0	0	1	2	7.2	7.2	7.2	37275	334	334	0.00084317	27012	0	0	0	0	4.2	7.2	12153000	0	0	0	0	4090200	8062600	15
transcript=Tb427_030015200.1	transcript=Tb427_030015200.1	7	7	7	Tb427_030015200.1-p1 | transcript=Tb427_030015200.1 | gene=Tb427_030015200 | organism=Trypanosoma_brucei_Lister_strain_427_2018 | gene_product=Rab3 GTPase-activating protein catalytic subunit, putative | transcript_product=Rab3 GTPase-activating protein ca	1	7	7	7	2	3	4	6	3	5	2	3	4	6	3	5	2	3	4	6	3	5	8.4	8.4	8.4	114.05	1009	1009	0	16836	2.4	3.7	4.6	7.5	3.9	6	149160000	12784000	17737000	14947000	32928000	39954000	30814000	44
transcript=Tb427_030015400.1	transcript=Tb427_030015400.1	2	2	2	Tb427_030015400.1-p1 | transcript=Tb427_030015400.1 | gene=Tb427_030015400 | organism=Trypanosoma_brucei_Lister_strain_427_2018 | gene_product=Protein kinase domain/Protein tyrosine kinase/Fungal protein kinase, putative | transcript_product=Protein kinase	1	2	2	2	0	1	0	0	1	0	0	1	0	0	1	0	0	1	0	0	1	0	4.7	4.7	4.7	69414	622	622	0.00083682	26423	0	1.9	0	0	2.7	0	9233500	0	3102300	0	0	6131200	0	29
transcript=Tb427_030015600.1	transcript=Tb427_030015600.1	24	24	24	Tb427_030015600.1-p1 | transcript=Tb427_030015600.1 | gene=Tb427_030015600 | organism=Trypanosoma_brucei_Lister_strain_427_2018 | gene_product=Predicted ATPase of the ABC class, putative | transcript_product=Predicted ATPase of the ABC class, putative | lo	1	24	24	24	12	18	14	19	21	18	12	18	14	19	21	18	12	18	14	19	21	18	45.8	45.8	45.8	72.75	668	668	0	323.31	24.9	37.6	30.8	37.9	40.9	34.1	5600400000	596350000	1153900000	518750000	680900000	1927199999.9999998	723320000	32
transcript=Tb427_030015900.1	transcript=Tb427_030015900.1	7	7	7	Tb427_030015900.1-p1 | transcript=Tb427_030015900.1 | gene=Tb427_030015900 | organism=Trypanosoma_brucei_Lister_strain_427_2018 | gene_product=ER-Golgi trafficking TRAPP I complex 85 kDa subunit, putative | transcript_product=ER-Golgi trafficking TRAPP I c	1	7	7	7	2	2	1	7	5	5	2	2	1	7	5	5	2	2	1	7	5	5	4.8	4.8	4.8	178	1631	1631	0	10566	1.3	1.2	0.6	4.8	3.5	3.2	99032000	9106800	1169400	5557000	42915000	11448000	28837000	83
transcript=Tb427_030016000.1	transcript=Tb427_030016000.1	2	2	2	Tb427_030016000.1-p1 | transcript=Tb427_030016000.1 | gene=Tb427_030016000 | organism=Trypanosoma_brucei_Lister_strain_427_2018 | gene_product=Protein tyrosine kinase/Protein kinase domain containing protein, putative | transcript_product=Protein tyrosine	1	2	2	2	0	0	0	0	2	0	0	0	0	0	2	0	0	0	0	0	2	0	5	5	5	45236	400	400	0.0016367	2435	0	0	0	0	5	0	19411000	0	0	0	0	19411000	0	22
transcript=Tb427_030016400.1	transcript=Tb427_030016400.1	7	7	7	Tb427_030016400.1-p1 | transcript=Tb427_030016400.1 | gene=Tb427_030016400 | organism=Trypanosoma_brucei_Lister_strain_427_2018 | gene_product=Anaphase-promoting complex subunit 4 WD40 domain/WD domain, G-beta repeat, putative | transcript_product=Anaphase	1	7	7	7	0	0	0	5	5	5	0	0	0	5	5	5	0	0	0	5	5	5	8.5	8.5	8.5	112.59	1027	1027	0	99819	0	0	0	5.9	6.2	6.2	87474000	0	0	0	24335000	27065000	36074000	50
transcript=Tb427_030016500.1	transcript=Tb427_030016500.1	14	14	14	Tb427_030016500.1-p1 | transcript=Tb427_030016500.1 | gene=Tb427_030016500 | organism=Trypanosoma_brucei_Lister_strain_427_2018 | gene_product=hypothetical protein, conserved | transcript_product=hypothetical protein, conserved | location=Chr3_core_Tb427v1	1	14	14	14	9	6	10	10	11	11	9	6	10	10	11	11	9	6	10	10	11	11	46.2	46.2	46.2	37238	338	338	0	89104	30.2	21.3	34.3	34.9	35.2	38.2	1929699999.9999998	297530000	151950000	288560000	390630000	473030000	327990000	19
transcript=Tb427_030016800.1	transcript=Tb427_030016800.1	8	8	8	Tb427_030016800.1-p1 | transcript=Tb427_030016800.1 | gene=Tb427_030016800 | organism=Trypanosoma_brucei_Lister_strain_427_2018 | gene_product=hypothetical protein, conserved | transcript_product=hypothetical protein, conserved | location=Chr3_core_Tb427v1	1	8	8	8	1	1	1	4	5	4	1	1	1	4	5	4	1	1	1	4	5	4	32.3	32.3	32.3	43939	378	378	0	27699	3.7	3.7	3.7	16.4	23	15.6	125860000	4314300	7769400	3041500	20054000	62890000	27791000	17
transcript=Tb427_030017000.1	transcript=Tb427_030017000.1	3	3	3	Tb427_030017000.1-p1 | transcript=Tb427_030017000.1 | gene=Tb427_030017000 | organism=Trypanosoma_brucei_Lister_strain_427_2018 | gene_product=Elongation factor P (EF-P) KOW-like domain containing protein, putative | transcript_product=Elongation factor P	1	3	3	3	1	1	1	2	2	3	1	1	1	2	2	3	1	1	1	2	2	3	18.6	18.6	18.6	25466	231	231	0	89628	6.1	6.1	6.1	12.1	12.1	18.6	155160000	7830600	13314000	16366000	33013000	36498000	48134000	10
transcript=Tb427_030017600.1	transcript=Tb427_030017600.1	14	14	14	Tb427_030017600.1-p1 | transcript=Tb427_030017600.1 | gene=Tb427_030017600 | organism=Trypanosoma_brucei_Lister_strain_427_2018 | gene_product=Transketolase, pyrimidine binding domain/Transketolase, C-terminal domain containing protein, putative | transcri	1	14	14	14	10	8	9	12	14	12	10	8	9	12	14	12	10	8	9	12	14	12	46	46	46	37566	348	348	0	309.78	39.9	30.5	35.6	40.8	46	39.9	5232700000	890940000	451380000	642320000	499680000	1701599999.9999998	1046799999.9999999	17
transcript=Tb427_030017900.1	transcript=Tb427_030017900.1	3	3	3	Tb427_030017900.1-p1 | transcript=Tb427_030017900.1 | gene=Tb427_030017900 | organism=Trypanosoma_brucei_Lister_strain_427_2018 | gene_product=hypothetical protein, conserved | transcript_product=hypothetical protein, conserved | location=Chr3_core_Tb427v1	1	3	3	3	0	1	0	2	2	2	0	1	0	2	2	2	0	1	0	2	2	2	16.7	16.7	16.7	29795	282	282	0	22361	0	3.9	0	12.8	12.8	12.8	52507000	0	0	0	11139000	25496000	15872000	15
transcript=Tb427_030018100.1	transcript=Tb427_030018100.1	4	4	4	Tb427_030018100.1-p1 | transcript=Tb427_030018100.1 | gene=Tb427_030018100 | organism=Trypanosoma_brucei_Lister_strain_427_2018 | gene_product=3-oxo-5-alpha-steroid 4-dehydrogenase, putative | transcript_product=3-oxo-5-alpha-steroid 4-dehydrogenase, putat	1	4	4	4	0	0	3	0	1	0	0	0	3	0	1	0	0	0	3	0	1	0	13.1	13.1	13.1	33355	298	298	0.00083577	26278	0	0	10.1	0	3	0	20411000	0	0	8442000	0	11969000	0	11
transcript=Tb427_030018900.1	transcript=Tb427_030018900.1	20	20	20	Tb427_030018900.1-p1 | transcript=Tb427_030018900.1 | gene=Tb427_030018900 | organism=Trypanosoma_brucei_Lister_strain_427_2018 | gene_product=Not1 N-terminal domain, CCR4-Not complex component/NOT2 / NOT3 / NOT5 family, putative | transcript_product=Not1	1	20	20	20	7	9	10	18	19	16	7	9	10	18	19	16	7	9	10	18	19	16	38.7	38.7	38.7	66724	604	604	0	236.91	16.1	20.4	19.2	37.4	38.7	33.3	1154900000	68319000	87873000	131710000	223280000	398940000	244790000	30
transcript=Tb427_030019400.1	transcript=Tb427_030019400.1	7	7	7	Tb427_030019400.1-p1 | transcript=Tb427_030019400.1 | gene=Tb427_030019400 | organism=Trypanosoma_brucei_Lister_strain_427_2018 | gene_product=DNA / pantothenate metabolism flavoprotein, putative | transcript_product=DNA / pantothenate metabolism flavoprot	1	7	7	7	2	3	4	4	7	5	2	3	4	4	7	5	2	3	4	4	7	5	28.3	28.3	28.3	36512	322	322	0	39.5	6.2	9.6	14.9	14	28.3	19.3	332460000	24102000	12378000	56936000	38479000	150650000	49921000	20
transcript=Tb427_030019500.1	transcript=Tb427_030019500.1	2	2	2	Tb427_030019500.1-p1 | transcript=Tb427_030019500.1 | gene=Tb427_030019500 | organism=Trypanosoma_brucei_Lister_strain_427_2018 | gene_product=hypothetical protein, conserved | transcript_product=hypothetical protein, conserved | location=Chr3_core_Tb427v1	1	2	2	2	0	0	0	2	1	0	0	0	0	2	1	0	0	0	0	2	1	0	8.8	8.8	8.8	32644	296	296	0.0016307	24074	0	0	0	8.8	4.4	0	9280200	0	0	0	5389200	3891000	0	15
transcript=Tb427_030019800.1	transcript=Tb427_030019800.1	10	10	10	Tb427_030019800.1-p1 | transcript=Tb427_030019800.1 | gene=Tb427_030019800 | organism=Trypanosoma_brucei_Lister_strain_427_2018 | gene_product=hypothetical protein, conserved | transcript_product=hypothetical protein, conserved | location=Chr3_core_Tb427v1	1	10	10	10	2	4	2	6	5	7	2	4	2	6	5	7	2	4	2	6	5	7	21.3	21.3	21.3	62395	555	555	0	26489	3.6	7.4	4	12.6	10.8	15.5	140600000	6584000	14474000	4945400	26266000	44495000	43836000	30
transcript=Tb427_030020600.1	transcript=Tb427_030020600.1	14	14	14	Tb427_030020600.1-p1 | transcript=Tb427_030020600.1 | gene=Tb427_030020600 | organism=Trypanosoma_brucei_Lister_strain_427_2018 | gene_product=Creatinase/Prolidase N-terminal domain/Metallopeptidase family M24/C-terminal region of peptidase_M24, putative |	1	14	14	14	0	0	7	7	8	11	0	0	7	7	8	11	0	0	7	7	8	11	30.9	30.9	30.9	68483	615	615	0	38278	0	0	18.4	14.5	19	23.3	313960000	0	0	48108000	43302000	99577000	122980000	32
transcript=Tb427_030020700.1	transcript=Tb427_030020700.1	13	13	13	Tb427_030020700.1-p1 | transcript=Tb427_030020700.1 | gene=Tb427_030020700 | organism=Trypanosoma_brucei_Lister_strain_427_2018 | gene_product=Cytidylate kinase, putative | transcript_product=Cytidylate kinase, putative | location=Chr3_core_Tb427v10:428959	1	13	13	13	7	5	12	11	10	10	7	5	12	11	10	10	7	5	12	11	10	10	47.1	47.1	47.1	33968	308	308	0	68767	27.9	20.5	44.5	39.6	35.1	37	2442700000	227480000	73424000	561560000	336890000	589800000	653520000	20
transcript=Tb427_030020800.1	transcript=Tb427_030020800.1	2	2	2	Tb427_030020800.1-p1 | transcript=Tb427_030020800.1 | gene=Tb427_030020800 | organism=Trypanosoma_brucei_Lister_strain_427_2018 | gene_product=NLI interacting factor-like phosphatase, putative | transcript_product=NLI interacting factor-like phosphatase, p	1	2	2	2	0	0	0	0	0	2	0	0	0	0	0	2	0	0	0	0	0	2	4.7	4.7	4.7	47205	423	423	0.0047077	20838	0	0	0	0	0	4.7	4920300	0	0	0	0	0	4920300	20
transcript=Tb427_030021000.1	transcript=Tb427_030021000.1	7	7	7	Tb427_030021000.1-p1 | transcript=Tb427_030021000.1 | gene=Tb427_030021000 | organism=Trypanosoma_brucei_Lister_strain_427_2018 | gene_product=RNA pseudouridylate synthase, putative | transcript_product=RNA pseudouridylate synthase, putative | location=Chr	1	7	7	7	2	2	1	4	5	4	2	2	1	4	5	4	2	2	1	4	5	4	12.7	12.7	12.7	81469	746	746	0	15914	3.8	3.8	1.9	7.2	8.6	7.6	89286000	7595700	13937000	5063300	15948000	30400000	16342000	35
transcript=Tb427_030021200.1	transcript=Tb427_030021200.1	10	10	10	Tb427_030021200.1-p1 | transcript=Tb427_030021200.1 | gene=Tb427_030021200 | organism=Trypanosoma_brucei_Lister_strain_427_2018 | gene_product=Protein phosphatase 2C/Stage II sporulation protein E (SpoIIE), putative | transcript_product=Protein phosphatase	1	10	10	10	1	0	1	6	8	7	1	0	1	6	8	7	1	0	1	6	8	7	34.3	34.3	34.3	39886	362	362	0	22896	2.2	0	6.1	22.1	26.2	25.4	187950000	7752900	0	4632600	48936000	58680000	67953000	21
transcript=Tb427_030021400.1	transcript=Tb427_030021400.1	5	5	5	Tb427_030021400.1-p1 | transcript=Tb427_030021400.1 | gene=Tb427_030021400 | organism=Trypanosoma_brucei_Lister_strain_427_2018 | gene_product=Elongation factor Tu GTP binding domain/Elongation factor G, domain IV/Elongation factor G C-terminus, putative |	1	5	5	5	1	1	2	3	4	2	1	1	2	3	4	2	1	1	2	3	4	2	7.1	7.1	7.1	98566	890	890	0	88694	1.2	1.2	2.5	4.4	5.8	3.1	60668000	6435200	3702200	6166200	11612000	23382000	9370400	51
transcript=Tb427_030021600.1	transcript=Tb427_030021600.1	5	5	5	Tb427_030021600.1-p1 | transcript=Tb427_030021600.1 | gene=Tb427_030021600 | organism=Trypanosoma_brucei_Lister_strain_427_2018 | gene_product=mRNA capping enzyme, beta chain, putative | transcript_product=mRNA capping enzyme, beta chain, putative | locati	1	5	5	5	0	0	2	2	1	3	0	0	2	2	1	3	0	0	2	2	1	3	19.4	19.4	19.4	29326	253	253	0	66577	0	0	8.7	9.9	5.1	15.4	43309000	0	0	5660500	8093000	7689900	21866000	15
transcript=Tb427_030021800.1	transcript=Tb427_030021800.1	4	4	4	Tb427_030021800.1-p1 | transcript=Tb427_030021800.1 | gene=Tb427_030021800 | organism=Trypanosoma_brucei_Lister_strain_427_2018 | gene_product=KIF-1 binding protein C terminal, putative | transcript_product=KIF-1 binding protein C terminal, putative | loca	1	4	4	4	0	0	0	3	3	4	0	0	0	3	3	4	0	0	0	3	3	4	10.3	10.3	10.3	68673	594	594	0	66863	0	0	0	7.4	6.6	10.3	46945000	0	0	0	9194900	14846000	22904000	35
transcript=Tb427_030021900.1	transcript=Tb427_030021900.1	4	4	4	Tb427_030021900.1-p1 | transcript=Tb427_030021900.1 | gene=Tb427_030021900 | organism=Trypanosoma_brucei_Lister_strain_427_2018 | gene_product=Translation initiation factor eIF3 subunit, putative | transcript_product=Translation initiation factor eIF3 subu	1	4	4	4	0	0	0	3	1	3	0	0	0	3	1	3	0	0	0	3	1	3	20.9	20.9	20.9	23.8	220	220	0	17919	0	0	0	16.4	5.9	16.8	151160000	0	0	0	62077000	13841000	75242000	7
transcript=Tb427_030022000.1	transcript=Tb427_030022000.1	11	11	11	Tb427_030022000.1-p1 | transcript=Tb427_030022000.1 | gene=Tb427_030022000 | organism=Trypanosoma_brucei_Lister_strain_427_2018 | gene_product=CoA binding domain/CoA-ligase, putative | transcript_product=CoA binding domain/CoA-ligase, putative | location=C	1	11	11	11	10	6	8	7	8	10	10	6	8	7	8	10	10	6	8	7	8	10	39.5	39.5	39.5	31464	301	301	0	225.29	39.2	21.9	33.9	30.9	31.2	36.9	3916099999.9999995	606610000	209390000	593750000	553490000	970380000	982440000	13
transcript=Tb427_030022200.1	transcript=Tb427_030022200.1	3	3	3	Tb427_030022200.1-p1 | transcript=Tb427_030022200.1 | gene=Tb427_030022200 | organism=Trypanosoma_brucei_Lister_strain_427_2018 | gene_product=hypothetical protein, conserved | transcript_product=hypothetical protein, conserved | location=Chr3_core_Tb427v1	1	3	3	3	0	0	0	3	2	0	0	0	0	3	2	0	0	0	0	3	2	0	10.7	10.7	10.7	33478	298	298	0	35183	0	0	0	10.7	7.7	0	14206000	0	0	0	10841000	3364700	0	17
transcript=Tb427_030022300.1	transcript=Tb427_030022300.1	5	5	5	Tb427_030022300.1-p1 | transcript=Tb427_030022300.1 | gene=Tb427_030022300 | organism=Trypanosoma_brucei_Lister_strain_427_2018 | gene_product=Ubiquitin family, putative | transcript_product=Ubiquitin family, putative | location=Chr3_core_Tb427v10:460671-4	1	5	5	5	2	2	2	5	5	2	2	2	2	5	5	2	2	2	2	5	5	2	28.5	28.5	28.5	26.41	228	228	0	25383	11.8	11.8	11.8	28.5	28.5	12.3	147270000	4416200	4956100	11401000	25426000	78508000	22562000	15
transcript=Tb427_030022400.1	transcript=Tb427_030022400.1	3	3	3	Tb427_030022400.1-p1 | transcript=Tb427_030022400.1 | gene=Tb427_030022400 | organism=Trypanosoma_brucei_Lister_strain_427_2018 | gene_product=N-terminal beta-sandwich domain of polyadenylation factor/mRNA cleavage and polyadenylation factor CLP1 P-loop, p	1	3	3	3	0	1	0	1	3	2	0	1	0	1	3	2	0	1	0	1	3	2	7.3	7.3	7.3	47534	441	441	0.00083091	25734	0	2.5	0	2.5	7.3	4.5	72616000	0	12384000	0	16358000	28473000	15401000	20
transcript=Tb427_030022500.1	transcript=Tb427_030022500.1	5	5	5	Tb427_030022500.1-p1 | transcript=Tb427_030022500.1 | gene=Tb427_030022500 | organism=Trypanosoma_brucei_Lister_strain_427_2018 | gene_product=Sec1 family, putative | transcript_product=Sec1 family, putative | location=Chr3_core_Tb427v10:465407-467200(+) |	1	5	5	5	0	1	0	3	4	3	0	1	0	3	4	3	0	1	0	3	4	3	13.4	13.4	13.4	66877	597	597	0	71437	0	1.5	0	6.2	10.6	6.7	78515000	0	4894900	0	13441000	41318000	18861000	28
transcript=Tb427_030022600.1	transcript=Tb427_030022600.1	10	10	10	Tb427_030022600.1-p1 | transcript=Tb427_030022600.1 | gene=Tb427_030022600 | organism=Trypanosoma_brucei_Lister_strain_427_2018 | gene_product=DnaJ domain/Zinc-finger of C2H2 type/Zinc-finger double-stranded RNA-binding, putative | transcript_product=DnaJ	1	10	10	10	2	4	2	7	5	7	2	4	2	7	5	7	2	4	2	7	5	7	35.2	35.2	35.2	43734	372	372	0	19795	6.5	12.9	6.5	25.8	17.2	27.4	248630000	17469000	39925000	15240000	31764000	78590000	65643000	18
transcript=Tb427_030022900.1	transcript=Tb427_030022900.1	2	2	2	Tb427_030022900.1-p1 | transcript=Tb427_030022900.1 | gene=Tb427_030022900 | organism=Trypanosoma_brucei_Lister_strain_427_2018 | gene_product=PCI domain containing protein, putative | transcript_product=PCI domain containing protein, putative | location=C	1	2	2	2	1	0	0	2	2	1	1	0	0	2	2	1	1	0	0	2	2	1	5.2	5.2	5.2	50.11	440	440	0.00042955	28835	3.2	0	0	5.2	5.2	3.2	55284000	12910000	0	0	10709000	27612000	4052700	24
transcript=Tb427_030023000.1	transcript=Tb427_030023000.1	3	3	3	Tb427_030023000.1-p1 | transcript=Tb427_030023000.1 | gene=Tb427_030023000 | organism=Trypanosoma_brucei_Lister_strain_427_2018 | gene_product=hypothetical protein, conserved | transcript_product=hypothetical protein, conserved | location=Chr3_core_Tb427v1	1	3	3	3	0	1	2	1	2	1	0	1	2	1	2	1	0	1	2	1	2	1	5.8	5.8	5.8	67483	618	618	0.00042827	28604	0	1.6	4.5	1.6	2.9	1.6	56400000	0	14100000	13412000	2373600	21520000	4994700	34
transcript=Tb427_030024100.1	transcript=Tb427_030024100.1	4	4	4	Tb427_030024100.1-p1 | transcript=Tb427_030024100.1 | gene=Tb427_030024100 | organism=Trypanosoma_brucei_Lister_strain_427_2018 | gene_product=Protein kinase domain/Protein tyrosine kinase, putative | transcript_product=Protein kinase domain/Protein tyrosi	1	4	4	4	2	1	1	2	3	4	2	1	1	2	3	4	2	1	1	2	3	4	10.6	10.6	10.6	45811	406	406	0	81159	5.4	3	2.7	5.2	7.6	10.6	149420000	5369800	12852000	23129000	11427000	56863000	39779000	23
transcript=Tb427_030024400.1	transcript=Tb427_030024400.1	3	3	3	Tb427_030024400.1-p1 | transcript=Tb427_030024400.1 | gene=Tb427_030024400 | organism=Trypanosoma_brucei_Lister_strain_427_2018 | gene_product=hypothetical protein, conserved | transcript_product=hypothetical protein, conserved | location=Chr3_core_Tb427v1	1	3	3	3	0	0	0	1	3	0	0	0	0	1	3	0	0	0	0	1	3	0	4.6	4.6	4.6	69008	604	604	0	52089	0	0	0	1.2	4.6	0	55680000	0	0	0	2849400	52831000	0	34
transcript=Tb427_030024800.1	transcript=Tb427_030024800.1	18	18	18	Tb427_030024800.1-p1 | transcript=Tb427_030024800.1 | gene=Tb427_030024800 | organism=Trypanosoma_brucei_Lister_strain_427_2018 | gene_product=Pleckstrin homology domain containing protein, putative | transcript_product=Pleckstrin homology domain containin	1	18	18	18	5	3	5	6	9	6	5	3	5	6	9	6	5	3	5	6	9	6	22.1	22.1	22.1	110.04	963	963	0	52982	5.5	4	6.3	7.4	10.3	8.8	329920000	30920000	18045000	21496000	49320000	138350000	71789000	48
transcript=Tb427_030026600.1	transcript=Tb427_030026600.1	50	50	50	Tb427_030026600.1-p1 | transcript=Tb427_030026600.1 | gene=Tb427_030026600 | organism=Trypanosoma_brucei_Lister_strain_427_2018 | gene_product=DEAD/DEAH box helicase/Type III restriction enzyme, res subunit/Helicase conserved C-terminal domain containing p	1	50	50	50	31	22	34	34	37	38	31	22	34	34	37	38	31	22	34	34	37	38	26.6	26.6	26.6	245.01	2170	2170	0	323.31	16.6	12.3	19.1	19.1	20.3	21.2	4486900000	759300000	387040000	773220000	546890000	1096200000	924220000	97
transcript=Tb427_030027200.1	transcript=Tb427_030027200.1	4	4	4	Tb427_030027200.1-p1 | transcript=Tb427_030027200.1 | gene=Tb427_030027200 | organism=Trypanosoma_brucei_Lister_strain_427_2018 | gene_product=TatD related DNase, putative | transcript_product=TatD related DNase, putative | location=Chr3_core_Tb427v10:5614	1	4	4	4	2	2	1	2	1	2	2	2	1	2	1	2	2	2	1	2	1	2	8	8	8	78802	729	729	0	52677	3.2	3.2	1.6	3.4	1.6	4.7	58109000	9702000	13248000	4239500	9417400	8313300	13189000	38
transcript=Tb427_030027300.1	transcript=Tb427_030027300.1	4	4	4	Tb427_030027300.1-p1 | transcript=Tb427_030027300.1 | gene=Tb427_030027300 | organism=Trypanosoma_brucei_Lister_strain_427_2018 | gene_product=hypothetical protein, conserved | transcript_product=hypothetical protein, conserved | location=Chr3_core_Tb427v1	1	4	4	4	2	1	2	2	4	2	2	1	2	2	4	2	2	1	2	2	4	2	21.6	21.6	21.6	28886	269	269	0	73472	13.4	5.2	11.5	10	21.6	10	53627000	4369100	3367600	7350000	9402600	19832000	9306300	17
transcript=Tb427_030027600.1	transcript=Tb427_030027600.1	3	3	3	Tb427_030027600.1-p1 | transcript=Tb427_030027600.1 | gene=Tb427_030027600 | organism=Trypanosoma_brucei_Lister_strain_427_2018 | gene_product=hypothetical protein, conserved | transcript_product=hypothetical protein, conserved | location=Chr3_core_Tb427v1	1	3	3	3	0	2	0	3	3	3	0	2	0	3	3	3	0	2	0	3	3	3	10.3	10.3	10.3	42771	388	388	0	28949	0	6.7	0	10.3	10.3	10.3	79730000	0	5744300	0	19729000	32020000	22236000	19
transcript=Tb427_030027700.1	transcript=Tb427_030027700.1	9	9	9	Tb427_030027700.1-p1 | transcript=Tb427_030027700.1 | gene=Tb427_030027700 | organism=Trypanosoma_brucei_Lister_strain_427_2018 | gene_product=Ankyrin repeats (many copies)/Ankyrin repeats (3 copies)/Ankyrin repeat/6-phosphofructo-2-kinase, putative | tran	1	9	9	9	2	4	2	6	4	0	2	4	2	6	4	0	2	4	2	6	4	0	9.9	9.9	9.9	110.9	1023	1023	0	18567	1.8	4.3	1.8	6.1	4.3	0	214300000	21985000	84986000	20764000	37138000	49426000	0	46
transcript=Tb427_030027900.1	transcript=Tb427_030027900.1	1	1	1	Tb427_030027900.1-p1 | transcript=Tb427_030027900.1 | gene=Tb427_030027900 | organism=Trypanosoma_brucei_Lister_strain_427_2018 | gene_product=hypothetical protein, conserved | transcript_product=hypothetical protein, conserved | location=Chr3_core_Tb427v1	1	1	1	1	1	1	0	0	0	0	1	1	0	0	0	0	1	1	0	0	0	0	1	1	1	186.96	1694	1694	0.009901	15886	1	1	0	0	0	0	8963900	4644100	4319800	0	0	0	0	87
transcript=Tb427_030028000.1	transcript=Tb427_030028000.1	2	2	2	Tb427_030028000.1-p1 | transcript=Tb427_030028000.1 | gene=Tb427_030028000 | organism=Trypanosoma_brucei_Lister_strain_427_2018 | gene_product=hypothetical protein, conserved | transcript_product=hypothetical protein, conserved | location=Chr3_core_Tb427v1	1	2	2	2	0	0	0	1	2	1	0	0	0	1	2	1	0	0	0	1	2	1	6.9	6.9	6.9	35563	306	306	0.0085375	16771	0	0	0	3.9	6.9	3.9	13655000	0	0	0	2217900	8172300	3265100	19
transcript=Tb427_030028100.1	transcript=Tb427_030028100.1	6	6	6	Tb427_030028100.1-p1 | transcript=Tb427_030028100.1 | gene=Tb427_030028100 | organism=Trypanosoma_brucei_Lister_strain_427_2018 | gene_product=zf-MYND-like zinc finger, mRNA-binding, putative | transcript_product=zf-MYND-like zinc finger, mRNA-binding, put	1	6	6	6	0	2	0	3	4	2	0	2	0	3	4	2	0	2	0	3	4	2	7.5	7.5	7.5	95923	871	871	0	83586	0	2.2	0	4.2	4.8	2.2	104200000	0	22033000	0	20047000	50270000	11845000	36
transcript=Tb427_030028500.1	transcript=Tb427_030028500.1	2	2	2	Tb427_030028500.1-p1 | transcript=Tb427_030028500.1 | gene=Tb427_030028500 | organism=Trypanosoma_brucei_Lister_strain_427_2018 | gene_product=hypothetical protein, conserved | transcript_product=hypothetical protein, conserved | location=Chr3_core_Tb427v1	1	2	2	2	1	1	1	2	1	2	1	1	1	2	1	2	1	1	1	2	1	2	1.7	1.7	1.7	124.88	1144	1144	0.002826	23145	0.9	0.9	0.9	1.7	0.9	1.7	720040000	45698000	68430000	12458000	269360000	137200000	186890000	62
transcript=Tb427_030028900.1	transcript=Tb427_030028900.1	2	2	2	Tb427_030028900.1-p1 | transcript=Tb427_030028900.1 | gene=Tb427_030028900 | organism=Trypanosoma_brucei_Lister_strain_427_2018 | gene_product=Brix domain containing protein, putative | transcript_product=Brix domain containing protein, putative | location	1	2	2	2	0	0	0	0	2	0	0	0	0	0	2	0	0	0	0	0	2	0	5.5	5.5	5.5	41.62	364	364	0.0072602	18722	0	0	0	0	5.5	0	4420000	0	0	0	0	4420000	0	20
transcript=Tb427_030029000.1	transcript=Tb427_030029000.1	2	2	2	Tb427_030029000.1-p1 | transcript=Tb427_030029000.1 | gene=Tb427_030029000 | organism=Trypanosoma_brucei_Lister_strain_427_2018 | gene_product=Inorganic pyrophosphatase, putative | transcript_product=Inorganic pyrophosphatase, putative | location=Chr3_core	1	2	2	2	0	0	0	1	2	1	0	0	0	1	2	1	0	0	0	1	2	1	9.2	9.2	9.2	28625	261	261	0	61507	0	0	0	5	9.2	5	19454000	0	0	0	5301100	7780000	6373200	12
transcript=Tb427_030029500.1	transcript=Tb427_030029500.1	6	6	6	Tb427_030029500.1-p1 | transcript=Tb427_030029500.1 | gene=Tb427_030029500 | organism=Trypanosoma_brucei_Lister_strain_427_2018 | gene_product=MORN repeat, putative | transcript_product=MORN repeat, putative | location=Chr3_core_Tb427v10:630551-631519(-) |	1	6	6	6	1	0	2	3	3	3	1	0	2	3	3	3	1	0	2	3	3	3	22.7	22.7	22.7	37011	322	322	0	37139	4.7	0	6.5	12.7	11.8	13.7	99109000	2210300	0	9874700	33519000	30404000	23101000	17
transcript=Tb427_030029600.1	transcript=Tb427_030029600.1	21	21	21	Tb427_030029600.1-p1 | transcript=Tb427_030029600.1 | gene=Tb427_030029600 | organism=Trypanosoma_brucei_Lister_strain_427_2018 | gene_product=S1 RNA binding domain/Eukaryotic translation initiation factor 2 alpha subunit, putative | transcript_product=S1	1	21	21	21	9	9	10	18	13	14	9	9	10	18	13	14	9	9	10	18	13	14	56.5	56.5	56.5	46824	418	418	0	250.49	29.9	31.8	31.8	53.6	44.7	48.3	4117599999.9999995	345610000	467120000	466840000	1010199999.9999999	799680000	1028199999.9999999	21
transcript=Tb427_030030200.1	transcript=Tb427_030030200.1	10	10	10	Tb427_030030200.1-p1 | transcript=Tb427_030030200.1 | gene=Tb427_030030200 | organism=Trypanosoma_brucei_Lister_strain_427_2018 | gene_product=Inosine-uridine preferring nucleoside hydrolase, putative | transcript_product=Inosine-uridine preferring nucleos	1	10	10	10	6	4	8	9	9	10	6	4	8	9	9	10	6	4	8	9	9	10	37.6	37.6	37.6	35848	327	327	0	171.36	24.2	14.4	34.9	31.5	37.6	37.6	5653300000	807770000	228750000	1313500000	854560000	1021199999.9999999	1427600000	15
transcript=Tb427_030030600.1	transcript=Tb427_030030600.1	25	25	25	Tb427_030030600.1-p1 | transcript=Tb427_030030600.1 | gene=Tb427_030030600 | organism=Trypanosoma_brucei_Lister_strain_427_2018 | gene_product=hypothetical protein, conserved | transcript_product=hypothetical protein, conserved | location=Chr3_core_Tb427v1	1	25	25	25	10	12	13	19	22	22	10	12	13	19	22	22	10	12	13	19	22	22	42.2	42.2	42.2	64892	566	566	0	102.19	19.3	22.4	27.6	34.3	38.3	41.5	3486599999.9999995	128470000	331530000	366830000	495730000	942580000	1221400000	34
transcript=Tb427_030030800.1	transcript=Tb427_030030800.1	1	1	1	Tb427_030030800.1-p1 | transcript=Tb427_030030800.1 | gene=Tb427_030030800 | organism=Trypanosoma_brucei_Lister_strain_427_2018 | gene_product=Actin, putative | transcript_product=Actin, putative | location=Chr3_core_Tb427v10:658640-659620(-) | protein_len	1	1	1	1	0	0	0	0	1	1	0	0	0	0	1	1	0	0	0	0	1	1	4.6	4.6	4.6	34874	326	326	0.0099374	16078	0	0	0	0	4.6	4.6	13154000	0	0	0	0	7518700	5634900	17
transcript=Tb427_030030900.1	transcript=Tb427_030030900.1	10	10	10	Tb427_030030900.1-p1 | transcript=Tb427_030030900.1 | gene=Tb427_030030900 | organism=Trypanosoma_brucei_Lister_strain_427_2018 | gene_product=START domain containing protein, putative | transcript_product=START domain containing protein, putative | locati	1	10	10	10	1	1	2	6	6	7	1	1	2	6	6	7	1	1	2	6	6	7	32.5	32.5	32.5	41285	369	369	0	23322	2.4	2.4	6.2	18.2	20.3	23.3	380360000	0	9456900	12925000	78854000	114710000	164410000	17
transcript=Tb427_030031200.1	transcript=Tb427_030031200.1	8	8	8	Tb427_030031200.1-p1 | transcript=Tb427_030031200.1 | gene=Tb427_030031200 | organism=Trypanosoma_brucei_Lister_strain_427_2018 | gene_product=hypothetical protein, conserved | transcript_product=hypothetical protein, conserved | location=Chr3_core_Tb427v1	1	8	8	8	2	4	0	1	8	3	2	4	0	1	8	3	2	4	0	1	8	3	43.7	43.7	43.7	37.15	350	350	0	56639	10.9	20.3	0	6	43.7	14	308440000	12166000	42150000	0	3512200	225830000	24783000	14
transcript=Tb427_030031700.1	transcript=Tb427_030031700.1	4	4	4	Tb427_030031700.1-p1 | transcript=Tb427_030031700.1 | gene=Tb427_030031700 | organism=Trypanosoma_brucei_Lister_strain_427_2018 | gene_product=Nuclear condensing complex subunits, C-term domain containing protein, putative | transcript_product=Nuclear cond	1	4	4	4	0	0	2	0	3	0	0	0	2	0	3	0	0	0	2	0	3	0	4.5	4.5	4.5	118.82	1061	1061	0	49831	0	0	2.5	0	3.3	0	43500000	0	0	7038400	0	36462000	0	60
transcript=Tb427_030031900.1	transcript=Tb427_030031900.1	37	37	37	Tb427_030031900.1-p1 | transcript=Tb427_030031900.1 | gene=Tb427_030031900 | organism=Trypanosoma_brucei_Lister_strain_427_2018 | gene_product=SAM domain (Sterile alpha motif), putative | transcript_product=SAM domain (Sterile alpha motif), putative | loca	1	37	37	37	11	9	15	24	26	28	11	9	15	24	26	28	11	9	15	24	26	28	28.9	28.9	28.9	177.98	1642	1642	0	279.79	9.6	8.7	14.3	17.8	20.5	23.5	1382700000	66941000	62095000	131000000	210030000	403950000	508730000	69
transcript=Tb427_030032300.1	transcript=Tb427_030032300.1	10	10	10	Tb427_030032300.1-p1 | transcript=Tb427_030032300.1 | gene=Tb427_030032300 | organism=Trypanosoma_brucei_Lister_strain_427_2018 | gene_product=Doublecortin, putative | transcript_product=Doublecortin, putative | location=Chr3_core_Tb427v10:701958-703919(-)	1	10	10	10	2	1	2	4	4	7	2	1	2	4	4	7	2	1	2	4	4	7	16.8	16.8	16.8	70353	653	653	0	13693	3.5	1.7	3.5	6.4	5.7	11.8	357690000	44603000	22739000	60021000	126820000	54322000	49179000	40
transcript=Tb427_030032400.1	transcript=Tb427_030032400.1	1	1	1	Tb427_030032400.1-p1 | transcript=Tb427_030032400.1 | gene=Tb427_030032400 | organism=Trypanosoma_brucei_Lister_strain_427_2018 | gene_product=hypothetical protein, conserved | transcript_product=hypothetical protein, conserved | location=Chr3_core_Tb427v1	1	1	1	1	0	1	0	1	0	1	0	1	0	1	0	1	0	1	0	1	0	1	21.6	21.6	21.6	91173	918	918	0	38558	0	21.6	0	21.6	0	21.6	8468600	0	3997600	0	2033100	0	2437900	38
transcript=Tb427_030032500.1	transcript=Tb427_030032500.1	13	13	13	Tb427_030032500.1-p1 | transcript=Tb427_030032500.1 | gene=Tb427_030032500 | organism=Trypanosoma_brucei_Lister_strain_427_2018 | gene_product=Protein kinase domain/Protein tyrosine kinase, putative | transcript_product=Protein kinase domain/Protein tyrosi	1	13	13	13	5	3	6	10	11	9	5	3	6	10	11	9	5	3	6	10	11	9	36.4	36.4	36.4	56152	503	503	0	101.32	12.1	7.8	18.1	27.8	32.8	28.2	1144400000	79537000	41389000	69591000	179440000	440120000	334330000	28
transcript=Tb427_030032800.1	transcript=Tb427_030032800.1	18	18	18	Tb427_030032800.1-p1 | transcript=Tb427_030032800.1 | gene=Tb427_030032800 | organism=Trypanosoma_brucei_Lister_strain_427_2018 | gene_product=Tetratricopeptide repeat, putative | transcript_product=Tetratricopeptide repeat, putative | location=Chr3_core_T	1	18	18	18	6	9	8	13	12	10	6	9	8	13	12	10	6	9	8	13	12	10	23.3	23.3	23.3	101.27	901	901	0	75411	8.3	13.8	12.2	16.8	15.6	13.2	850000000	55151000	354570000	60978000	103700000	169060000	106540000	56
transcript=Tb427_030032900.1	transcript=Tb427_030032900.1	2	2	2	Tb427_030032900.1-p1 | transcript=Tb427_030032900.1 | gene=Tb427_030032900 | organism=Trypanosoma_brucei_Lister_strain_427_2018 | gene_product=16S rRNA methyltransferase RsmB/F, putative | transcript_product=16S rRNA methyltransferase RsmB/F, putative | lo	1	2	2	2	0	0	1	1	2	0	0	0	1	1	2	0	0	0	1	1	2	0	3.8	3.8	3.8	67443	609	609	0.0072298	18531	0	0	2.1	2.1	3.8	0	21234000	0	0	1288900	2687500	17257000	0	31
transcript=Tb427_030033300.1	transcript=Tb427_030033300.1	27	27	27	Tb427_030033300.1-p1 | transcript=Tb427_030033300.1 | gene=Tb427_030033300 | organism=Trypanosoma_brucei_Lister_strain_427_2018 | gene_product=Phosphofructokinase, putative | transcript_product=Phosphofructokinase, putative | location=Chr3_core_Tb427v10:72	1	27	27	27	17	15	15	18	26	21	17	15	15	18	26	21	17	15	15	18	26	21	45.4	45.4	45.4	53517	487	487	0	192.08	34.7	32.2	32	39	43.1	40.9	9831500000	1019999999.9999999	520620000	628820000	990550000	4758300000	1913099999.9999998	25
transcript=Tb427_030033400.1;transcript=Tb427_050014300.1	transcript=Tb427_030033400.1	4;1	4;1	4;1	Tb427_030033400.1-p1 | transcript=Tb427_030033400.1 | gene=Tb427_030033400 | organism=Trypanosoma_brucei_Lister_strain_427_2018 | gene_product=MIT (microtubule interacting and transport) domain/AAA domain (Cdc48 subfamily)/ATPase family associated with var	2	4	4	4	0	0	1	1	2	2	0	0	1	1	2	2	0	0	1	1	2	2	9	9	9	49692	444	444;335	0	53857	0	0	2	2.7	5.2	4.5	46134000	0	0	3759500	6637500	22997000	12740000	26
transcript=Tb427_030033500.1	transcript=Tb427_030033500.1	2	2	2	Tb427_030033500.1-p1 | transcript=Tb427_030033500.1 | gene=Tb427_030033500 | organism=Trypanosoma_brucei_Lister_strain_427_2018 | gene_product=Protein kinase domain/Protein tyrosine kinase, putative | transcript_product=Protein kinase domain/Protein tyrosi	1	2	2	2	0	0	0	0	1	1	0	0	0	0	1	1	0	0	0	0	1	1	4.9	4.9	4.9	52412	472	472	0.0079275	1.8	0	0	0	0	2.3	2.5	3360300	0	0	0	0	2577100	783220	24
transcript=Tb427_030033600.1	transcript=Tb427_030033600.1	11	11	11	Tb427_030033600.1-p1 | transcript=Tb427_030033600.1 | gene=Tb427_030033600 | organism=Trypanosoma_brucei_Lister_strain_427_2018 | gene_product=hypothetical protein, conserved | transcript_product=hypothetical protein, conserved | location=Chr3_core_Tb427v1	1	11	11	11	1	4	4	1	7	8	1	4	4	1	7	8	1	4	4	1	7	8	18.3	18.3	18.3	89096	814	814	0	29275	1.2	6.4	6.5	1.5	11.4	13.5	215640000	1794100	26167000	28596000	2334500	108800000	47946000	38
transcript=Tb427_030033800.1;transcript=Tb427_030033700.1	transcript=Tb427_030033800.1;transcript=Tb427_030033700.1	14;14	14;14	14;14	Tb427_030033800.1-p1 | transcript=Tb427_030033800.1 | gene=Tb427_030033800 | organism=Trypanosoma_brucei_Lister_strain_427_2018 | gene_product=Ribosomal protein L13e, putative | transcript_product=Ribosomal protein L13e, putative | location=Chr3_core_Tb427	2	14	14	14	11	11	12	10	14	13	11	11	12	10	14	13	11	11	12	10	14	13	50.9	50.9	50.9	25427	218	218;218	0	93807	50	44.5	48.6	43.1	50.9	50.9	13064000000	1536499999.9999998	2684600000	2242100000	1318000000	3228099999.9999995	2054799999.9999998	12
transcript=Tb427_030033900.1	transcript=Tb427_030033900.1	5	5	5	Tb427_030033900.1-p1 | transcript=Tb427_030033900.1 | gene=Tb427_030033900 | organism=Trypanosoma_brucei_Lister_strain_427_2018 | gene_product=Hsp20/alpha crystallin family/HSP20-like domain found in ArsA, putative | transcript_product=Hsp20/alpha crystall	1	5	5	5	0	0	2	1	4	5	0	0	2	1	4	5	0	0	2	1	4	5	47.5	47.5	47.5	15842	141	141	0	10214	0	0	22.7	7.1	39.7	47.5	141180000	0	0	7317700	929230	53474000	79457000	9
transcript=Tb427_030034300.1	transcript=Tb427_030034300.1	2	2	2	Tb427_030034300.1-p1 | transcript=Tb427_030034300.1 | gene=Tb427_030034300 | organism=Trypanosoma_brucei_Lister_strain_427_2018 | gene_product=hypothetical protein, conserved | transcript_product=hypothetical protein, conserved | location=Chr3_core_Tb427v1	1	2	2	2	0	0	0	2	2	1	0	0	0	2	2	1	0	0	0	2	2	1	7.4	7.4	7.4	44043	390	390	0	30659	0	0	0	7.4	7.4	3.8	27157000	0	0	0	4030900	15487000	7639100	18
transcript=Tb427_030034600.1;transcript=Tb427_030034500.1	transcript=Tb427_030034600.1;transcript=Tb427_030034500.1	5;4	5;4	5;4	Tb427_030034600.1-p1 | transcript=Tb427_030034600.1 | gene=Tb427_030034600 | organism=Trypanosoma_brucei_Lister_strain_427_2018 | gene_product=Microtubule binding/Kinesin motor domain containing protein, putative | transcript_product=Microtubule binding/Ki	2	5	5	5	1	2	1	3	2	4	1	2	1	3	2	4	1	2	1	3	2	4	9.7	9.7	9.7	63759	578	578;591	0	67019	2.1	3.8	2.1	5.9	4.2	7.6	27045000	1813100	2841600	1270900	5507900	6274300	9337600	29
transcript=Tb427_030034700.1	transcript=Tb427_030034700.1	11	11	11	Tb427_030034700.1-p1 | transcript=Tb427_030034700.1 | gene=Tb427_030034700 | organism=Trypanosoma_brucei_Lister_strain_427_2018 | gene_product=Aminopeptidase I zinc metalloprotease (M18)/M42 glutamyl aminopeptidase, putative | transcript_product=Aminopepti	1	11	11	11	3	3	8	10	8	9	3	3	8	10	8	9	3	3	8	10	8	9	33.3	33.3	33.3	49327	451	451	0	107.01	10.2	10.2	27.5	30.6	27.9	30.4	1485299999.9999998	76353000	64685000	141520000	310180000	420880000	471660000	21
transcript=Tb427_030037200.1	transcript=Tb427_030037200.1	5	5	5	Tb427_030037200.1-p1 | transcript=Tb427_030037200.1 | gene=Tb427_030037200 | organism=Trypanosoma_brucei_Lister_strain_427_2018 | gene_product=Phytanoyl-CoA dioxygenase (PhyH), putative | transcript_product=Phytanoyl-CoA dioxygenase (PhyH), putative | loca	1	5	5	5	0	0	0	0	5	0	0	0	0	0	5	0	0	0	0	0	5	0	15.4	15.4	15.4	39176	345	345	0	54908	0	0	0	0	15.4	0	38897000	0	0	0	0	38897000	0	14
transcript=Tb427_030037300.1	transcript=Tb427_030037300.1	8	8	8	Tb427_030037300.1-p1 | transcript=Tb427_030037300.1 | gene=Tb427_030037300 | organism=Trypanosoma_brucei_Lister_strain_427_2018 | gene_product=ADP-ribosylation factor family/Signal recognition particle receptor beta subunit/50S ribosome-binding GTPase/Ras	1	8	8	8	0	0	3	5	5	8	0	0	3	5	5	8	0	0	3	5	5	8	53.9	53.9	53.9	19881	178	178	0	323.31	0	0	15.7	32	34.3	53.9	1190100000	0	0	27624000	70171000	319030000	773300000	11
transcript=Tb427_030037400.1	transcript=Tb427_030037400.1	15	15	15	Tb427_030037400.1-p1 | transcript=Tb427_030037400.1 | gene=Tb427_030037400 | organism=Trypanosoma_brucei_Lister_strain_427_2018 | gene_product=hypothetical protein, conserved | transcript_product=hypothetical protein, conserved | location=Chr3_core_Tb427v1	1	15	15	15	10	5	5	7	12	9	10	5	5	7	12	9	10	5	5	7	12	9	37.7	37.7	37.7	53228	483	483	0	37.89	27.1	12.8	12.6	18.6	31.5	23.4	1030499999.9999999	198800000	72549000	117880000	82224000	412460000	146640000	26
transcript=Tb427_030037700.1	transcript=Tb427_030037700.1	15	15	15	Tb427_030037700.1-p1 | transcript=Tb427_030037700.1 | gene=Tb427_030037700 | organism=Trypanosoma_brucei_Lister_strain_427_2018 | gene_product=DEK C terminal domain/HMG-box domain/HMG (high mobility group) box, putative | transcript_product=DEK C terminal	1	15	15	15	8	6	9	11	12	8	8	6	9	11	12	8	8	6	9	11	12	8	52	52	52	30866	271	271	0	164.68	42.8	28.8	39.5	39.5	48.7	37.6	2299200000	222780000	248780000	274990000	455430000	778490000	318740000	16
transcript=Tb427_030038200.1	transcript=Tb427_030038200.1	2	2	2	Tb427_030038200.1-p1 | transcript=Tb427_030038200.1 | gene=Tb427_030038200 | organism=Trypanosoma_brucei_Lister_strain_427_2018 | gene_product=hypothetical protein, conserved | transcript_product=hypothetical protein, conserved | location=Chr3_core_Tb427v1	1	2	2	2	0	0	0	0	2	0	0	0	0	0	2	0	0	0	0	0	2	0	8.8	8.8	8.8	52841	511	511	0	36019	0	0	0	0	8.8	0	12845000	0	0	0	0	12845000	0	18
transcript=Tb427_030038400.1	transcript=Tb427_030038400.1	13	13	13	Tb427_030038400.1-p1 | transcript=Tb427_030038400.1 | gene=Tb427_030038400 | organism=Trypanosoma_brucei_Lister_strain_427_2018 | gene_product=U-box domain containing protein, putative | transcript_product=U-box domain containing protein, putative | locati	1	13	13	13	4	1	11	8	9	10	4	1	11	8	9	10	4	1	11	8	9	10	24.2	24.2	24.2	69057	624	624	0	43777	8.5	2.4	21.2	15.9	16.5	18.6	585720000	76433000	11826000	107320000	54958000	216110000	119080000	32
transcript=Tb427_030038600.1	transcript=Tb427_030038600.1	18	18	18	Tb427_030038600.1-p1 | transcript=Tb427_030038600.1 | gene=Tb427_030038600 | organism=Trypanosoma_brucei_Lister_strain_427_2018 | gene_product=Histidine kinase-, DNA gyrase B-, and HSP90-like ATPase/Hsp90 protein, putative | transcript_product=Histidine ki	1	18	18	18	7	5	11	7	11	15	7	5	11	7	11	15	7	5	11	7	11	15	27	27	27	87766	773	773	0	86052	12.2	9.4	18.8	12.2	18.8	23.4	682570000	48650000	31091000	140390000	60526000	199910000	202000000	35
transcript=Tb427_030038700.1	transcript=Tb427_030038700.1	13	13	13	Tb427_030038700.1-p1 | transcript=Tb427_030038700.1 | gene=Tb427_030038700 | organism=Trypanosoma_brucei_Lister_strain_427_2018 | gene_product=Mpp10 protein, putative | transcript_product=Mpp10 protein, putative | location=Chr3_core_Tb427v10:872875-874893(	1	13	13	13	0	0	0	9	8	9	0	0	0	9	8	9	0	0	0	9	8	9	27.7	27.7	27.7	75287	672	672	0	66684	0	0	0	18.2	17.9	18.5	800840000	0	0	0	109570000	131010000	560260000	32
transcript=Tb427_030038900.1	transcript=Tb427_030038900.1	15	15	15	Tb427_030038900.1-p1 | transcript=Tb427_030038900.1 | gene=Tb427_030038900 | organism=Trypanosoma_brucei_Lister_strain_427_2018 | gene_product=WD domain, G-beta repeat, putative | transcript_product=WD domain, G-beta repeat, putative | location=Chr3_core_T	1	15	15	15	13	13	14	13	13	13	13	13	14	13	13	13	13	13	14	13	13	13	59.3	59.3	59.3	39734	361	361	0	177.27	49.3	52.9	54.8	48.2	49.9	51.2	11214000000	2126699999.9999998	2475700000	1338200000	1039299999.9999999	2706000000	1528199999.9999998	17
transcript=Tb427_030039100.1	transcript=Tb427_030039100.1	5	5	5	Tb427_030039100.1-p1 | transcript=Tb427_030039100.1 | gene=Tb427_030039100 | organism=Trypanosoma_brucei_Lister_strain_427_2018 | gene_product=Elongation factor TS, putative | transcript_product=Elongation factor TS, putative | location=Chr3_core_Tb427v10:	1	5	5	5	0	0	2	3	5	4	0	0	2	3	5	4	0	0	2	3	5	4	26.6	26.6	26.6	29732	274	274	0	13549	0	0	6.9	13.9	26.6	23.4	262930000	0	0	22435000	50354000	104020000	86119000	11
transcript=Tb427_030039200.1	transcript=Tb427_030039200.1	2	2	2	Tb427_030039200.1-p1 | transcript=Tb427_030039200.1 | gene=Tb427_030039200 | organism=Trypanosoma_brucei_Lister_strain_427_2018 | gene_product=hypothetical protein, conserved | transcript_product=hypothetical protein, conserved | location=Chr3_core_Tb427v1	1	2	2	2	0	0	1	2	1	0	0	0	1	2	1	0	0	0	1	2	1	0	2.9	2.9	2.9	82635	751	751	0.004	22228	0	0	1.6	2.9	1.3	0	14120000	0	0	2490700	4658000	6971400	0	35
transcript=Tb427_030039400.1	transcript=Tb427_030039400.1	4	4	4	Tb427_030039400.1-p1 | transcript=Tb427_030039400.1 | gene=Tb427_030039400 | organism=Trypanosoma_brucei_Lister_strain_427_2018 | gene_product=hypothetical protein, conserved | transcript_product=hypothetical protein, conserved | location=Chr3_core_Tb427v1	1	4	4	4	0	0	0	2	4	3	0	0	0	2	4	3	0	0	0	2	4	3	18.2	18.2	18.2	29594	264	264	0	48223	0	0	0	8	18.2	13.6	83821000	0	0	0	19830000	33598000	30393000	16
transcript=Tb427_030039500.1	transcript=Tb427_030039500.1	9	9	9	Tb427_030039500.1-p1 | transcript=Tb427_030039500.1 | gene=Tb427_030039500 | organism=Trypanosoma_brucei_Lister_strain_427_2018 | gene_product=RNA recognition motif. (a.k.a. RRM, RBD, or RNP domain), putative | transcript_product=RNA recognition motif. (a.	1	9	9	9	1	2	2	3	9	0	1	2	2	3	9	0	1	2	2	3	9	0	18.9	18.9	18.9	66926	623	623	0	16707	1.3	3.2	2.9	6.6	18.9	0	123560000	9124500	7114900	5783900	5833100	95701000	0	27
transcript=Tb427_030039700.1	transcript=Tb427_030039700.1	2	2	2	Tb427_030039700.1-p1 | transcript=Tb427_030039700.1 | gene=Tb427_030039700 | organism=Trypanosoma_brucei_Lister_strain_427_2018 | gene_product=Radial spokehead-like protein, putative | transcript_product=Radial spokehead-like protein, putative | location=C	1	2	2	2	0	0	0	1	1	2	0	0	0	1	1	2	0	0	0	1	1	2	6.8	6.8	6.8	60992	548	548	0	37378	0	0	0	4.4	4.4	6.8	18745000	0	0	0	4782500	5116200	8845900	21
transcript=Tb427_030039900.1	transcript=Tb427_030039900.1	1	1	1	Tb427_030039900.1-p1 | transcript=Tb427_030039900.1 | gene=Tb427_030039900 | organism=Trypanosoma_brucei_Lister_strain_427_2018 | gene_product=Scavenger mRNA decapping enzyme C-term binding/HIT domain containing protein, putative | transcript_product=Scave	1	1	1	1	0	0	0	0	0	1	0	0	0	0	0	1	0	0	0	0	0	1	5.4	5.4	5.4	28916	258	258	0.0075557	18034	0	0	0	0	0	5.4	7211800	0	0	0	0	0	7211800	13
transcript=Tb427_030040300.1	transcript=Tb427_030040300.1	5	5	5	Tb427_030040300.1-p1 | transcript=Tb427_030040300.1 | gene=Tb427_030040300 | organism=Trypanosoma_brucei_Lister_strain_427_2018 | gene_product=hypothetical protein, conserved | transcript_product=hypothetical protein, conserved | location=Chr3_core_Tb427v1	1	5	5	5	0	0	0	1	4	4	0	0	0	1	4	4	0	0	0	1	4	4	33.5	33.5	33.5	19859	176	176	0	13558	0	0	0	5.1	26.1	27.3	180100000	0	0	0	4302100	85646000	90153000	9
transcript=Tb427_030040600.1;transcript=Tb427_030040400.1	transcript=Tb427_030040600.1;transcript=Tb427_030040400.1	7;7	7;7	7;7	Tb427_030040600.1-p1 | transcript=Tb427_030040600.1 | gene=Tb427_030040600 | organism=Trypanosoma_brucei_Lister_strain_427_2018 | gene_product=Redoxin/AhpC/TSA family/Thioredoxin-like/Thioredoxin-like domain/Thioredoxin, putative | transcript_product=Redox	2	7	7	7	1	0	5	4	6	7	1	0	5	4	6	7	1	0	5	4	6	7	65.3	65.3	65.3	15891	144	144;144	0	92464	7.6	0	38.9	31.2	56.9	65.3	7705199999.999999	6351400	0	1071399999.9999999	398020000	2660700000	3568699999.9999995	9
transcript=Tb427_030040700.1;transcript=Tb427_030040500.1	transcript=Tb427_030040700.1;transcript=Tb427_030040500.1	3;3	3;3	3;3	Tb427_030040700.1-p1 | transcript=Tb427_030040700.1 | gene=Tb427_030040700 | organism=Trypanosoma_brucei_Lister_strain_427_2018 | gene_product=hypothetical protein, conserved | transcript_product=hypothetical protein, conserved | location=Chr3_core_Tb427v1	2	3	3	3	0	0	0	3	1	1	0	0	0	3	1	1	0	0	0	3	1	1	13.3	13.3	13.3	31661	286	286;286	0	34035	0	0	0	13.3	4.2	3.5	25250000	0	0	0	10411000	7317300	7520900	17
transcript=Tb427_030041300.1	transcript=Tb427_030041300.1	6	6	6	Tb427_030041300.1-p1 | transcript=Tb427_030041300.1 | gene=Tb427_030041300 | organism=Trypanosoma_brucei_Lister_strain_427_2018 | gene_product=Sec23-binding domain of Sec16, putative | transcript_product=Sec23-binding domain of Sec16, putative | location=C	1	6	6	6	2	2	3	1	5	1	2	2	3	1	5	1	2	2	3	1	5	1	5.3	5.3	5.3	146.8	1387	1387	0	13923	1.9	2.2	3.2	1	4.5	1	82387000	8920700	11718000	16709000	2261000	38138000	4641000	56
transcript=Tb427_030041600.1	transcript=Tb427_030041600.1	3	3	3	Tb427_030041600.1-p1 | transcript=Tb427_030041600.1 | gene=Tb427_030041600 | organism=Trypanosoma_brucei_Lister_strain_427_2018 | gene_product=hypothetical protein, conserved | transcript_product=hypothetical protein, conserved | location=Chr3_core_Tb427v1	1	3	3	3	0	0	0	1	2	3	0	0	0	1	2	3	0	0	0	1	2	3	29.9	29.9	29.9	15221	137	137	0	39875	0	0	0	7.3	15.3	29.9	64529000	0	0	0	5186100	27869000	31474000	6
transcript=Tb427_030041800.1	transcript=Tb427_030041800.1	24	24	24	Tb427_030041800.1-p1 | transcript=Tb427_030041800.1 | gene=Tb427_030041800 | organism=Trypanosoma_brucei_Lister_strain_427_2018 | gene_product=Choline/Carnitine o-acyltransferase, putative | transcript_product=Choline/Carnitine o-acyltransferase, putative	1	24	24	24	9	5	16	18	17	21	9	5	16	18	17	21	9	5	16	18	17	21	44.1	44.1	44.1	67338	621	621	0	124.29	21.4	13	34.5	36.1	31.7	39	2345100000	185520000	40928000	402290000	338020000	655120000	723220000	33
transcript=Tb427_030041900.1	transcript=Tb427_030041900.1	3	3	3	Tb427_030041900.1-p1 | transcript=Tb427_030041900.1 | gene=Tb427_030041900 | organism=Trypanosoma_brucei_Lister_strain_427_2018 | gene_product=RNA polymerase Rpc34 subunit, putative | transcript_product=RNA polymerase Rpc34 subunit, putative | location=Chr	1	3	3	3	0	0	0	3	2	2	0	0	0	3	2	2	0	0	0	3	2	2	7.9	7.9	7.9	37504	355	355	0.00042662	28447	0	0	0	7.9	4.8	4.8	46842000	0	0	0	15252000	18392000	13197000	14
transcript=Tb427_030042200.1;transcript=Tb427_030042400.1;transcript=Tb427_030042100.1	transcript=Tb427_030042200.1	13;1;1	13;1;1	13;1;1	Tb427_030042200.1-p1 | transcript=Tb427_030042200.1 | gene=Tb427_030042200 | organism=Trypanosoma_brucei_Lister_strain_427_2018 | gene_product=RNA recognition motif. (a.k.a. RRM, RBD, or RNP domain), putative | transcript_product=RNA recognition motif. (a.	3	13	13	13	4	8	3	5	11	10	4	8	3	5	11	10	4	8	3	5	11	10	31.4	31.4	31.4	62495	602	602;377;426	0	154.48	11.8	20.9	6	14.1	26.6	23.9	503410000	34759000	75561000	14411000	50196000	208840000	119640000	22
transcript=Tb427_030042300.1	transcript=Tb427_030042300.1	28	28	28	Tb427_030042300.1-p1 | transcript=Tb427_030042300.1 | gene=Tb427_030042300 | organism=Trypanosoma_brucei_Lister_strain_427_2018 | gene_product=hypothetical protein, conserved | transcript_product=hypothetical protein, conserved | location=Chr3_core_Tb427v1	1	28	28	28	6	4	6	24	23	26	6	4	6	24	23	26	6	4	6	24	23	26	57	57	57	62842	556	556	0	323.31	16.4	9.2	16.4	51.1	54	54.5	12755000000	140160000	100260000	57572000	2730300000	4565100000	5161400000	26
transcript=Tb427_030042800.1	transcript=Tb427_030042800.1	2	2	2	Tb427_030042800.1-p1 | transcript=Tb427_030042800.1 | gene=Tb427_030042800 | organism=Trypanosoma_brucei_Lister_strain_427_2018 | gene_product=Clathrin adaptor complex small chain, putative | transcript_product=Clathrin adaptor complex small chain, putativ	1	2	2	2	0	0	2	0	1	1	0	0	2	0	1	1	0	0	2	0	1	1	15.1	15.1	15.1	18381	159	159	0.00043478	30095	0	0	15.1	0	10.1	10.1	188270000	0	0	181870000	0	3546500	2853400	10
transcript=Tb427_030043300.1	transcript=Tb427_030043300.1	18	18	18	Tb427_030043300.1-p1 | transcript=Tb427_030043300.1 | gene=Tb427_030043300 | organism=Trypanosoma_brucei_Lister_strain_427_2018 | gene_product=Ankyrin repeats (3 copies), putative | transcript_product=Ankyrin repeats (3 copies), putative | location=Chr3_co	1	18	18	18	7	8	8	9	15	11	7	8	8	9	15	11	7	8	8	9	15	11	39.6	39.6	39.6	67646	619	619	0	109.89	16	16.2	17.1	18.9	34.6	26.2	1551999999.9999998	121980000	205090000	208490000	137250000	474280000	404910000	27
transcript=Tb427_030043500.1	transcript=Tb427_030043500.1	2	2	2	Tb427_030043500.1-p1 | transcript=Tb427_030043500.1 | gene=Tb427_030043500 | organism=Trypanosoma_brucei_Lister_strain_427_2018 | gene_product=Asparagine synthase, putative | transcript_product=Asparagine synthase, putative | location=Chr3_core_Tb427v10:10	1	2	2	2	0	0	0	0	2	0	0	0	0	0	2	0	0	0	0	0	2	0	3.3	3.3	3.3	92431	856	856	0.004386	21687	0	0	0	0	3.3	0	5037600	0	0	0	0	5037600	0	27
transcript=Tb427_030044700.1	transcript=Tb427_030044700.1	3	3	3	Tb427_030044700.1-p1 | transcript=Tb427_030044700.1 | gene=Tb427_030044700 | organism=Trypanosoma_brucei_Lister_strain_427_2018 | gene_product=UBA/TS-N domain containing protein, putative | transcript_product=UBA/TS-N domain containing protein, putative |	1	3	3	3	1	0	0	1	1	3	1	0	0	1	1	3	1	0	0	1	1	3	12.5	12.5	12.5	35629	321	321	0	36397	3.1	0	0	3.1	4.7	12.5	42787000	6206800	0	0	13866000	2036500	20678000	15
transcript=Tb427_030045700.1	transcript=Tb427_030045700.1	2	2	2	Tb427_030045700.1-p1 | transcript=Tb427_030045700.1 | gene=Tb427_030045700 | organism=Trypanosoma_brucei_Lister_strain_427_2018 | gene_product=Thioesterase superfamily, putative | transcript_product=Thioesterase superfamily, putative | location=Chr3_core_T	1	2	2	2	0	0	0	0	2	0	0	0	0	0	2	0	0	0	0	0	2	0	5.7	5.7	5.7	41333	368	368	0.0020358	2393	0	0	0	0	5.7	0	21299000	0	0	0	0	21299000	0	20
transcript=Tb427_030045800.1	transcript=Tb427_030045800.1	3	3	3	Tb427_030045800.1-p1 | transcript=Tb427_030045800.1 | gene=Tb427_030045800 | organism=Trypanosoma_brucei_Lister_strain_427_2018 | gene_product=MORN repeat, putative | transcript_product=MORN repeat, putative | location=Chr3_core_Tb427v10:1068348-1071098(-)	1	3	3	3	1	0	1	1	1	2	1	0	1	1	1	2	1	0	1	1	1	2	4.8	4.8	4.8	99322	916	916	0	53049	1.7	0	1.6	1.4	1.4	3.1	26901000	3198400	0	2272800	4781300	8582900	8066200	56
transcript=Tb427_030046400.1;transcript=Tb427_030046300.1;transcript=Tb427_030046200.1;transcript=Tb427_030046100.1;transcript=Tb427_030046000.1	transcript=Tb427_030046400.1;transcript=Tb427_030046300.1;transcript=Tb427_030046200.1;transcript=Tb427_030046100.1;transcript=Tb427_030046000.1	13;13;13;13;13	13;13;13;13;13	13;13;13;13;13	Tb427_030046400.1-p1 | transcript=Tb427_030046400.1 | gene=Tb427_030046400 | organism=Trypanosoma_brucei_Lister_strain_427_2018 | gene_product=Paraflagellar rod protein, putative | transcript_product=Paraflagellar rod protein, putative | location=Chr3_core	5	13	13	13	5	2	4	10	9	9	5	2	4	10	9	9	5	2	4	10	9	9	25.5	25.5	25.5	68682	589	589;589;589;589;589	0	131.21	8.5	7	10.2	22.8	18.3	17.1	558610000	25797000	4952400	32340000	196660000	129700000	169160000	29
transcript=Tb427_030046500.1	transcript=Tb427_030046500.1	1	1	1	Tb427_030046500.1-p1 | transcript=Tb427_030046500.1 | gene=Tb427_030046500 | organism=Trypanosoma_brucei_Lister_strain_427_2018 | gene_product=Putative diphthamide synthesis protein, putative | transcript_product=Putative diphthamide synthesis protein, put	1	1	1	1	0	0	0	0	1	1	0	0	0	0	1	1	0	0	0	0	1	1	3.6	3.6	3.6	40026	357	357	0	66446	0	0	0	0	3.6	3.6	8593500	0	0	0	0	5927100	2666500	14
transcript=Tb427_110066300.1;transcript=Tb427_030046700.1	transcript=Tb427_110066300.1;transcript=Tb427_030046700.1	8;8	8;8	8;8	Tb427_110066300.1-p1 | transcript=Tb427_110066300.1 | gene=Tb427_110066300 | organism=Trypanosoma_brucei_Lister_strain_427_2018 | gene_product=Ribosomal protein S8, putative | transcript_product=Ribosomal protein S8, putative | location=Chr11_core_Tb427v10	2	8	8	8	0	1	3	4	6	8	0	1	3	4	6	8	0	1	3	4	6	8	63.8	63.8	63.8	14645	130	130;130	0	60276	0	5.4	21.5	30	43.1	63.8	5108300000	0	89204000	179010000	337150000	2076099999.9999998	2426800000	8
transcript=Tb427_030047000.1	transcript=Tb427_030047000.1	13	13	13	Tb427_030047000.1-p1 | transcript=Tb427_030047000.1 | gene=Tb427_030047000 | organism=Trypanosoma_brucei_Lister_strain_427_2018 | gene_product=Pyridine nucleotide-disulphide oxidoreductase/Pyridine nucleotide-disulphide oxidoreductase, dimerisation domain	1	13	13	13	6	5	5	6	10	6	6	5	5	6	10	6	6	5	5	6	10	6	29.5	29.5	29.5	55869	505	505	0	27596	13.3	11.1	12.1	13.3	22.8	13.1	570420000	79206000	106280000	73717000	42040000	202950000	66231000	28
transcript=Tb427_030048400.1	transcript=Tb427_030048400.1	30	30	30	Tb427_030048400.1-p1 | transcript=Tb427_030048400.1 | gene=Tb427_030048400 | organism=Trypanosoma_brucei_Lister_strain_427_2018 | gene_product=Fumarate hydratase (Fumerase)/Fumarase C-terminus, putative | transcript_product=Fumarate hydratase (Fumerase)/Fu	1	30	30	30	18	13	21	18	24	23	18	13	21	18	24	23	18	13	21	18	24	23	62.3	62.3	62.3	62262	565	565	0	323.31	41.1	28.3	45.3	36.5	52.4	51.2	6832799999.999999	745430000	471480000	1184900000	767330000	2075499999.9999998	1588199999.9999998	32
transcript=Tb427_030049400.1	transcript=Tb427_030049400.1	6	6	6	Tb427_030049400.1-p1 | transcript=Tb427_030049400.1 | gene=Tb427_030049400 | organism=Trypanosoma_brucei_Lister_strain_427_2018 | gene_product=hypothetical protein, conserved | transcript_product=hypothetical protein, conserved | location=Chr3_core_Tb427v1	1	6	6	6	1	0	3	0	4	0	1	0	3	0	4	0	1	0	3	0	4	0	5.9	5.9	5.9	121.61	1079	1079	0	80913	1.2	0	2.9	0	4.3	0	42583000	2115100	0	10874000	0	29594000	0	46
transcript=Tb427_030049600.1	transcript=Tb427_030049600.1	13	13	13	Tb427_030049600.1-p1 | transcript=Tb427_030049600.1 | gene=Tb427_030049600 | organism=Trypanosoma_brucei_Lister_strain_427_2018 | gene_product=AAA domain containing protein, putative | transcript_product=AAA domain containing protein, putative | location=C	1	13	13	13	0	0	0	7	9	5	0	0	0	7	9	5	0	0	0	7	9	5	12	12	12	160.1	1414	1414	0	28517	0	0	0	5.8	8.7	4.2	134430000	0	0	0	30210000	86589000	17633000	71
transcript=Tb427_030049700.1	transcript=Tb427_030049700.1	7	7	7	Tb427_030049700.1-p1 | transcript=Tb427_030049700.1 | gene=Tb427_030049700 | organism=Trypanosoma_brucei_Lister_strain_427_2018 | gene_product=Thioredoxin-like domain/UDP-glucose:Glycoprotein Glucosyltransferase/Glucosyltransferase 24, putative | transcrip	1	7	7	7	2	1	1	2	3	6	2	1	1	2	3	6	2	1	1	2	3	6	5	5	5	186.77	1675	1675	0	12.61	1.6	0.9	0.9	1.6	2.1	4.3	75664000	18763000	3568300	2943700	4556100	11223000	34610000	78
transcript=Tb427_030049900.1	transcript=Tb427_030049900.1	1	1	1	Tb427_030049900.1-p1 | transcript=Tb427_030049900.1 | gene=Tb427_030049900 | organism=Trypanosoma_brucei_Lister_strain_427_2018 | gene_product=ERG2 and Sigma1 receptor like protein, putative | transcript_product=ERG2 and Sigma1 receptor like protein, putat	1	1	1	1	0	0	0	0	1	1	0	0	0	0	1	1	0	0	0	0	1	1	6.3	6.3	6.3	24619	221	221	0.008528	16698	0	0	0	0	6.3	6.3	8718400	0	0	0	0	2504300	6214100	7
transcript=Tb427_030050100.1	transcript=Tb427_030050100.1	5	5	5	Tb427_030050100.1-p1 | transcript=Tb427_030050100.1 | gene=Tb427_030050100 | organism=Trypanosoma_brucei_Lister_strain_427_2018 | gene_product=Protein kinase domain/Protein tyrosine kinase, putative | transcript_product=Protein kinase domain/Protein tyrosi	1	5	5	5	0	1	1	2	4	2	0	1	1	2	4	2	0	1	1	2	4	2	14.5	14.5	14.5	47963	428	428	0	91883	0	2.8	2.8	5.4	11.9	7.5	65856000	0	2084900	1887300	7268500	41365000	13250000	22
transcript=Tb427_030050200.1	transcript=Tb427_030050200.1	12	12	12	Tb427_030050200.1-p1 | transcript=Tb427_030050200.1 | gene=Tb427_030050200 | organism=Trypanosoma_brucei_Lister_strain_427_2018 | gene_product=GDP dissociation inhibitor, putative | transcript_product=GDP dissociation inhibitor, putative | location=Chr3_co	1	12	12	12	4	4	7	8	9	10	4	4	7	8	9	10	4	4	7	8	9	10	33.7	33.7	33.7	49396	445	445	0	75369	13.3	12.4	21.6	21.1	25.2	27.2	1555299999.9999998	128890000	104450000	210710000	240720000	326240000	544270000	20
transcript=Tb427_030050600.1	transcript=Tb427_030050600.1	35	3	3	Tb427_030050600.1-p1 | transcript=Tb427_030050600.1 | gene=Tb427_030050600 | organism=Trypanosoma_brucei_Lister_strain_427_2018 | gene_product=50S ribosome-binding GTPase/Dynamin family/Dynamin central region/Dynamin GTPase effector domain containing prote	1	35	3	3	22	20	24	33	27	31	3	1	2	3	2	3	3	1	2	3	2	3	57.3	5.5	5.5	73335	660	660	0	88898	41.1	37	43	55	47.3	52.4	245260000	75806000	4043200	25336000	68276000	25183000	46616000	43
transcript=Tb427_030051100.1;transcript=Tb427_030050700.1	transcript=Tb427_030051100.1;transcript=Tb427_030050700.1	2;2	2;2	2;2	Tb427_030051100.1-p1 | transcript=Tb427_030051100.1 | gene=Tb427_030051100 | organism=Trypanosoma_brucei_Lister_strain_427_2018 | gene_product=Leucine-rich repeat/Leucine rich repeat, putative | transcript_product=Leucine-rich repeat/Leucine rich repeat, p	2	2	2	2	1	1	0	2	1	2	1	1	0	2	1	2	1	1	0	2	1	2	5.7	5.7	5.7	44218	383	383;383	0	37728	2.9	2.9	0	5.7	2.9	5.7	57215000	4933000	2336100	0	18005000	11797000	20144000	22
transcript=Tb427_030051300.1;transcript=Tb427_030050900.1	transcript=Tb427_030051300.1;transcript=Tb427_030050900.1	23;23	23;23	23;23	Tb427_030051300.1-p1 | transcript=Tb427_030051300.1 | gene=Tb427_030051300 | organism=Trypanosoma_brucei_Lister_strain_427_2018 | gene_product=Peptidase M1 N-terminal domain/Peptidase family M1 domain/ERAP1-like C-terminal domain containing protein, putati	2	23	23	23	15	10	18	13	19	17	15	10	18	13	19	17	15	10	18	13	19	17	29.3	29.3	29.3	97253	871	871;871	0	95595	19.6	13	23.3	17.2	24.9	21.5	4362800000	730710000	460830000	840660000	331160000	1394300000	605150000	39
transcript=Tb427_030051000.1	transcript=Tb427_030051000.1	41	41	9	Tb427_030051000.1-p1 | transcript=Tb427_030051000.1 | gene=Tb427_030051000 | organism=Trypanosoma_brucei_Lister_strain_427_2018 | gene_product=50S ribosome-binding GTPase/Dynamin family/Dynamin central region/Dynamin GTPase effector domain containing prote	1	41	41	9	25	25	28	38	33	36	25	25	28	38	33	36	6	6	6	8	8	8	68.3	68.3	16.5	73162	660	660	0	323.31	47	46.5	50.8	63.2	58.8	62.3	19831000000	2746100000	2257700000	2367800000	4809900000	2979299999.9999995	4670100000	43
transcript=Tb427_030051400.1	transcript=Tb427_030051400.1	10	10	10	Tb427_030051400.1-p1 | transcript=Tb427_030051400.1 | gene=Tb427_030051400 | organism=Trypanosoma_brucei_Lister_strain_427_2018 | gene_product=hypothetical protein, conserved | transcript_product=hypothetical protein, conserved | location=Chr3_core_Tb427v1	1	10	10	10	5	2	5	6	5	5	5	2	5	6	5	5	5	2	5	6	5	5	20.8	20.8	20.8	69414	619	619	0	43413	10	3.2	9.2	12.6	9.2	10.3	167390000	31424000	17055000	21877000	30689000	34039000	32302000	33
transcript=Tb427_030051800.1	transcript=Tb427_030051800.1	9	9	9	Tb427_030051800.1-p1 | transcript=Tb427_030051800.1 | gene=Tb427_030051800 | organism=Trypanosoma_brucei_Lister_strain_427_2018 | gene_product=Variant UBP zinc finger/Zn-finger in ubiquitin-hydrolases and other protein/Ubiquitin carboxyl-terminal hydrolase	1	9	9	9	3	2	4	3	6	7	3	2	4	3	6	7	3	2	4	3	6	7	15.5	15.5	15.5	81752	731	731	0	48875	5.9	3.8	7.8	5.2	10.3	12.9	260790000	17565000	10653000	44366000	17274000	91086000	79848000	34
transcript=Tb427_030051900.1	transcript=Tb427_030051900.1	4	4	4	Tb427_030051900.1-p1 | transcript=Tb427_030051900.1 | gene=Tb427_030051900 | organism=Trypanosoma_brucei_Lister_strain_427_2018 | gene_product=Enoyl-CoA hydratase/isomerase, putative | transcript_product=Enoyl-CoA hydratase/isomerase, putative | location=C	1	4	4	4	1	1	2	2	4	2	1	1	2	2	4	2	1	1	2	2	4	2	16.9	16.9	16.9	28605	267	267	0	76837	4.5	4.5	9	9	16.9	9	118910000	1549700	5058200	13370000	13957000	71090000	13885000	16
transcript=Tb427_030052000.1	transcript=Tb427_030052000.1	3	3	3	Tb427_030052000.1-p1 | transcript=Tb427_030052000.1 | gene=Tb427_030052000 | organism=Trypanosoma_brucei_Lister_strain_427_2018 | gene_product=Protein tyrosine kinase/Protein kinase domain containing protein, putative | transcript_product=Protein tyrosine	1	3	3	3	0	0	1	1	2	3	0	0	1	1	2	3	0	0	1	1	2	3	11.8	11.8	11.8	42148	372	372	0	86097	0	0	5.4	5.4	8.1	11.8	45543000	0	0	4480100	4755500	13202000	23105000	24
transcript=Tb427_030052200.1	transcript=Tb427_030052200.1	3	3	3	Tb427_030052200.1-p1 | transcript=Tb427_030052200.1 | gene=Tb427_030052200 | organism=Trypanosoma_brucei_Lister_strain_427_2018 | gene_product=hypothetical protein, conserved | transcript_product=hypothetical protein, conserved | location=Chr3_core_Tb427v1	1	3	3	3	0	0	1	1	1	3	0	0	1	1	1	3	0	0	1	1	1	3	21.4	21.4	21.4	20828	182	182	0	12867	0	0	5.5	5.5	5.5	21.4	125220000	0	0	0	0	39644000	85577000	9
transcript=Tb427_030052600.1	transcript=Tb427_030052600.1	1	1	1	Tb427_030052600.1-p1 | transcript=Tb427_030052600.1 | gene=Tb427_030052600 | organism=Trypanosoma_brucei_Lister_strain_427_2018 | gene_product=LETM1-like protein, putative | transcript_product=LETM1-like protein, putative | location=Chr3_core_Tb427v10:1244	1	1	1	1	0	0	0	0	0	1	0	0	0	0	0	1	0	0	0	0	0	1	3.7	3.7	3.7	42737	378	378	0.00084104	26788	0	0	0	0	0	3.7	0	0	0	0	0	0	0	20
transcript=Tb427_030052800.1	transcript=Tb427_030052800.1	15	15	15	Tb427_030052800.1-p1 | transcript=Tb427_030052800.1 | gene=Tb427_030052800 | organism=Trypanosoma_brucei_Lister_strain_427_2018 | gene_product=DinB superfamily/Sulfatase-modifying factor enzyme 1, putative | transcript_product=DinB superfamily/Sulfatase-mo	1	15	15	15	4	0	7	9	12	12	4	0	7	9	12	12	4	0	7	9	12	12	25.2	25.2	25.2	85772	749	749	0	54158	6	0	10.5	14.2	21.4	18.3	413710000	12736000	0	48789000	63442000	154160000	134580000	30
transcript=Tb427_030053000.1	transcript=Tb427_030053000.1	3	3	3	Tb427_030053000.1-p1 | transcript=Tb427_030053000.1 | gene=Tb427_030053000 | organism=Trypanosoma_brucei_Lister_strain_427_2018 | gene_product=Kinesin motor domain/Microtubule binding, putative | transcript_product=Kinesin motor domain/Microtubule binding,	1	3	3	3	0	1	1	0	1	2	0	1	1	0	1	2	0	1	1	0	1	2	3.9	3.9	3.9	206.26	1795	1795	0	36753	0	0.4	0.4	0	0.7	3.5	25755000	0	1780100	1536200	0	0	22438000	96
transcript=Tb427_030053300.1	transcript=Tb427_030053300.1	3	3	3	Tb427_030053300.1-p1 | transcript=Tb427_030053300.1 | gene=Tb427_030053300 | organism=Trypanosoma_brucei_Lister_strain_427_2018 | gene_product=Alcohol dehydrogenase GroES-like domain/Zinc-binding dehydrogenase, putative | transcript_product=Alcohol dehydro	1	3	3	3	0	1	0	0	2	2	0	1	0	0	2	2	0	1	0	0	2	2	8.3	8.3	8.3	36402	339	339	0.0012356	24772	0	2.4	0	0	5.9	5.6	33933000	0	18195000	0	0	7319800	8418300	18
transcript=Tb427_030054000.1;transcript=Tb427_030053900.1	transcript=Tb427_030054000.1;transcript=Tb427_030053900.1	25;25	25;25	25;25	Tb427_030054000.1-p1 | transcript=Tb427_030054000.1 | gene=Tb427_030054000 | organism=Trypanosoma_brucei_Lister_strain_427_2018 | gene_product=Ribosomal protein L4/L1 family/60S ribosomal protein L4 C-terminal domain containing protein, putative | transcri	2	25	25	25	22	21	20	18	22	19	22	21	20	18	22	19	22	21	20	18	22	19	64.7	64.7	64.7	41856	374	374;374	0	323.31	58.8	57.5	55.1	47.3	60.7	52.7	44805000000	8400799999.999999	9431300000	8425599999.999999	3649399999.9999995	10515000000	4383200000	16
transcript=Tb427_030054100.1	transcript=Tb427_030054100.1	5	5	5	Tb427_030054100.1-p1 | transcript=Tb427_030054100.1 | gene=Tb427_030054100 | organism=Trypanosoma_brucei_Lister_strain_427_2018 | gene_product=Ankyrin repeats (many copies)/Ankyrin repeats (3 copies)/Ankyrin repeat, putative | transcript_product=Ankyrin re	1	5	5	5	1	1	3	4	3	4	1	1	3	4	3	4	1	1	3	4	3	4	17.3	17.3	17.3	39154	347	347	0	26162	3.2	3.2	9.8	14.4	10.7	14.4	162100000	1036400	827370	17299000	39305000	41804000	61833000	16
transcript=Tb427_030054200.1	transcript=Tb427_030054200.1	9	9	9	Tb427_030054200.1-p1 | transcript=Tb427_030054200.1 | gene=Tb427_030054200 | organism=Trypanosoma_brucei_Lister_strain_427_2018 | gene_product=hypothetical protein, conserved | transcript_product=hypothetical protein, conserved | location=Chr3_core_Tb427v1	1	9	9	9	1	0	1	6	6	5	1	0	1	6	6	5	1	0	1	6	6	5	19.4	19.4	19.4	70017	643	643	0	27103	1.9	0	1.6	14	14.6	12	158770000	9387900	0	1426800	30639000	65852000	51465000	26
transcript=Tb427_030054800.1	transcript=Tb427_030054800.1	3	3	3	Tb427_030054800.1-p1 | transcript=Tb427_030054800.1 | gene=Tb427_030054800 | organism=Trypanosoma_brucei_Lister_strain_427_2018 | gene_product=Exonuclease, putative | transcript_product=Exonuclease, putative | location=Chr3_core_Tb427v10:1306222-1307358(+)	1	3	3	3	0	0	0	1	3	0	0	0	0	1	3	0	0	0	0	1	3	0	7.7	7.7	7.7	44197	378	378	0.004372	21559	0	0	0	2.6	7.7	0	9541100	0	0	0	1612600	7928500	0	24
transcript=Tb427_030055000.1	transcript=Tb427_030055000.1	2	2	2	Tb427_030055000.1-p1 | transcript=Tb427_030055000.1 | gene=Tb427_030055000 | organism=Trypanosoma_brucei_Lister_strain_427_2018 | gene_product=Exonuclease, putative | transcript_product=Exonuclease, putative | location=Chr3_core_Tb427v10:1313725-1314714(+)	1	2	2	2	0	0	0	2	1	1	0	0	0	2	1	1	0	0	0	2	1	1	5.8	5.8	5.8	37957	329	329	0.0085502	16845	0	0	0	5.8	2.7	2.7	24013000	0	0	0	7929900	7351700	8731800	15
transcript=Tb427_030055300.1	transcript=Tb427_030055300.1	4	4	4	Tb427_030055300.1-p1 | transcript=Tb427_030055300.1 | gene=Tb427_030055300 | organism=Trypanosoma_brucei_Lister_strain_427_2018 | gene_product=Cofilin/tropomyosin-type actin-binding protein, putative | transcript_product=Cofilin/tropomyosin-type actin-bind	1	4	4	4	0	0	1	1	3	4	0	0	1	1	3	4	0	0	1	1	3	4	28.7	28.7	28.7	15119	136	136	0	10632	0	0	9.6	7.4	28.7	28.7	278670000	0	0	10554000	1874100	119150000	147100000	7
transcript=Tb427_030055600.1	transcript=Tb427_030055600.1	1	1	1	Tb427_030055600.1-p1 | transcript=Tb427_030055600.1 | gene=Tb427_030055600 | organism=Trypanosoma_brucei_Lister_strain_427_2018 | gene_product=hypothetical protein, conserved | transcript_product=hypothetical protein, conserved | location=Chr3_core_Tb427v1	1	1	1	1	1	1	0	0	0	0	1	1	0	0	0	0	1	1	0	0	0	0	4.1	4.1	4.1	33.93	318	318	0.0085534	16894	4.1	4.1	0	0	0	0	124670000	88152000	36521000	0	0	0	0	14
transcript=Tb427_030055800.1	transcript=Tb427_030055800.1	2	2	2	Tb427_030055800.1-p1 | transcript=Tb427_030055800.1 | gene=Tb427_030055800 | organism=Trypanosoma_brucei_Lister_strain_427_2018 | gene_product=Rad51, putative | transcript_product=Rad51, putative | location=Chr3_core_Tb427v10:1336642-1338075(+) | protein_l	1	2	2	2	0	0	0	1	2	2	0	0	0	1	2	2	0	0	0	1	2	2	4.4	4.4	4.4	50368	477	477	0.00042808	28596	0	0	0	2.3	4.4	4.4	37514000	0	0	0	4871300	19981000	12662000	23
transcript=Tb427_030055900.1	transcript=Tb427_030055900.1	9	9	9	Tb427_030055900.1-p1 | transcript=Tb427_030055900.1 | gene=Tb427_030055900 | organism=Trypanosoma_brucei_Lister_strain_427_2018 | gene_product=hypothetical protein, conserved | transcript_product=hypothetical protein, conserved | location=Chr3_core_Tb427v1	1	9	9	9	2	2	2	3	7	6	2	2	2	3	7	6	2	2	2	3	7	6	21.2	21.2	21.2	66575	581	581	0	34386	6.4	6.4	5.9	5.7	14.8	13.1	152880000	7846700	10522000	5209700	10387000	79840000	39073000	26
transcript=Tb427_030056000.1	transcript=Tb427_030056000.1	2	2	2	Tb427_030056000.1-p1 | transcript=Tb427_030056000.1 | gene=Tb427_030056000 | organism=Trypanosoma_brucei_Lister_strain_427_2018 | gene_product=hypothetical protein, conserved | transcript_product=hypothetical protein, conserved | location=Chr3_core_Tb427v1	1	2	2	2	0	0	0	1	2	1	0	0	0	1	2	1	0	0	0	1	2	1	4	4	4	60582	574	574	0.005098	20814	0	0	0	1.9	4	1.9	15253000	0	0	0	4797400	5962900	4492900	18
transcript=Tb427_030056300.1	transcript=Tb427_030056300.1	4	4	4	Tb427_030056300.1-p1 | transcript=Tb427_030056300.1 | gene=Tb427_030056300 | organism=Trypanosoma_brucei_Lister_strain_427_2018 | gene_product=RNA recognition motif. (a.k.a. RRM, RBD, or RNP domain), putative | transcript_product=RNA recognition motif. (a.	1	4	4	4	0	0	2	2	4	3	0	0	2	2	4	3	0	0	2	2	4	3	20.2	20.2	20.2	29823	258	258	0	70972	0	0	10.5	9.7	20.2	15.5	106550000	0	0	2294700	20261000	46958000	37039000	12
transcript=Tb427_030056700.1	transcript=Tb427_030056700.1	10	10	10	Tb427_030056700.1-p1 | transcript=Tb427_030056700.1 | gene=Tb427_030056700 | organism=Trypanosoma_brucei_Lister_strain_427_2018 | gene_product=hypothetical protein, conserved | transcript_product=hypothetical protein, conserved | location=Chr3_core_Tb427v1	1	10	10	10	0	0	1	6	6	10	0	0	1	6	6	10	0	0	1	6	6	10	40.4	40.4	40.4	44.97	403	403	0	40443	0	0	2.5	21.6	26.1	40.4	204890000	0	0	3031500	40049000	58414000	103390000	14
transcript=Tb427_030056900.1	transcript=Tb427_030056900.1	20	20	20	Tb427_030056900.1-p1 | transcript=Tb427_030056900.1 | gene=Tb427_030056900 | organism=Trypanosoma_brucei_Lister_strain_427_2018 | gene_product=STI1 domain containing protein, putative | transcript_product=STI1 domain containing protein, putative | location	1	20	20	20	9	5	8	12	14	19	9	5	8	12	14	19	9	5	8	12	14	19	46.9	46.9	46.9	42185	388	388	0	209.03	27.1	17.5	22.4	37.6	38.4	46.9	3233399999.9999995	310640000	142270000	296870000	528170000	893200000	1062199999.9999999	17
transcript=Tb427_030057100.1	transcript=Tb427_030057100.1	2	2	2	Tb427_030057100.1-p1 | transcript=Tb427_030057100.1 | gene=Tb427_030057100 | organism=Trypanosoma_brucei_Lister_strain_427_2018 | gene_product=FHA domain containing protein, putative | transcript_product=FHA domain containing protein, putative | location=C	1	2	2	2	0	0	0	1	1	2	0	0	0	1	1	2	0	0	0	1	1	2	8.4	8.4	8.4	30936	274	274	0.0024311	23533	0	0	0	3.6	3.6	8.4	14042000	0	0	0	1918900	6175500	5947700	15
transcript=Tb427_030057500.1	transcript=Tb427_030057500.1	14	14	14	Tb427_030057500.1-p1 | transcript=Tb427_030057500.1 | gene=Tb427_030057500 | organism=Trypanosoma_brucei_Lister_strain_427_2018 | gene_product=RIO1 family, putative | transcript_product=RIO1 family, putative | location=Chr3_core_Tb427v10:1381741-1383459(+)	1	14	14	14	3	1	3	9	11	12	3	1	3	9	11	12	3	1	3	9	11	12	32.5	32.5	32.5	64445	572	572	0	57128	5.9	1.4	6.8	22.6	26.9	29.4	397710000	17225000	3384400	12989000	75296000	109240000	179570000	29
transcript=Tb427_030057700.1	transcript=Tb427_030057700.1	12	12	12	Tb427_030057700.1-p1 | transcript=Tb427_030057700.1 | gene=Tb427_030057700 | organism=Trypanosoma_brucei_Lister_strain_427_2018 | gene_product=Sec23/Sec24 zinc finger/Sec23/Sec24 trunk domain/Sec23/Sec24 beta-sandwich domain/Sec23/Sec24 helical domain cont	1	12	12	12	2	2	3	9	10	8	2	2	3	9	10	8	2	2	3	9	10	8	18.2	18.2	18.2	100.9	903	903	0	24683	2.5	2.4	3.5	14	14.6	12.2	392280000	24113000	3934100	27203000	70187000	166680000	100170000	39
transcript=Tb427_030057900.1	transcript=Tb427_030057900.1	4	4	4	Tb427_030057900.1-p1 | transcript=Tb427_030057900.1 | gene=Tb427_030057900 | organism=Trypanosoma_brucei_Lister_strain_427_2018 | gene_product=SNF2 family N-terminal domain/Helicase conserved C-terminal domain containing protein, putative | transcript_prod	1	4	4	4	0	0	0	0	4	1	0	0	0	0	4	1	0	0	0	0	4	1	2.5	2.5	2.5	167.17	1497	1497	0	34888	0	0	0	0	2.5	0.5	14757000	0	0	0	0	11818000	2938600	75
transcript=Tb427_030058000.1	transcript=Tb427_030058000.1	6	6	6	Tb427_030058000.1-p1 | transcript=Tb427_030058000.1 | gene=Tb427_030058000 | organism=Trypanosoma_brucei_Lister_strain_427_2018 | gene_product=hypothetical protein, conserved | transcript_product=hypothetical protein, conserved | location=Chr3_core_Tb427v1	1	6	6	6	4	3	4	2	0	1	4	3	4	2	0	1	4	3	4	2	0	1	8.6	8.6	8.6	96036	899	899	0	20082	5	4.6	6.7	3.1	0	1.3	244370000	103120000	37092000	91472000	7376000	0	5300500	29
transcript=Tb427_030058400.1	transcript=Tb427_030058400.1	24	24	24	Tb427_030058400.1-p1 | transcript=Tb427_030058400.1 | gene=Tb427_030058400 | organism=Trypanosoma_brucei_Lister_strain_427_2018 | gene_product=hypothetical protein, conserved | transcript_product=hypothetical protein, conserved | location=Chr3_core_Tb427v1	1	24	24	24	8	12	7	15	18	19	8	12	7	15	18	19	8	12	7	15	18	19	42.2	42.2	42.2	79115	689	689	0	236.85	17.1	25.3	16.4	27.7	31.5	33.1	2568300000	127750000	318490000	123820000	289140000	765750000	943310000	36
transcript=Tb427_030058500.1	transcript=Tb427_030058500.1	10	10	10	Tb427_030058500.1-p1 | transcript=Tb427_030058500.1 | gene=Tb427_030058500 | organism=Trypanosoma_brucei_Lister_strain_427_2018 | gene_product=RNA polymerase Rpb3/Rpb11 dimerisation domain/RNA polymerase Rpb3/RpoA insert domain containing protein, putative	1	10	10	10	2	6	2	7	8	8	2	6	2	7	8	8	2	6	2	7	8	8	39.8	39.8	39.8	37771	337	337	0	37636	6.8	18.7	6.5	29.7	32.3	33.5	547980000	15221000	113190000	57296000	79863000	176530000	105880000	20
transcript=Tb427_030058700.1;REV__transcript=Tb427_110059100.1	transcript=Tb427_030058700.1	33;1	33;1	33;1	Tb427_030058700.1-p1 | transcript=Tb427_030058700.1 | gene=Tb427_030058700 | organism=Trypanosoma_brucei_Lister_strain_427_2018 | gene_product=RPN1/RPN2 N-terminal domain/Proteasome/cyclosome repeat/26S proteasome non-ATPase regulatory subunit RPN1 C-termi	2	33	33	33	21	16	17	23	24	22	21	16	17	23	24	22	21	16	17	23	24	22	48	48	48	99865	911	911;487	0	295.13	31.6	25.5	25.6	32.7	34.9	31.3	5526800000	946500000	861810000	758410000	641180000	1487199999.9999998	831770000	46
transcript=Tb427_030058900.1	transcript=Tb427_030058900.1	10	10	10	Tb427_030058900.1-p1 | transcript=Tb427_030058900.1 | gene=Tb427_030058900 | organism=Trypanosoma_brucei_Lister_strain_427_2018 | gene_product=WD domain, G-beta repeat, putative | transcript_product=WD domain, G-beta repeat, putative | location=Chr3_core_T	1	10	10	10	2	1	2	7	4	8	2	1	2	7	4	8	2	1	2	7	4	8	23.6	23.6	23.6	58056	534	534	0	58842	4.5	2.4	4.9	15.9	9.2	20.2	262030000	7496100	8832500	16268000	57409000	68671000	103350000	25
transcript=Tb427_030059000.1	transcript=Tb427_030059000.1	8	8	8	Tb427_030059000.1-p1 | transcript=Tb427_030059000.1 | gene=Tb427_030059000 | organism=Trypanosoma_brucei_Lister_strain_427_2018 | gene_product=ADP-ribosylation factor family/Ras of Complex, Roc, domain of DAPkinase/Ras family, putative | transcript_product	1	8	8	8	0	0	1	3	6	7	0	0	1	3	6	7	0	0	1	3	6	7	39.9	39.9	39.9	20638	183	183	0	22995	0	0	7.1	18.6	30.1	39.9	655170000	0	0	21079000	48158000	275180000	310750000	11
transcript=Tb427_030059300.1	transcript=Tb427_030059300.1	8	8	8	Tb427_030059300.1-p1 | transcript=Tb427_030059300.1 | gene=Tb427_030059300 | organism=Trypanosoma_brucei_Lister_strain_427_2018 | gene_product=tRNA synthetases class I (W and Y), putative | transcript_product=tRNA synthetases class I (W and Y), putative |	1	8	8	8	4	0	4	6	7	6	4	0	4	6	7	6	4	0	4	6	7	6	21.6	21.6	21.6	44273	389	389	0	55608	11.1	0	11.1	18.5	19.3	18.8	215860000	9642300	0	68122000	29877000	47434000	60784000	20
transcript=Tb427_030059500.1	transcript=Tb427_030059500.1	2	2	2	Tb427_030059500.1-p1 | transcript=Tb427_030059500.1 | gene=Tb427_030059500 | organism=Trypanosoma_brucei_Lister_strain_427_2018 | gene_product=hypothetical protein, conserved | transcript_product=hypothetical protein, conserved | location=Chr3_core_Tb427v1	1	2	2	2	1	0	0	0	1	1	1	0	0	0	1	1	1	0	0	0	1	1	7	7	7	31656	271	271	0.002809	22736	2.6	0	0	0	4.4	4.4	36193000	29430000	0	0	0	4519800	2242700	11
transcript=Tb427_030059600.1	transcript=Tb427_030059600.1	10	10	10	Tb427_030059600.1-p1 | transcript=Tb427_030059600.1 | gene=Tb427_030059600 | organism=Trypanosoma_brucei_Lister_strain_427_2018 | gene_product=Ribosomal protein L3, putative | transcript_product=Ribosomal protein L3, putative | location=Chr3_core_Tb427v10:	1	10	10	10	3	3	2	5	8	6	3	3	2	5	8	6	3	3	2	5	8	6	24.7	24.7	24.7	54986	473	473	0	13951	8.7	8.9	5.9	10.4	20.9	15	171480000	13667000	17508000	8069500	30565000	69114000	32560000	25
transcript=Tb427_030059800.1	transcript=Tb427_030059800.1	1	1	1	Tb427_030059800.1-p1 | transcript=Tb427_030059800.1 | gene=Tb427_030059800 | organism=Trypanosoma_brucei_Lister_strain_427_2018 | gene_product=Enoyl-CoA hydratase/isomerase, putative | transcript_product=Enoyl-CoA hydratase/isomerase, putative | location=C	1	1	1	1	0	1	1	1	0	0	0	1	1	1	0	0	0	1	1	1	0	0	4.2	4.2	4.2	33899	311	311	0.0069071	19036	0	4.2	4.2	4.2	0	0	6621100	0	1920000	1419800	3281200	0	0	19
transcript=Tb427_040005200.1	transcript=Tb427_040005200.1	5	5	5	Tb427_040005200.1-p1 | transcript=Tb427_040005200.1 | gene=Tb427_040005200 | organism=Trypanosoma_brucei_Lister_strain_427_2018 | gene_product=hypothetical protein, conserved | transcript_product=hypothetical protein, conserved | location=Chr4_core_Tb427v1	1	5	5	5	2	2	2	2	3	4	2	2	2	2	3	4	2	2	2	2	3	4	14.8	14.8	14.8	43	379	379	0	14623	7.7	7.7	7.7	8.2	10.6	10.8	62873000	12514000	5707700	5503000	7817300	12431000	18900000	20
transcript=Tb427_040005400.1	transcript=Tb427_040005400.1	2	2	2	Tb427_040005400.1-p1 | transcript=Tb427_040005400.1 | gene=Tb427_040005400 | organism=Trypanosoma_brucei_Lister_strain_427_2018 | gene_product=hypothetical protein, conserved | transcript_product=hypothetical protein, conserved | location=Chr4_core_Tb427v1	1	2	2	2	0	0	0	0	2	1	0	0	0	0	2	1	0	0	0	0	2	1	4.5	4.5	4.5	57222	508	508	0.00083752	26442	0	0	0	0	4.5	1.8	28770000	0	0	0	0	26409000	2360900	22
transcript=Tb427_040005500.1	transcript=Tb427_040005500.1	5	5	5	Tb427_040005500.1-p1 | transcript=Tb427_040005500.1 | gene=Tb427_040005500 | organism=Trypanosoma_brucei_Lister_strain_427_2018 | gene_product=ARD/ARD family, putative | transcript_product=ARD/ARD family, putative | location=Chr4_core_Tb427v10:28924-2976	1	5	5	5	2	2	3	5	4	5	2	2	3	5	4	5	2	2	3	5	4	5	20.4	20.4	20.4	33.47	280	280	0	17266	9.3	9.3	13.9	20.4	17.5	20.4	311290000	19878000	18837000	27788000	90815000	60094000	93882000	9
transcript=Tb427_040005700.1	transcript=Tb427_040005700.1	5	5	5	Tb427_040005700.1-p1 | transcript=Tb427_040005700.1 | gene=Tb427_040005700 | organism=Trypanosoma_brucei_Lister_strain_427_2018 | gene_product=WD domain, G-beta repeat, putative | transcript_product=WD domain, G-beta repeat, putative | location=Chr4_core_T	1	5	5	5	0	0	1	3	4	4	0	0	1	3	4	4	0	0	1	3	4	4	16.5	16.5	16.5	35613	333	333	0	79707	0	0	4.2	11.7	14.4	13.8	739590000	0	0	4309200	16828000	681320000	37134000	13
transcript=Tb427_040005900.1	transcript=Tb427_040005900.1	2	2	2	Tb427_040005900.1-p1 | transcript=Tb427_040005900.1 | gene=Tb427_040005900 | organism=Trypanosoma_brucei_Lister_strain_427_2018 | gene_product=RNA recognition motif. (a.k.a. RRM, RBD, or RNP domain), putative | transcript_product=RNA recognition motif. (a.	1	2	2	2	1	0	0	2	1	1	1	0	0	2	1	1	1	0	0	2	1	1	4.9	4.9	4.9	42513	384	384	0	3266	2.9	0	0	4.9	2.1	2.9	38460000	13640000	0	0	10227000	6191400	8400600	12
transcript=Tb427_040006000.1	transcript=Tb427_040006000.1	11	11	11	Tb427_040006000.1-p1 | transcript=Tb427_040006000.1 | gene=Tb427_040006000 | organism=Trypanosoma_brucei_Lister_strain_427_2018 | gene_product=Cell differentiation family, Rcd1-like, putative | transcript_product=Cell differentiation family, Rcd1-like, put	1	11	11	11	5	6	7	9	7	9	5	6	7	9	7	9	5	6	7	9	7	9	44.6	44.6	44.6	35.32	316	316	0	76095	16.8	23.4	25.6	37	24.7	38.6	1363200000	63840000	88648000	149930000	174370000	456410000	429980000	16
transcript=Tb427_040006200.1	transcript=Tb427_040006200.1	5	5	5	Tb427_040006200.1-p1 | transcript=Tb427_040006200.1 | gene=Tb427_040006200 | organism=Trypanosoma_brucei_Lister_strain_427_2018 | gene_product=Proteasome subunit, putative | transcript_product=Proteasome subunit, putative | location=Chr4_core_Tb427v10:4887	1	5	5	5	0	0	3	4	3	1	0	0	3	4	3	1	0	0	3	4	3	1	35.3	35.3	35.3	24409	218	218	0	38203	0	0	22.5	27.1	26.6	13.8	317930000	0	0	77282000	104840000	89475000	46334000	7
transcript=Tb427_040006400.1	transcript=Tb427_040006400.1	27	27	27	Tb427_040006400.1-p1 | transcript=Tb427_040006400.1 | gene=Tb427_040006400 | organism=Trypanosoma_brucei_Lister_strain_427_2018 | gene_product=WD domain, G-beta repeat/Coatomer WD associated region/Coatomer (COPI) alpha subunit C-terminus, putative | trans	1	27	27	27	12	10	10	14	18	11	12	10	10	14	18	11	12	10	10	14	18	11	31.1	31.1	31.1	132.79	1192	1192	0	126.59	13.1	11.6	12.1	14.4	21.4	12.8	870940000	174820000	112490000	111150000	98793000	291220000	82470000	61
transcript=Tb427_040006500.1	transcript=Tb427_040006500.1	2	2	2	Tb427_040006500.1-p1 | transcript=Tb427_040006500.1 | gene=Tb427_040006500 | organism=Trypanosoma_brucei_Lister_strain_427_2018 | gene_product=2OG-Fe(II) oxygenase superfamily, putative | transcript_product=2OG-Fe(II) oxygenase superfamily, putative | loca	1	2	2	2	0	0	1	1	2	1	0	0	1	1	2	1	0	0	1	1	2	1	7.4	7.4	7.4	37716	323	323	0.0079126	17945	0	0	3.1	3.1	7.4	3.1	37065000	0	0	5524700	10596000	12395000	8549100	13
transcript=Tb427_040006600.1	transcript=Tb427_040006600.1	3	3	3	Tb427_040006600.1-p1 | transcript=Tb427_040006600.1 | gene=Tb427_040006600 | organism=Trypanosoma_brucei_Lister_strain_427_2018 | gene_product=Gar1/Naf1 RNA binding region containing protein, putative | transcript_product=Gar1/Naf1 RNA binding region conta	1	3	3	3	0	0	1	2	3	3	0	0	1	2	3	3	0	0	1	2	3	3	20	20	20	21.87	230	230	0	28099	0	0	11.7	8.3	20	20	361480000	0	0	8520800	97074000	154420000	101460000	13
transcript=Tb427_040007900.1	transcript=Tb427_040007900.1	7	7	7	Tb427_040007900.1-p1 | transcript=Tb427_040007900.1 | gene=Tb427_040007900 | organism=Trypanosoma_brucei_Lister_strain_427_2018 | gene_product=hypothetical protein, conserved | transcript_product=hypothetical protein, conserved | location=Chr4_core_Tb427v1	1	7	7	7	3	2	3	4	7	7	3	2	3	4	7	7	3	2	3	4	7	7	26.2	26.2	26.2	34468	317	317	0	19122	12.3	7.9	13.9	12.9	26.2	26.2	465000000	20353000	31590000	11561000	73408000	198980000	129110000	15
transcript=Tb427_040008300.1	transcript=Tb427_040008300.1	4	4	4	Tb427_040008300.1-p1 | transcript=Tb427_040008300.1 | gene=Tb427_040008300 | organism=Trypanosoma_brucei_Lister_strain_427_2018 | gene_product=GRIP domain containing protein, putative | transcript_product=GRIP domain containing protein, putative | location	1	4	4	4	0	0	0	0	4	1	0	0	0	0	4	1	0	0	0	0	4	1	9.7	9.7	9.7	52055	462	462	0	66937	0	0	0	0	9.7	2.8	8192500	0	0	0	0	5933900	2258500	27
transcript=Tb427_040008500.1	transcript=Tb427_040008500.1	6	6	6	Tb427_040008500.1-p1 | transcript=Tb427_040008500.1 | gene=Tb427_040008500 | organism=Trypanosoma_brucei_Lister_strain_427_2018 | gene_product=Cancer susceptibility candidate 1 N-terminus, putative | transcript_product=Cancer susceptibility candidate 1 N-t	1	6	6	6	0	1	2	3	3	5	0	1	2	3	3	5	0	1	2	3	3	5	11.4	11.4	11.4	78751	687	687	0	21812	0	3.1	4.5	6.3	6.4	9.8	78183000	0	4041700	16124000	8316600	19026000	30674000	37
transcript=Tb427_040009400.1	transcript=Tb427_040009400.1	3	3	3	Tb427_040009400.1-p1 | transcript=Tb427_040009400.1 | gene=Tb427_040009400 | organism=Trypanosoma_brucei_Lister_strain_427_2018 | gene_product=Ribosomal protein L7Ae/L30e/S12e/Gadd45 family, putative | transcript_product=Ribosomal protein L7Ae/L30e/S12e/Ga	1	3	3	3	0	0	0	0	3	3	0	0	0	0	3	3	0	0	0	0	3	3	33.1	33.1	33.1	16292	145	145	0	81377	0	0	0	0	33.1	33.1	43345000	0	0	0	0	17119000	26226000	5
transcript=Tb427_040009500.1	transcript=Tb427_040009500.1	31	31	31	Tb427_040009500.1-p1 | transcript=Tb427_040009500.1 | gene=Tb427_040009500 | organism=Trypanosoma_brucei_Lister_strain_427_2018 | gene_product=Adaptin N terminal region/Adaptin C-terminal domain containing protein, putative | transcript_product=Adaptin N t	1	31	31	31	26	24	24	3	7	6	26	24	24	3	7	6	26	24	24	3	7	6	46.8	46.8	46.8	86826	795	795	0	323.31	40	41.3	40.6	4.2	11.2	8.4	10553000000	4164399999.9999995	3611099999.9999995	2517100000	36103000	131740000	92381000	39
transcript=Tb427_040009600.1	transcript=Tb427_040009600.1	2	2	2	Tb427_040009600.1-p1 | transcript=Tb427_040009600.1 | gene=Tb427_040009600 | organism=Trypanosoma_brucei_Lister_strain_427_2018 | gene_product=HECT-domain (ubiquitin-transferase), putative | transcript_product=HECT-domain (ubiquitin-transferase), putative	1	2	2	2	0	0	0	1	2	0	0	0	0	1	2	0	0	0	0	1	2	0	1.5	1.5	1.5	142.06	1286	1286	0.0072381	18589	0	0	0	0.7	1.5	0	17639000	0	0	0	1654600	15984000	0	68
transcript=Tb427_040009900.1	transcript=Tb427_040009900.1	2	2	2	Tb427_040009900.1-p1 | transcript=Tb427_040009900.1 | gene=Tb427_040009900 | organism=Trypanosoma_brucei_Lister_strain_427_2018 | gene_product=Domain of unknown function (DUF3385)/FAT domain/FKBP12-rapamycin binding domain/Phosphatidylinositol 3- and 4-kin	1	2	2	2	0	0	0	0	2	0	0	0	0	0	2	0	0	0	0	0	2	0	0.8	0.8	0.8	291.13	2595	2595	0.0024361	23594	0	0	0	0	0.8	0	11146000	0	0	0	0	11146000	0	131
transcript=Tb427_040010300.1	transcript=Tb427_040010300.1	9	9	9	Tb427_040010300.1-p1 | transcript=Tb427_040010300.1 | gene=Tb427_040010300 | organism=Trypanosoma_brucei_Lister_strain_427_2018 | gene_product=Histidine kinase-, DNA gyrase B-, and HSP90-like ATPase, putative | transcript_product=Histidine kinase-, DNA gyr	1	9	9	9	3	4	3	6	6	7	3	4	3	6	6	7	3	4	3	6	6	7	25.7	25.7	25.7	45608	412	412	0	31.71	9	10.4	7.8	17	16.5	20.9	432940000	23351000	78771000	35849000	60356000	140270000	94345000	21
transcript=Tb427_040011100.1	transcript=Tb427_040011100.1	5	5	5	Tb427_040011100.1-p1 | transcript=Tb427_040011100.1 | gene=Tb427_040011100 | organism=Trypanosoma_brucei_Lister_strain_427_2018 | gene_product=Tetratricopeptide repeat, putative | transcript_product=Tetratricopeptide repeat, putative | location=Chr4_core_T	1	5	5	5	2	2	1	3	4	4	2	2	1	3	4	4	2	2	1	3	4	4	23.7	23.7	23.7	28063	253	253	0	14579	8.3	9.9	4.7	13.4	18.6	18.6	282350000	40498000	17068000	5595200	51079000	104860000	63258000	14
transcript=Tb427_040011600.1	transcript=Tb427_040011600.1	2	2	2	Tb427_040011600.1-p1 | transcript=Tb427_040011600.1 | gene=Tb427_040011600 | organism=Trypanosoma_brucei_Lister_strain_427_2018 | gene_product=hypothetical protein, conserved | transcript_product=hypothetical protein, conserved | location=Chr4_core_Tb427v1	1	2	2	2	0	0	0	0	2	1	0	0	0	0	2	1	0	0	0	0	2	1	10.8	10.8	10.8	24134	222	222	0	32396	0	0	0	0	10.8	5	15167000	0	0	0	0	13011000	2156400	10
transcript=Tb427_040011900.1	transcript=Tb427_040011900.1	2	2	2	Tb427_040011900.1-p1 | transcript=Tb427_040011900.1 | gene=Tb427_040011900 | organism=Trypanosoma_brucei_Lister_strain_427_2018 | gene_product=hypothetical protein, conserved | transcript_product=hypothetical protein, conserved | location=Chr4_core_Tb427v1	1	2	2	2	0	0	0	0	1	2	0	0	0	0	1	2	0	0	0	0	1	2	8.1	8.1	8.1	24876	221	221	0.0061991	1985	0	0	0	0	5	8.1	21537000	0	0	0	0	12102000	9435100	14
transcript=Tb427_040012100.1	transcript=Tb427_040012100.1	4	4	4	Tb427_040012100.1-p1 | transcript=Tb427_040012100.1 | gene=Tb427_040012100 | organism=Trypanosoma_brucei_Lister_strain_427_2018 | gene_product=Aminotransferase class I and II, putative | transcript_product=Aminotransferase class I and II, putative | locati	1	4	4	4	0	0	0	1	2	1	0	0	0	1	2	1	0	0	0	1	2	1	8.2	8.2	8.2	54128	490	490	0	33804	0	0	0	1.8	3.9	2.4	30617000	0	0	0	15070000	6700500	8846500	25
transcript=Tb427_040012600.1	transcript=Tb427_040012600.1	3	3	3	Tb427_040012600.1-p1 | transcript=Tb427_040012600.1 | gene=Tb427_040012600 | organism=Trypanosoma_brucei_Lister_strain_427_2018 | gene_product=Ribosomal protein L13, putative | transcript_product=Ribosomal protein L13, putative | location=Chr4_core_Tb427v1	1	3	3	3	0	0	0	0	3	3	0	0	0	0	3	3	0	0	0	0	3	3	15.8	15.8	15.8	24299	202	202	0	51188	0	0	0	0	15.8	15.8	43287000	0	0	0	0	21729000	21559000	10
transcript=Tb427_040012700.1	transcript=Tb427_040012700.1	18	18	18	Tb427_040012700.1-p1 | transcript=Tb427_040012700.1 | gene=Tb427_040012700 | organism=Trypanosoma_brucei_Lister_strain_427_2018 | gene_product=ATP synthase alpha/beta family, beta-barrel domain/ATPsynthase alpha/beta subunit N-term extension/ATP synthase a	1	18	18	18	8	6	12	14	15	13	8	6	12	14	15	13	8	6	12	14	15	13	33.4	33.4	33.4	67749	610	610	0	130.04	14.9	11.8	24.3	27.9	29.8	27.2	1500499999.9999998	234420000	74967000	336870000	245130000	419880000	189200000	30
transcript=Tb427_110011100.1;transcript=Tb427_040012900.1	transcript=Tb427_110011100.1;transcript=Tb427_040012900.1	9;9	9;9	9;9	Tb427_110011100.1-p1 | transcript=Tb427_110011100.1 | gene=Tb427_110011100 | organism=Trypanosoma_brucei_Lister_strain_427_2018 | gene_product=Ribosomal protein L21e, putative | transcript_product=Ribosomal protein L21e, putative | location=Chr11_core_Tb42	2	9	9	9	3	4	6	5	8	6	3	4	6	5	8	6	3	4	6	5	8	6	52.8	52.8	52.8	18002	159	159;159	0	78085	24.5	30.8	41.5	35.2	46.5	36.5	7183899999.999999	43940000	300710000	1842199999.9999998	270110000	2697600000	2029299999.9999998	8
transcript=Tb427_040013200.1	transcript=Tb427_040013200.1	1	1	1	Tb427_040013200.1-p1 | transcript=Tb427_040013200.1 | gene=Tb427_040013200 | organism=Trypanosoma_brucei_Lister_strain_427_2018 | gene_product=Complex 1 protein (LYR family), putative | transcript_product=Complex 1 protein (LYR family), putative | location	1	1	1	1	0	0	0	0	1	1	0	0	0	0	1	1	0	0	0	0	1	1	5.5	5.5	5.5	18785	165	165	0	36678	0	0	0	0	5.5	5.5	7381900	0	0	0	0	0	7381900	7
transcript=Tb427_040013300.1	transcript=Tb427_040013300.1	2	2	2	Tb427_040013300.1-p1 | transcript=Tb427_040013300.1 | gene=Tb427_040013300 | organism=Trypanosoma_brucei_Lister_strain_427_2018 | gene_product=Phosphatidylinositol 3- and 4-kinase, putative | transcript_product=Phosphatidylinositol 3- and 4-kinase, putativ	1	2	2	2	0	0	0	0	2	0	0	0	0	0	2	0	0	0	0	0	2	0	4.8	4.8	4.8	65908	581	581	0.00083264	25877	0	0	0	0	4.8	0	9242100	0	0	0	0	9242100	0	34
transcript=Tb427_040013600.1	transcript=Tb427_040013600.1	8	8	8	Tb427_040013600.1-p1 | transcript=Tb427_040013600.1 | gene=Tb427_040013600 | organism=Trypanosoma_brucei_Lister_strain_427_2018 | gene_product=Ankyrin repeats (3 copies)/Ankyrin repeat/Ankyrin repeats (many copies), putative | transcript_product=Ankyrin re	1	8	8	8	1	1	1	5	2	3	1	1	1	5	2	3	1	1	1	5	2	3	27.1	27.1	27.1	36655	339	339	0	75857	4.1	2.7	4.1	18.9	6.8	9.7	132040000	0	16841000	0	57257000	12948000	44998000	25
transcript=Tb427_040014500.1	transcript=Tb427_040014500.1	1	1	1	Tb427_040014500.1-p1 | transcript=Tb427_040014500.1 | gene=Tb427_040014500 | organism=Trypanosoma_brucei_Lister_strain_427_2018 | gene_product=hypothetical protein, conserved | transcript_product=hypothetical protein, conserved | location=Chr4_core_Tb427v1	1	1	1	1	0	0	1	1	1	1	0	0	1	1	1	1	0	0	1	1	1	1	5	5	5	28948	260	260	0.0068939	18867	0	0	5	5	5	5	22630000	0	0	2675500	4755100	8024400	7174700	15
transcript=Tb427_040014800.1	transcript=Tb427_040014800.1	13	13	13	Tb427_040014800.1-p1 | transcript=Tb427_040014800.1 | gene=Tb427_040014800 | organism=Trypanosoma_brucei_Lister_strain_427_2018 | gene_product=Peroxisome biogenesis factor 1, N-terminal/Protein of unknown function (DUF815)/ATPase family associated with var	1	13	13	13	5	4	2	9	9	6	5	4	2	9	9	6	5	4	2	9	9	6	18.7	18.7	18.7	99596	911	911	0	62.29	6.7	5.7	3.5	12.8	13.6	8.8	280650000	31048000	31055000	8220900	50500000	121510000	38309000	47
transcript=Tb427_040015000.1	transcript=Tb427_040015000.1	28	28	28	Tb427_040015000.1-p1 | transcript=Tb427_040015000.1 | gene=Tb427_040015000 | organism=Trypanosoma_brucei_Lister_strain_427_2018 | gene_product=TIP49 P-loop domain/Holliday junction DNA helicase RuvB P-loop domain/ATPase family associated with various cellu	1	28	28	28	18	19	20	22	26	27	18	19	20	22	26	27	18	19	20	22	26	27	68.6	68.6	68.6	49905	459	459	0	323.31	54.2	55.8	60.3	57.3	64.9	66.7	13860000000	2275900000	1961199999.9999998	2153800000	1785899999.9999998	2765800000	2916999999.9999995	21
transcript=Tb427_040015100.1	transcript=Tb427_040015100.1	3	3	3	Tb427_040015100.1-p1 | transcript=Tb427_040015100.1 | gene=Tb427_040015100 | organism=Trypanosoma_brucei_Lister_strain_427_2018 | gene_product=Tetratricopeptide repeat, putative | transcript_product=Tetratricopeptide repeat, putative | location=Chr4_core_T	1	3	3	3	1	0	0	2	1	2	1	0	0	2	1	2	1	0	0	2	1	2	8.3	8.3	8.3	43862	398	398	0	3788	2	0	0	6.3	3.5	6.3	27242000	2415900	0	0	5399400	5588000	13838000	19
transcript=Tb427_040015300.1	transcript=Tb427_040015300.1	21	21	21	Tb427_040015300.1-p1 | transcript=Tb427_040015300.1 | gene=Tb427_040015300 | organism=Trypanosoma_brucei_Lister_strain_427_2018 | gene_product=Amidinotransferase, putative | transcript_product=Amidinotransferase, putative | location=Chr4_core_Tb427v10:2625	1	21	21	21	13	11	13	16	17	17	13	11	13	16	17	17	13	11	13	16	17	17	65.2	65.2	65.2	41999	374	374	0	323.31	48.9	43	47.3	57.5	58	57.8	18095000000	2668600000	2210600000	2034799999.9999998	2126099999.9999998	4534700000	4520400000	19
transcript=Tb427_040015400.1	transcript=Tb427_040015400.1	7	7	7	Tb427_040015400.1-p1 | transcript=Tb427_040015400.1 | gene=Tb427_040015400 | organism=Trypanosoma_brucei_Lister_strain_427_2018 | gene_product=hypothetical protein, conserved | transcript_product=hypothetical protein, conserved | location=Chr4_core_Tb427v1	1	7	7	7	1	3	1	3	7	3	1	3	1	3	7	3	1	3	1	3	7	3	16.8	16.8	16.8	53673	471	471	0	10198	2.8	7.2	2.3	7	16.8	7	145240000	2149100	13740000	4630700	7274400	91119000	26329000	26
transcript=Tb427_040015700.1	transcript=Tb427_040015700.1	7	7	7	Tb427_040015700.1-p1 | transcript=Tb427_040015700.1 | gene=Tb427_040015700 | organism=Trypanosoma_brucei_Lister_strain_427_2018 | gene_product=Metallo-beta-lactamase superfamily/Metallo-beta-lactamase superfamily domain/Beta-lactamase superfamily domain/Be	1	7	7	7	1	0	1	1	5	4	1	0	1	1	5	4	1	0	1	1	5	4	13.4	13.4	13.4	85343	770	770	0	13608	1.6	0	1.6	1.2	9.2	8.4	100730000	2947200	0	4450100	5885500	69965000	17478000	33
transcript=Tb427_040015900.1	transcript=Tb427_040015900.1	8	8	8	Tb427_040015900.1-p1 | transcript=Tb427_040015900.1 | gene=Tb427_040015900 | organism=Trypanosoma_brucei_Lister_strain_427_2018 | gene_product=Aldose 1-epimerase, putative | transcript_product=Aldose 1-epimerase, putative | location=Chr4_core_Tb427v10:2775	1	8	8	8	6	4	1	3	4	5	6	4	1	3	4	5	6	4	1	3	4	5	44.4	44.4	44.4	32547	293	293	0	55328	31.7	20.1	2.7	18.4	27	31.1	845400000	333760000	202440000	91674000	20378000	92082000	105060000	11
transcript=Tb427_040016400.1	transcript=Tb427_040016400.1	6	6	6	Tb427_040016400.1-p1 | transcript=Tb427_040016400.1 | gene=Tb427_040016400 | organism=Trypanosoma_brucei_Lister_strain_427_2018 | gene_product=hypothetical protein, conserved | transcript_product=hypothetical protein, conserved | location=Chr4_core_Tb427v1	1	6	6	6	1	1	0	1	4	1	1	1	0	1	4	1	1	1	0	1	4	1	10.6	10.6	10.6	65067	614	614	0	13022	2.9	1.5	0	1.6	6.2	1.5	58321000	4633500	10119000	0	3343400	34104000	6120400	20
transcript=Tb427_040016700.1	transcript=Tb427_040016700.1	1	1	1	Tb427_040016700.1-p1 | transcript=Tb427_040016700.1 | gene=Tb427_040016700 | organism=Trypanosoma_brucei_Lister_strain_427_2018 | gene_product=Uncharacterized protein family UPF0054, putative | transcript_product=Uncharacterized protein family UPF0054, put	1	1	1	1	1	0	0	0	0	0	1	0	0	0	0	0	1	0	0	0	0	0	8.8	8.8	8.8	23332	205	205	0.007874	17706	8.8	0	0	0	0	0	8861000	8861000	0	0	0	0	0	11
transcript=Tb427_040016900.1	transcript=Tb427_040016900.1	1	1	1	Tb427_040016900.1-p1 | transcript=Tb427_040016900.1 | gene=Tb427_040016900 | organism=Trypanosoma_brucei_Lister_strain_427_2018 | gene_product=Zn-finger in ubiquitin-hydrolases and other protein, putative | transcript_product=Zn-finger in ubiquitin-hydrola	1	1	1	1	0	0	0	0	1	1	0	0	0	0	1	1	0	0	0	0	1	1	2.8	2.8	2.8	56733	496	496	0.0028169	2294	0	0	0	0	2.8	2.8	8081100	0	0	0	0	5721900	2359200	22
transcript=Tb427_040017300.1	transcript=Tb427_040017300.1	14	14	14	Tb427_040017300.1-p1 | transcript=Tb427_040017300.1 | gene=Tb427_040017300 | organism=Trypanosoma_brucei_Lister_strain_427_2018 | gene_product=Double-stranded RNA binding motif/DEAD/DEAH box helicase/Helicase conserved C-terminal domain/Helicase associated	1	14	14	14	3	1	1	11	5	8	3	1	1	11	5	8	3	1	1	11	5	8	9	9	9	241.83	2167	2167	0	38008	1.8	0.9	0.4	7.4	3.8	5.3	104040000	11032000	3005100	1204300	36236000	27136000	25426000	112
transcript=Tb427_040017500.1	transcript=Tb427_040017500.1	1	1	1	Tb427_040017500.1-p1 | transcript=Tb427_040017500.1 | gene=Tb427_040017500 | organism=Trypanosoma_brucei_Lister_strain_427_2018 | gene_product=hypothetical protein, conserved | transcript_product=hypothetical protein, conserved | location=Chr4_core_Tb427v1	1	1	1	1	0	0	0	0	1	1	0	0	0	0	1	1	0	0	0	0	1	1	10.7	10.7	10.7	21157	197	197	0	47546	0	0	0	0	10.7	10.7	14483000	0	0	0	0	5840200	8642400	8
transcript=Tb427_040017600.1	transcript=Tb427_040017600.1	2	2	2	Tb427_040017600.1-p1 | transcript=Tb427_040017600.1 | gene=Tb427_040017600 | organism=Trypanosoma_brucei_Lister_strain_427_2018 | gene_product=hypothetical protein, conserved | transcript_product=hypothetical protein, conserved | location=Chr4_core_Tb427v1	1	2	2	2	0	0	0	0	2	0	0	0	0	0	2	0	0	0	0	0	2	0	2.3	2.3	2.3	109.05	970	970	0.0004344	30007	0	0	0	0	2.3	0	8492600	0	0	0	0	8492600	0	42
transcript=Tb427_040018600.1	transcript=Tb427_040018600.1	14	14	14	Tb427_040018600.1-p1 | transcript=Tb427_040018600.1 | gene=Tb427_040018600 | organism=Trypanosoma_brucei_Lister_strain_427_2018 | gene_product=PMC2NT (NUC016) domain/3-5 exonuclease/HRDC domain containing protein, putative | transcript_product=PMC2NT (NU	1	14	14	14	2	2	1	10	8	12	2	2	1	10	8	12	2	2	1	10	8	12	25.8	25.8	25.8	78741	705	705	0	76511	4.1	3.8	1.8	17.9	15.3	22.3	790360000	12902000	30228000	14481000	174130000	126400000	432210000	33
transcript=Tb427_040019200.1	transcript=Tb427_040019200.1	5	5	5	Tb427_040019200.1-p1 | transcript=Tb427_040019200.1 | gene=Tb427_040019200 | organism=Trypanosoma_brucei_Lister_strain_427_2018 | gene_product=Retinal Maintenance, putative | transcript_product=Retinal Maintenance, putative | location=Chr4_core_Tb427v10:35	1	5	5	5	0	0	0	2	2	5	0	0	0	2	2	5	0	0	0	2	2	5	16	16	16	33963	313	313	0	67937	0	0	0	6.1	6.1	16	99178000	0	0	0	18058000	29218000	51902000	22
transcript=Tb427_040020300.1;transcript=Tb427_040020200.1	transcript=Tb427_040020300.1;transcript=Tb427_040020200.1	27;27	27;27	27;27	Tb427_040020300.1-p1 | transcript=Tb427_040020300.1 | gene=Tb427_040020300 | organism=Trypanosoma_brucei_Lister_strain_427_2018 | gene_product=Ribosomal protein L3, putative | transcript_product=Ribosomal protein L3, putative | location=Chr4_core_Tb427v10:	2	27	27	27	21	22	21	22	25	22	21	22	21	22	25	22	21	22	21	22	25	22	54.3	54.3	54.3	48691	429	429;429	0	323.31	48.5	52.9	50.1	49.7	52.7	48.5	30734000000	5584300000	7056799999.999999	4798300000	2991399999.9999995	7116699999.999999	3186299999.9999995	24
transcript=Tb427_040020700.1	transcript=Tb427_040020700.1	8	8	8	Tb427_040020700.1-p1 | transcript=Tb427_040020700.1 | gene=Tb427_040020700 | organism=Trypanosoma_brucei_Lister_strain_427_2018 | gene_product=Cytosolic carboxypeptidase N-terminal domain/Zinc carboxypeptidase, putative | transcript_product=Cytosolic carbo	1	8	8	8	1	0	0	7	6	6	1	0	0	7	6	6	1	0	0	7	6	6	15.7	15.7	15.7	84.26	773	773	0	30533	1.3	0	0	11.6	12	12	218750000	9115500	0	0	42861000	89438000	77337000	43
transcript=Tb427_040020800.1	transcript=Tb427_040020800.1	17	17	17	Tb427_040020800.1-p1 | transcript=Tb427_040020800.1 | gene=Tb427_040020800 | organism=Trypanosoma_brucei_Lister_strain_427_2018 | gene_product=RNA-binding signal recognition particle 68, putative | transcript_product=RNA-binding signal recognition particle	1	17	17	17	9	6	8	16	10	10	9	6	8	16	10	10	9	6	8	16	10	10	36.9	36.9	36.9	64354	578	578	0	89412	20.9	13.3	17.5	34.6	21.6	22.3	980090000	202970000	109790000	142120000	175860000	191370000	157990000	30
transcript=Tb427_040020900.1	transcript=Tb427_040020900.1	10	10	10	Tb427_040020900.1-p1 | transcript=Tb427_040020900.1 | gene=Tb427_040020900 | organism=Trypanosoma_brucei_Lister_strain_427_2018 | gene_product=Ribosomal protein S19e, putative | transcript_product=Ribosomal protein S19e, putative | location=Chr4_core_Tb427	1	10	10	10	4	4	5	7	10	8	4	4	5	7	10	8	4	4	5	7	10	8	49.1	49.1	49.1	18846	167	167	0	95295	26.9	26.9	27.5	38.9	49.1	39.5	8220999999.999999	259620000	245530000	849520000	737370000	3458099999.9999995	2670800000	7
transcript=Tb427_040021000.1	transcript=Tb427_040021000.1	9	9	9	Tb427_040021000.1-p1 | transcript=Tb427_040021000.1 | gene=Tb427_040021000 | organism=Trypanosoma_brucei_Lister_strain_427_2018 | gene_product=Calcineurin-like phosphoesterase, putative | transcript_product=Calcineurin-like phosphoesterase, putative | loca	1	9	9	9	3	2	2	5	8	4	3	2	2	5	8	4	3	2	2	5	8	4	25.1	25.1	25.1	46866	426	426	0	17375	7.7	4.2	4.2	12	23.5	10.3	879730000	239000000	109550000	198970000	204420000	88813000	38975000	18
transcript=Tb427_040021200.1	transcript=Tb427_040021200.1	2	2	2	Tb427_040021200.1-p1 | transcript=Tb427_040021200.1 | gene=Tb427_040021200 | organism=Trypanosoma_brucei_Lister_strain_427_2018 | gene_product=hypothetical protein, conserved | transcript_product=hypothetical protein, conserved | location=Chr4_core_Tb427v1	1	2	2	2	0	0	0	0	1	2	0	0	0	0	1	2	0	0	0	0	1	2	12.1	12.1	12.1	26433	224	224	0	31542	0	0	0	0	7.6	12.1	22330000	0	0	0	0	11339000	10991000	12
transcript=Tb427_040021300.1	transcript=Tb427_040021300.1	11	11	11	Tb427_040021300.1-p1 | transcript=Tb427_040021300.1 | gene=Tb427_040021300 | organism=Trypanosoma_brucei_Lister_strain_427_2018 | gene_product=Methyltransferase domain/Methyltransferase involved in Williams-Beuren syndrome, putative | transcript_product=Me	1	11	11	11	2	2	2	10	9	11	2	2	2	10	9	11	2	2	2	10	9	11	29.7	29.7	29.7	42303	380	380	0	246.32	10.5	10.5	10.5	29.5	29.5	29.7	8068299999.999999	40623000	61059000	43222000	1751999999.9999998	1110500000	5060900000	9
transcript=Tb427_040021600.1	transcript=Tb427_040021600.1	15	15	14	Tb427_040021600.1-p1 | transcript=Tb427_040021600.1 | gene=Tb427_040021600 | organism=Trypanosoma_brucei_Lister_strain_427_2018 | gene_product=RNA recognition motif. (a.k.a. RRM, RBD, or RNP domain), putative | transcript_product=RNA recognition motif. (a.	1	15	15	14	2	1	5	11	10	10	2	1	5	11	10	10	2	1	4	11	9	9	57.4	57.4	54.8	31266	272	272	0	98682	5.9	2.9	21	39.7	32.7	42.6	1131400000	47704000	11054000	149130000	249560000	410120000	263880000	13
transcript=Tb427_040021700.1	transcript=Tb427_040021700.1	6	6	6	Tb427_040021700.1-p1 | transcript=Tb427_040021700.1 | gene=Tb427_040021700 | organism=Trypanosoma_brucei_Lister_strain_427_2018 | gene_product=WD domain, G-beta repeat, putative | transcript_product=WD domain, G-beta repeat, putative | location=Chr4_core_T	1	6	6	6	0	1	0	2	4	4	0	1	0	2	4	4	0	1	0	2	4	4	20.4	20.4	20.4	53091	481	481	0	84844	0	3.7	0	4.6	11.4	12.1	129760000	0	7520700	0	13708000	62628000	45909000	23
transcript=Tb427_040021800.1	transcript=Tb427_040021800.1	3	3	3	Tb427_040021800.1-p1 | transcript=Tb427_040021800.1 | gene=Tb427_040021800 | organism=Trypanosoma_brucei_Lister_strain_427_2018 | gene_product=Flavodoxin/FAD binding domain/Oxidoreductase NAD-binding domain containing protein, putative | transcript_product	1	3	3	3	0	0	2	1	3	2	0	0	2	1	3	2	0	0	2	1	3	2	5.2	5.2	5.2	69071	610	610	0	39378	0	0	3.1	1.5	5.2	3.6	62990000	0	0	14217000	6219800	26696000	15857000	27
transcript=Tb427_040022300.1	transcript=Tb427_040022300.1	29	29	29	Tb427_040022300.1-p1 | transcript=Tb427_040022300.1 | gene=Tb427_040022300 | organism=Trypanosoma_brucei_Lister_strain_427_2018 | gene_product=TIP49 P-loop domain/DnaB-like helicase C terminal domain/ATPase family associated with various cellular activitie	1	29	29	29	19	19	16	26	23	25	19	19	16	26	23	25	19	19	16	26	23	25	58.9	58.9	58.9	52.61	474	474	0	323.31	46.2	48.5	42.2	57	54.2	58.4	12536000000	1226400000	1363000000	1187900000	2326600000	3152999999.9999995	3279599999.9999995	27
transcript=Tb427_040022500.1	transcript=Tb427_040022500.1	9	9	9	Tb427_040022500.1-p1 | transcript=Tb427_040022500.1 | gene=Tb427_040022500 | organism=Trypanosoma_brucei_Lister_strain_427_2018 | gene_product=Adaptor complexes medium subunit family, putative | transcript_product=Adaptor complexes medium subunit family, p	1	9	9	9	3	3	3	2	7	3	3	3	3	2	7	3	3	3	3	2	7	3	22.8	22.8	22.8	48.02	426	426	0	11424	7.3	7.5	6.6	4	18.5	6.3	184230000	15801000	13654000	15253000	7846900	111010000	20667000	23
transcript=Tb427_040022600.1	transcript=Tb427_040022600.1	11	5	5	Tb427_040022600.1-p1 | transcript=Tb427_040022600.1 | gene=Tb427_040022600 | organism=Trypanosoma_brucei_Lister_strain_427_2018 | gene_product=Alba, putative | transcript_product=Alba, putative | location=Chr4_core_Tb427v10:431188-431841(-) | protein_lengt	1	11	5	5	7	6	5	10	11	9	2	1	1	4	5	3	2	1	1	4	5	3	37.3	18	18	22704	217	217	0	143.05	35.5	31.3	30.9	36.9	37.3	33.2	458510000	23747000	18940000	31260000	145700000	152510000	86352000	12
transcript=Tb427_040022700.1	transcript=Tb427_040022700.1	12	12	6	Tb427_040022700.1-p1 | transcript=Tb427_040022700.1 | gene=Tb427_040022700 | organism=Trypanosoma_brucei_Lister_strain_427_2018 | gene_product=Alba, putative | transcript_product=Alba, putative | location=Chr4_core_Tb427v10:433424-433996(-) | protein_lengt	1	12	12	6	6	6	8	10	12	11	6	6	8	10	12	11	1	1	4	4	6	5	46.8	46.8	24.7	20808	190	190	0	323.31	34.2	34.2	40	46.3	46.8	46.8	19895000000	299450000	433040000	1602299999.9999998	2592900000	8074599999.999999	6893099999.999999	9
transcript=Tb427_040022900.1	transcript=Tb427_040022900.1	13	13	13	Tb427_040022900.1-p1 | transcript=Tb427_040022900.1 | gene=Tb427_040022900 | organism=Trypanosoma_brucei_Lister_strain_427_2018 | gene_product=hypothetical protein, conserved | transcript_product=hypothetical protein, conserved | location=Chr4_core_Tb427v1	1	13	13	13	1	1	2	8	5	9	1	1	2	8	5	9	1	1	2	8	5	9	23.4	23.4	23.4	66835	586	586	0	34986	1.7	1.7	3.2	13.1	8.4	17.9	222960000	1749800	1124900	5583700	82262000	32140000	100100000	30
transcript=Tb427_040023100.1;transcript=Tb427_040023000.1	transcript=Tb427_040023100.1;transcript=Tb427_040023000.1	4;2	4;2	4;2	Tb427_040023100.1-p1 | transcript=Tb427_040023100.1 | gene=Tb427_040023100 | organism=Trypanosoma_brucei_Lister_strain_427_2018 | gene_product=hypothetical protein, conserved | transcript_product=hypothetical protein, conserved | location=Chr4_core_Tb427v1	2	4	4	4	1	0	0	2	2	4	1	0	0	2	2	4	1	0	0	2	2	4	27.9	27.9	27.9	518.52	4526	4526;1064	0	13811	18.7	0	0	19	27.2	27.9	48128000	1984300	0	0	8058000	17398000	20688000	330
transcript=Tb427_040023200.1	transcript=Tb427_040023200.1	11	11	11	Tb427_040023200.1-p1 | transcript=Tb427_040023200.1 | gene=Tb427_040023200 | organism=Trypanosoma_brucei_Lister_strain_427_2018 | gene_product=C2 domain containing protein, putative | transcript_product=C2 domain containing protein, putative | location=Chr	1	11	11	11	4	3	4	6	10	8	4	3	4	6	10	8	4	3	4	6	10	8	15.7	15.7	15.7	104.82	906	906	0	50856	5.2	4.1	5.1	8.1	14.3	11	1420900000	598100000	487590000	7456700	180850000	97956000	48981000	58
transcript=Tb427_040023500.1	transcript=Tb427_040023500.1	3	3	3	Tb427_040023500.1-p1 | transcript=Tb427_040023500.1 | gene=Tb427_040023500 | organism=Trypanosoma_brucei_Lister_strain_427_2018 | gene_product=Protein phosphatase 2C, putative | transcript_product=Protein phosphatase 2C, putative | location=Chr4_core_Tb427	1	3	3	3	0	0	0	0	2	2	0	0	0	0	2	2	0	0	0	0	2	2	12.7	12.7	12.7	33456	314	314	0.00043048	29047	0	0	0	0	7.3	9.6	35025000	0	0	0	0	11618000	23407000	14
transcript=Tb427_040024200.1	transcript=Tb427_040024200.1	10	10	10	Tb427_040024200.1-p1 | transcript=Tb427_040024200.1 | gene=Tb427_040024200 | organism=Trypanosoma_brucei_Lister_strain_427_2018 | gene_product=Ribosomal protein L35Ae, putative | transcript_product=Ribosomal protein L35Ae, putative | location=Chr4_core_Tb4	1	10	10	10	4	3	7	8	9	9	4	3	7	8	9	9	4	3	7	8	9	9	48.3	48.3	48.3	17021	149	149	0	39968	26.2	21.5	42.3	47	47.7	47.7	5026200000	110930000	61089000	407700000	390980000	2572200000	1483199999.9999998	8
transcript=Tb427_040024400.1	transcript=Tb427_040024400.1	3	3	3	Tb427_040024400.1-p1 | transcript=Tb427_040024400.1 | gene=Tb427_040024400 | organism=Trypanosoma_brucei_Lister_strain_427_2018 | gene_product=Guanine nucleotide exchange factor in Golgi transport N-terminal/Sec7 domain containing protein, putative | trans	1	3	3	3	0	0	1	0	3	0	0	0	1	0	3	0	0	0	1	0	3	0	2.4	2.4	2.4	183.93	1671	1671	0	35718	0	0	1.3	0	2.4	0	15846000	0	0	0	0	15846000	0	80
transcript=Tb427_040024500.1	transcript=Tb427_040024500.1	3	3	3	Tb427_040024500.1-p1 | transcript=Tb427_040024500.1 | gene=Tb427_040024500 | organism=Trypanosoma_brucei_Lister_strain_427_2018 | gene_product=hypothetical protein, conserved | transcript_product=hypothetical protein, conserved | location=Chr4_core_Tb427v1	1	3	3	3	0	0	0	0	3	3	0	0	0	0	3	3	0	0	0	0	3	3	21.4	21.4	21.4	17891	159	159	0	31872	0	0	0	0	21.4	21.4	24763000	0	0	0	0	12243000	12520000	11
transcript=Tb427_040024600.1	transcript=Tb427_040024600.1	4	4	4	Tb427_040024600.1-p1 | transcript=Tb427_040024600.1 | gene=Tb427_040024600 | organism=Trypanosoma_brucei_Lister_strain_427_2018 | gene_product=Tetratricopeptide repeat/DnaJ domain containing protein, putative | transcript_product=Tetratricopeptide repeat/D	1	4	4	4	0	0	0	2	1	4	0	0	0	2	1	4	0	0	0	2	1	4	4.8	4.8	4.8	80445	705	705	0.0004268	28447	0	0	0	2.6	1.3	4.8	29755000	0	0	0	4680300	8617400	16457000	44
transcript=Tb427_040024800.1	transcript=Tb427_040024800.1	14	14	14	Tb427_040024800.1-p1 | transcript=Tb427_040024800.1 | gene=Tb427_040024800 | organism=Trypanosoma_brucei_Lister_strain_427_2018 | gene_product=Amino-transferase class IV, putative | transcript_product=Amino-transferase class IV, putative | location=Chr4_co	1	14	14	14	1	1	3	10	11	12	1	1	3	10	11	12	1	1	3	10	11	12	36.7	36.7	36.7	44218	390	390	0	50.9	3.8	3.8	8.7	24.1	30.8	29.5	1063299999.9999999	16996000	15666000	32129000	176060000	442920000	379490000	22
transcript=Tb427_040024900.1	transcript=Tb427_040024900.1	2	2	2	Tb427_040024900.1-p1 | transcript=Tb427_040024900.1 | gene=Tb427_040024900 | organism=Trypanosoma_brucei_Lister_strain_427_2018 | gene_product=hypothetical protein, conserved | transcript_product=hypothetical protein, conserved | location=Chr4_core_Tb427v1	1	2	2	2	0	0	0	1	0	2	0	0	0	1	0	2	0	0	0	1	0	2	7.2	7.2	7.2	38641	333	333	0.001228	24481	0	0	0	3.6	0	7.2	10390000	0	0	0	4344800	0	6045100	15
transcript=Tb427_040025300.1	transcript=Tb427_040025300.1	11	11	11	Tb427_040025300.1-p1 | transcript=Tb427_040025300.1 | gene=Tb427_040025300 | organism=Trypanosoma_brucei_Lister_strain_427_2018 | gene_product=hypothetical protein, conserved | transcript_product=hypothetical protein, conserved | location=Chr4_core_Tb427v1	1	11	11	11	3	5	4	6	10	10	3	5	4	6	10	10	3	5	4	6	10	10	40	40	40	42113	380	380	0	69318	13.2	18.4	13.2	27.6	35.3	37.6	375150000	12856000	26105000	22030000	37771000	150200000	126190000	24
transcript=Tb427_040025600.1	transcript=Tb427_040025600.1	23	23	23	Tb427_040025600.1-p1 | transcript=Tb427_040025600.1 | gene=Tb427_040025600 | organism=Trypanosoma_brucei_Lister_strain_427_2018 | gene_product=Glutaminyl-tRNA synthetase, non-specific RNA binding region part 1/OB-fold nucleic acid binding domain/tRNA synth	1	23	23	23	9	2	6	13	15	16	9	2	6	13	15	16	9	2	6	13	15	16	35.2	35.2	35.2	75452	667	667	0	54106	12.6	3.3	9.7	22.3	23.1	26.8	864190000	48777000	7824000	87685000	194280000	232600000	293030000	33
transcript=Tb427_040026000.1	transcript=Tb427_040026000.1	6	6	6	Tb427_040026000.1-p1 | transcript=Tb427_040026000.1 | gene=Tb427_040026000 | organism=Trypanosoma_brucei_Lister_strain_427_2018 | gene_product=Cofilin/tropomyosin-type actin-binding protein, putative | transcript_product=Cofilin/tropomyosin-type actin-bind	1	6	6	6	1	0	1	3	3	4	1	0	1	3	3	4	1	0	1	3	3	4	26.6	26.6	26.6	34809	320	320	0	10445	5.3	0	3.4	12.2	12.8	18.1	98060000	8618200	0	4074600	13598000	31106000	40662000	19
transcript=Tb427_040026100.1	transcript=Tb427_040026100.1	7	7	7	Tb427_040026100.1-p1 | transcript=Tb427_040026100.1 | gene=Tb427_040026100 | organism=Trypanosoma_brucei_Lister_strain_427_2018 | gene_product=hypothetical protein, conserved | transcript_product=hypothetical protein, conserved | location=Chr4_core_Tb427v1	1	7	7	7	1	0	1	7	4	4	1	0	1	7	4	4	1	0	1	7	4	4	35.9	35.9	35.9	35636	320	320	0	19024	4.4	0	4.4	35.9	17.8	17.8	284420000	5112300	0	2712200	94646000	73513000	108430000	15
transcript=Tb427_040026200.1	transcript=Tb427_040026200.1	3	3	3	Tb427_040026200.1-p1 | transcript=Tb427_040026200.1 | gene=Tb427_040026200 | organism=Trypanosoma_brucei_Lister_strain_427_2018 | gene_product=hypothetical protein, conserved | transcript_product=hypothetical protein, conserved | location=Chr4_core_Tb427v1	1	3	3	3	2	1	0	3	1	1	2	1	0	3	1	1	2	1	0	3	1	1	6.3	6.3	6.3	64736	572	572	0	42613	4.2	1.7	0	6.3	1.7	1.7	20330000	4423500	2664200	0	8652100	2838100	1751600	34
transcript=Tb427_040026600.1	transcript=Tb427_040026600.1	12	12	12	Tb427_040026600.1-p1 | transcript=Tb427_040026600.1 | gene=Tb427_040026600 | organism=Trypanosoma_brucei_Lister_strain_427_2018 | gene_product=Glycosyl hydrolase family 65 central catalytic domain/Glycosyl hydrolase family 65, C-terminal domain containing	1	12	12	12	1	1	1	8	6	3	1	1	1	8	6	3	1	1	1	8	6	3	11.8	11.8	11.8	128.47	1148	1148	0	12144	0.9	0.9	0.9	7.8	5.8	2.8	108270000	6000700	3372800	2898000	39542000	39705000	16753000	48
transcript=Tb427_040026800.1	transcript=Tb427_040026800.1	5	5	5	Tb427_040026800.1-p1 | transcript=Tb427_040026800.1 | gene=Tb427_040026800 | organism=Trypanosoma_brucei_Lister_strain_427_2018 | gene_product=Endonuclease/Exonuclease/phosphatase family, putative | transcript_product=Endonuclease/Exonuclease/phosphatase f	1	5	5	5	1	1	2	0	3	4	1	1	2	0	3	4	1	1	2	0	3	4	8.7	8.7	8.7	72371	654	654	0	62192	2.1	2.1	3.8	0	5.2	7	40742000	2341400	619640	7716500	0	12471000	17594000	32
transcript=Tb427_040027000.1	transcript=Tb427_040027000.1	8	8	8	Tb427_040027000.1-p1 | transcript=Tb427_040027000.1 | gene=Tb427_040027000 | organism=Trypanosoma_brucei_Lister_strain_427_2018 | gene_product=Thioredoxin/Thioredoxin-like domain containing protein, putative | transcript_product=Thioredoxin/Thioredoxin-lik	1	8	8	8	2	2	3	3	6	4	2	2	3	3	6	4	2	2	3	3	6	4	23.7	23.7	23.7	44697	413	413	0	38429	7.3	7.3	9.2	10.2	17.2	12.1	275890000	19750000	19138000	16618000	33623000	116040000	70719000	21
transcript=Tb427_040027800.1	transcript=Tb427_040027800.1	2	2	2	Tb427_040027800.1-p1 | transcript=Tb427_040027800.1 | gene=Tb427_040027800 | organism=Trypanosoma_brucei_Lister_strain_427_2018 | gene_product=hypothetical protein, conserved | transcript_product=hypothetical protein, conserved | location=Chr4_core_Tb427v1	1	2	2	2	0	0	1	0	1	2	0	0	1	0	1	2	0	0	1	0	1	2	13.3	13.3	13.3	16805	158	158	0	34409	0	0	6.3	0	6.3	13.3	46541000	0	0	5590300	0	11442000	29509000	6
transcript=Tb427_040028700.1	transcript=Tb427_040028700.1	2	2	2	Tb427_040028700.1-p1 | transcript=Tb427_040028700.1 | gene=Tb427_040028700 | organism=Trypanosoma_brucei_Lister_strain_427_2018 | gene_product=hypothetical protein, conserved | transcript_product=hypothetical protein, conserved | location=Chr4_core_Tb427v1	1	2	2	2	0	0	0	2	1	1	0	0	0	2	1	1	0	0	0	2	1	1	8.6	8.6	8.6	26056	243	243	0.0079305	18025	0	0	0	8.6	4.1	4.1	17432000	0	0	0	7804200	5687700	3940300	13
transcript=Tb427_040028800.1	transcript=Tb427_040028800.1	14	14	14	Tb427_040028800.1-p1 | transcript=Tb427_040028800.1 | gene=Tb427_040028800 | organism=Trypanosoma_brucei_Lister_strain_427_2018 | gene_product=DEAD/DEAH box helicase/Helicase conserved C-terminal domain/DBP10CT (NUC160) domain containing protein, putative	1	14	14	14	0	0	0	4	13	3	0	0	0	4	13	3	0	0	0	4	13	3	19.3	19.3	19.3	94968	843	843	0	25527	0	0	0	6.4	18.3	5	213110000	0	0	0	14368000	185900000	12834000	45
transcript=Tb427_040029300.1	transcript=Tb427_040029300.1	7	7	7	Tb427_040029300.1-p1 | transcript=Tb427_040029300.1 | gene=Tb427_040029300 | organism=Trypanosoma_brucei_Lister_strain_427_2018 | gene_product=Zeta toxin, putative | transcript_product=Zeta toxin, putative | location=Chr4_core_Tb427v10:632894-635029(+) | p	1	7	7	7	0	0	1	2	3	4	0	0	1	2	3	4	0	0	1	2	3	4	11.1	11.1	11.1	79974	711	711	0	84184	0	0	2.3	2.8	4.4	6.3	30315000	0	0	1989500	7830600	7978700	12516000	34
transcript=Tb427_040029400.1	transcript=Tb427_040029400.1	3	3	3	Tb427_040029400.1-p1 | transcript=Tb427_040029400.1 | gene=Tb427_040029400 | organism=Trypanosoma_brucei_Lister_strain_427_2018 | gene_product=HMGL-like, putative | transcript_product=HMGL-like, putative | location=Chr4_core_Tb427v10:636916-638211(+) | pro	1	3	3	3	0	0	0	3	0	1	0	0	0	3	0	1	0	0	0	3	0	1	7.9	7.9	7.9	47228	431	431	0	39508	0	0	0	7.9	0	2.3	23531000	0	0	0	17560000	0	5970800	21
transcript=Tb427_040029800.1	transcript=Tb427_040029800.1	12	12	12	Tb427_040029800.1-p1 | transcript=Tb427_040029800.1 | gene=Tb427_040029800 | organism=Trypanosoma_brucei_Lister_strain_427_2018 | gene_product=p25-alpha, putative | transcript_product=p25-alpha, putative | location=Chr4_core_Tb427v10:647155-647607(+) | pro	1	12	12	12	0	0	6	8	8	10	0	0	6	8	8	10	0	0	6	8	8	10	62	62	62	16327	150	150	0	56787	0	0	43.3	50	50.7	50.7	2135099999.9999998	0	0	254290000	135730000	379410000	1365700000	12
transcript=Tb427_040030900.1	transcript=Tb427_040030900.1	2	2	2	Tb427_040030900.1-p1 | transcript=Tb427_040030900.1 | gene=Tb427_040030900 | organism=Trypanosoma_brucei_Lister_strain_427_2018 | gene_product=hypothetical protein, conserved | transcript_product=hypothetical protein, conserved | location=Chr4_core_Tb427v1	1	2	2	2	0	0	0	0	2	2	0	0	0	0	2	2	0	0	0	0	2	2	3.4	3.4	3.4	72648	681	681	0.00043103	29206	0	0	0	0	3.4	3.4	11162000	0	0	0	0	6260500	4901100	36
transcript=Tb427_040031300.1	transcript=Tb427_040031300.1	11	11	11	Tb427_040031300.1-p1 | transcript=Tb427_040031300.1 | gene=Tb427_040031300 | organism=Trypanosoma_brucei_Lister_strain_427_2018 | gene_product=hypothetical protein, conserved | transcript_product=hypothetical protein, conserved | location=Chr4_core_Tb427v1	1	11	11	11	2	1	4	8	9	10	2	1	4	8	9	10	2	1	4	8	9	10	21.2	21.2	21.2	68.71	631	631	0	47897	4	2.1	7.3	16.2	17.6	18.5	312110000	4352400	11335000	18411000	74186000	102580000	101250000	36
transcript=Tb427_040032800.1	transcript=Tb427_040032800.1	3	3	3	Tb427_040032800.1-p1 | transcript=Tb427_040032800.1 | gene=Tb427_040032800 | organism=Trypanosoma_brucei_Lister_strain_427_2018 | gene_product=hypothetical protein, conserved | transcript_product=hypothetical protein, conserved | location=Chr4_core_Tb427v1	1	3	3	3	0	0	0	2	2	1	0	0	0	2	2	1	0	0	0	2	2	1	7.4	7.4	7.4	51939	471	471	0	37112	0	0	0	5.5	4.9	1.9	11654000	0	0	0	5621500	4546600	1485500	24
transcript=Tb427_040033100.1	transcript=Tb427_040033100.1	3	3	3	Tb427_040033100.1-p1 | transcript=Tb427_040033100.1 | gene=Tb427_040033100 | organism=Trypanosoma_brucei_Lister_strain_427_2018 | gene_product=hypothetical protein, conserved | transcript_product=hypothetical protein, conserved | location=Chr4_core_Tb427v1	1	3	3	3	0	0	2	2	3	2	0	0	2	2	3	2	0	0	2	2	3	2	20.9	20.9	20.9	17704	148	148	0	85077	0	0	14.9	12.2	20.9	14.9	176310000	0	0	15031000	19179000	74368000	67732000	7
transcript=Tb427_040033200.1	transcript=Tb427_040033200.1	2	2	2	Tb427_040033200.1-p1 | transcript=Tb427_040033200.1 | gene=Tb427_040033200 | organism=Trypanosoma_brucei_Lister_strain_427_2018 | gene_product=hypothetical protein, conserved | transcript_product=hypothetical protein, conserved | location=Chr4_core_Tb427v1	1	2	2	2	0	0	0	0	2	0	0	0	0	0	2	0	0	0	0	0	2	0	9.2	9.2	9.2	51452	448	448	0	46327	0	0	0	0	9.2	0	12036000	0	0	0	0	12036000	0	26
transcript=Tb427_040033800.1	transcript=Tb427_040033800.1	3	3	3	Tb427_040033800.1-p1 | transcript=Tb427_040033800.1 | gene=Tb427_040033800 | organism=Trypanosoma_brucei_Lister_strain_427_2018 | gene_product=CH-like domain in sperm protein/CAMSAP CH domain containing protein, putative | transcript_product=CH-like domain	1	3	3	3	0	0	0	2	2	2	0	0	0	2	2	2	0	0	0	2	2	2	13.8	13.8	13.8	30637	275	275	0	4075	0	0	0	9.1	9.1	9.1	4884900	0	0	0	834850	2433600	1616500	13
transcript=Tb427_040033900.1	transcript=Tb427_040033900.1	4	4	4	Tb427_040033900.1-p1 | transcript=Tb427_040033900.1 | gene=Tb427_040033900 | organism=Trypanosoma_brucei_Lister_strain_427_2018 | gene_product=Shwachman-Bodian-Diamond syndrome (SBDS) protein/SBDS protein C-terminal domain containing protein, putative | tr	1	4	4	4	0	0	0	3	2	3	0	0	0	3	2	3	0	0	0	3	2	3	10.3	10.3	10.3	51444	464	464	0	69105	0	0	0	5.8	3.9	8.4	43097000	0	0	0	13411000	16681000	13005000	26
transcript=Tb427_040034000.1	transcript=Tb427_040034000.1	8	8	8	Tb427_040034000.1-p1 | transcript=Tb427_040034000.1 | gene=Tb427_040034000 | organism=Trypanosoma_brucei_Lister_strain_427_2018 | gene_product=hypothetical protein, conserved | transcript_product=hypothetical protein, conserved | location=Chr4_core_Tb427v1	1	8	8	8	1	2	0	3	7	3	1	2	0	3	7	3	1	2	0	3	7	3	28.3	28.3	28.3	38252	343	343	0	26121	2.9	9	0	9	25.9	9.6	133100000	0	10354000	0	33917000	64250000	24579000	21
transcript=Tb427_040035900.1	transcript=Tb427_040035900.1	14	14	14	Tb427_040035900.1-p1 | transcript=Tb427_040035900.1 | gene=Tb427_040035900 | organism=Trypanosoma_brucei_Lister_strain_427_2018 | gene_product=SET domain containing protein, putative | transcript_product=SET domain containing protein, putative | location=C	1	14	14	14	3	2	5	7	11	11	3	2	5	7	11	11	3	2	5	7	11	11	24.1	24.1	24.1	74006	673	673	0	23045	4.8	3.9	8.8	12	17.2	20.1	237320000	9718100	4002700	18147000	38977000	94255000	72217000	36
transcript=Tb427_040036000.1	transcript=Tb427_040036000.1	7	7	7	Tb427_040036000.1-p1 | transcript=Tb427_040036000.1 | gene=Tb427_040036000 | organism=Trypanosoma_brucei_Lister_strain_427_2018 | gene_product=Uracil phosphoribosyltransferase, putative | transcript_product=Uracil phosphoribosyltransferase, putative | loca	1	7	7	7	0	0	5	5	7	7	0	0	5	5	7	7	0	0	5	5	7	7	33.3	33.3	33.3	27031	240	240	0	110.25	0	0	25	28.3	33.3	33.3	1505299999.9999998	0	0	167790000	138080000	664990000	534430000	12
transcript=Tb427_040036300.1	transcript=Tb427_040036300.1	5	5	5	Tb427_040036300.1-p1 | transcript=Tb427_040036300.1 | gene=Tb427_040036300 | organism=Trypanosoma_brucei_Lister_strain_427_2018 | gene_product=N2227-like protein, putative | transcript_product=N2227-like protein, putative | location=Chr4_core_Tb427v10:7940	1	5	5	5	0	1	2	3	2	3	0	1	2	3	2	3	0	1	2	3	2	3	15.1	15.1	15.1	47213	417	417	0	65907	0	1.9	4.3	10.6	5.8	7	143310000	0	3878300	2941600	39908000	42356000	54224000	13
transcript=Tb427_040036500.1	transcript=Tb427_040036500.1	4	4	4	Tb427_040036500.1-p1 | transcript=Tb427_040036500.1 | gene=Tb427_040036500 | organism=Trypanosoma_brucei_Lister_strain_427_2018 | gene_product=hypothetical protein, conserved | transcript_product=hypothetical protein, conserved | location=Chr4_core_Tb427v1	1	4	4	4	0	0	1	2	4	3	0	0	1	2	4	3	0	0	1	2	4	3	14.8	14.8	14.8	33746	305	305	0	72972	0	0	3.6	6.2	14.8	12.1	53106000	0	0	4003900	8999900	23730000	16373000	17
transcript=Tb427_040037000.1	transcript=Tb427_040037000.1	2	2	2	Tb427_040037000.1-p1 | transcript=Tb427_040037000.1 | gene=Tb427_040037000 | organism=Trypanosoma_brucei_Lister_strain_427_2018 | gene_product=Protein kinase domain/Protein tyrosine kinase, putative | transcript_product=Protein kinase domain/Protein tyrosi	1	2	2	2	1	1	1	2	2	2	1	1	1	2	2	2	1	1	1	2	2	2	4	4	4	66184	603	603	0	23737	2.5	2.5	2.5	4	4	4	51511000	2386600	7168900	2797600	11177000	15169000	12813000	22
transcript=Tb427_040037200.1	transcript=Tb427_040037200.1	1	1	1	Tb427_040037200.1-p1 | transcript=Tb427_040037200.1 | gene=Tb427_040037200 | organism=Trypanosoma_brucei_Lister_strain_427_2018 | gene_product=hypothetical protein, conserved | transcript_product=hypothetical protein, conserved | location=Chr4_core_Tb427v1	1	1	1	1	0	1	0	0	0	0	0	1	0	0	0	0	0	1	0	0	0	0	3.6	3.6	3.6	48693	450	450	1	-2	0	3.6	0	0	0	0	53222000	0	53222000	0	0	0	0	25
transcript=Tb427_040037900.1;transcript=Tb427_040037700.1	transcript=Tb427_040037900.1;transcript=Tb427_040037700.1	3;3	3;3	3;3	Tb427_040037900.1-p1 | transcript=Tb427_040037900.1 | gene=Tb427_040037900 | organism=Trypanosoma_brucei_Lister_strain_427_2018 | gene_product=RNA polymerase Rpb6, putative | transcript_product=RNA polymerase Rpb6, putative | location=Chr4_core_Tb427v10:82	2	3	3	3	0	0	0	0	2	2	0	0	0	0	2	2	0	0	0	0	2	2	24.3	24.3	24.3	16145	144	144;144	0	3357	0	0	0	0	16.7	18.1	26441000	0	0	0	0	13468000	12974000	8
transcript=Tb427_040038200.1	transcript=Tb427_040038200.1	7	7	7	Tb427_040038200.1-p1 | transcript=Tb427_040038200.1 | gene=Tb427_040038200 | organism=Trypanosoma_brucei_Lister_strain_427_2018 | gene_product=hypothetical protein, conserved | transcript_product=hypothetical protein, conserved | location=Chr4_core_Tb427v1	1	7	7	7	4	5	4	3	7	6	4	5	4	3	7	6	4	5	4	3	7	6	27.7	27.7	27.7	41237	379	379	0	98142	17.7	21.1	17.7	13.7	27.7	24.3	203960000	23928000	42832000	12181000	9714400	85246000	30059000	15
transcript=Tb427_050021900.1;transcript=Tb427_040038300.1	transcript=Tb427_050021900.1;transcript=Tb427_040038300.1	12;12	12;12	12;12	Tb427_050021900.1-p1 | transcript=Tb427_050021900.1 | gene=Tb427_050021900 | organism=Trypanosoma_brucei_Lister_strain_427_2018 | gene_product=Ribosomal protein L13, putative | transcript_product=Ribosomal protein L13, putative | location=Chr5_core_Tb427v1	2	12	12	12	6	5	9	7	10	9	6	5	9	7	10	9	6	5	9	7	10	9	35.1	35.1	35.1	25711	222	222;222	0	139.99	27	21.6	29.7	26.6	32	32	11770000000	525580000	1312000000	2655200000	1180400000	4151599999.9999995	1945099999.9999998	8
transcript=Tb427_040038400.1;transcript=Tb427_040038900.1	transcript=Tb427_040038400.1;transcript=Tb427_040038900.1	7;4	7;4	7;4	Tb427_040038400.1-p1 | transcript=Tb427_040038400.1 | gene=Tb427_040038400 | organism=Trypanosoma_brucei_Lister_strain_427_2018 | gene_product=Calcineurin-like phosphoesterase, putative | transcript_product=Calcineurin-like phosphoesterase, putative | loca	2	7	7	7	0	0	0	4	6	7	0	0	0	4	6	7	0	0	0	4	6	7	18.7	18.7	18.7	36775	326	326;209	0	94033	0	0	0	13.8	18.7	18.7	171450000	0	0	0	30525000	66623000	74299000	17
transcript=Tb427_040038700.1;transcript=Tb427_040038500.1	transcript=Tb427_040038700.1;transcript=Tb427_040038500.1	15;15	15;15	12;12	Tb427_040038700.1-p1 | transcript=Tb427_040038700.1 | gene=Tb427_040038700 | organism=Trypanosoma_brucei_Lister_strain_427_2018 | gene_product=EF-1 guanine nucleotide exchange domain containing protein, putative | transcript_product=EF-1 guanine nucleotide	2	15	15	12	12	8	12	13	15	15	12	8	12	13	15	15	10	6	10	11	12	12	68.1	68.1	60.2	24334	226	226;226	0	323.31	56.6	40.7	64.2	60.6	68.1	68.1	18652000000	2634100000	1052099999.9999999	3223599999.9999995	2273800000	4792100000	4676400000	12
transcript=Tb427_040039000.1;transcript=Tb427_040039200.1;transcript=Tb427_040039100.1	transcript=Tb427_040039000.1;transcript=Tb427_040039200.1;transcript=Tb427_040039100.1	5;3;3	5;3;3	5;3;3	Tb427_040039000.1-p1 | transcript=Tb427_040039000.1 | gene=Tb427_040039000 | organism=Trypanosoma_brucei_Lister_strain_427_2018 | gene_product=Serine-threonine protein phosphatase N-terminal domain/Calcineurin-like phosphoesterase, putative | transcript_pr	3	5	5	5	1	2	3	2	5	3	1	2	3	2	5	3	1	2	3	2	5	3	22.4	22.4	22.4	33713	294	294;294;294	0	22768	3.7	6.5	11.2	7.5	22.4	13.3	153400000	0	5530800	11838000	15474000	85441000	35116000	19
transcript=Tb427_040039400.1	transcript=Tb427_040039400.1	4	4	4	Tb427_040039400.1-p1 | transcript=Tb427_040039400.1 | gene=Tb427_040039400 | organism=Trypanosoma_brucei_Lister_strain_427_2018 | gene_product=hypothetical protein, conserved | transcript_product=hypothetical protein, conserved | location=Chr4_core_Tb427v1	1	4	4	4	0	1	1	1	2	2	0	1	1	1	2	2	0	1	1	1	2	2	8.7	8.7	8.7	54814	481	481	0	35584	0	2.1	2.9	1.7	3.7	4.6	17404000	0	0	1651200	2721400	5660900	7370000	26
transcript=Tb427_040039500.1	transcript=Tb427_040039500.1	10	10	10	Tb427_040039500.1-p1 | transcript=Tb427_040039500.1 | gene=Tb427_040039500 | organism=Trypanosoma_brucei_Lister_strain_427_2018 | gene_product=CBF/Mak21 family, putative | transcript_product=CBF/Mak21 family, putative | location=Chr4_core_Tb427v10:849140-8	1	10	10	10	1	2	0	9	7	8	1	2	0	9	7	8	1	2	0	9	7	8	30.6	30.6	30.6	51727	457	457	0	87748	2.6	5	0	25.4	23	25.8	612910000	7849100	12259000	0	185780000	187800000	219220000	19
transcript=Tb427_040039600.1	transcript=Tb427_040039600.1	2	2	2	Tb427_040039600.1-p1 | transcript=Tb427_040039600.1 | gene=Tb427_040039600 | organism=Trypanosoma_brucei_Lister_strain_427_2018 | gene_product=Stage II sporulation protein E (SpoIIE), putative | transcript_product=Stage II sporulation protein E (SpoIIE), p	1	2	2	2	1	0	0	1	2	2	1	0	0	1	2	2	1	0	0	1	2	2	7.5	7.5	7.5	29.99	279	279	0.0054432	20037	3.6	0	0	3.6	7.5	7.5	31324000	2944300	0	0	9460600	11413000	7506200	15
transcript=Tb427_040039700.1	transcript=Tb427_040039700.1	3	3	3	Tb427_040039700.1-p1 | transcript=Tb427_040039700.1 | gene=Tb427_040039700 | organism=Trypanosoma_brucei_Lister_strain_427_2018 | gene_product=Iron/manganese superoxide dismutases, C-terminal domain containing protein, putative | transcript_product=Iron/ma	1	3	3	3	2	1	1	1	2	1	2	1	1	1	2	1	2	1	1	1	2	1	10	10	10	48526	439	439	0	19559	6.6	4.1	4.1	4.1	7.5	4.1	48421000	5671600	3126500	3415900	2035400	30444000	3727900	21
transcript=Tb427_040040200.1	transcript=Tb427_040040200.1	32	32	32	Tb427_040040200.1-p1 | transcript=Tb427_040040200.1 | gene=Tb427_040040200 | organism=Trypanosoma_brucei_Lister_strain_427_2018 | gene_product=hypothetical protein, conserved | transcript_product=hypothetical protein, conserved | location=Chr4_core_Tb427v1	1	32	32	32	4	6	10	29	15	22	4	6	10	29	15	22	4	6	10	29	15	22	46.1	46.1	46.1	192.41	1692	1692	0	106.64	21	22.6	24.8	44.1	35.9	40.1	1709499999.9999998	67227000	94662000	196170000	495290000	324090000	532080000	98
transcript=Tb427_040040600.1	transcript=Tb427_040040600.1	7	7	7	Tb427_040040600.1-p1 | transcript=Tb427_040040600.1 | gene=Tb427_040040600 | organism=Trypanosoma_brucei_Lister_strain_427_2018 | gene_product=Protein kinase domain/Protein tyrosine kinase, putative | transcript_product=Protein kinase domain/Protein tyrosi	1	7	7	7	1	2	2	2	6	4	1	2	2	2	6	4	1	2	2	2	6	4	15.9	15.9	15.9	54338	485	485	0	11515	2.9	4.5	4.1	5.2	13.6	9.5	183760000	20868000	30635000	10631000	15194000	74974000	31456000	31
transcript=Tb427_040040800.1	transcript=Tb427_040040800.1	11	11	11	Tb427_040040800.1-p1 | transcript=Tb427_040040800.1 | gene=Tb427_040040800 | organism=Trypanosoma_brucei_Lister_strain_427_2018 | gene_product=Ubiquitin family/Ubiquitin carboxyl-terminal hydrolase, putative | transcript_product=Ubiquitin family/Ubiquitin	1	11	11	11	3	2	4	6	7	9	3	2	4	6	7	9	3	2	4	6	7	9	31.8	31.8	31.8	52018	465	465	0	34.5	8.8	6.9	11.4	17.6	19.4	24.9	458980000	30635000	8637000	47124000	53388000	130240000	188960000	18
transcript=Tb427_040040900.1	transcript=Tb427_040040900.1	1	1	1	Tb427_040040900.1-p1 | transcript=Tb427_040040900.1 | gene=Tb427_040040900 | organism=Trypanosoma_brucei_Lister_strain_427_2018 | gene_product=hypothetical protein, conserved | transcript_product=hypothetical protein, conserved | location=Chr4_core_Tb427v1	1	1	1	1	0	0	0	0	1	0	0	0	0	0	1	0	0	0	0	0	1	0	5.6	5.6	5.6	35877	322	322	0.0085248	16698	0	0	0	0	5.6	0	11802000	0	0	0	0	11802000	0	20
transcript=Tb427_040041300.1	transcript=Tb427_040041300.1	15	15	15	Tb427_040041300.1-p1 | transcript=Tb427_040041300.1 | gene=Tb427_040041300 | organism=Trypanosoma_brucei_Lister_strain_427_2018 | gene_product=N-terminal domain of 16S rRNA methyltransferase RsmF/16S rRNA methyltransferase RsmB/F, putative | transcript_pro	1	15	15	15	1	2	2	6	15	6	1	2	2	6	15	6	1	2	2	6	15	6	27.6	27.6	27.6	65047	579	579	0	72871	2.6	5	5	12.4	27.6	12.4	779160000	2508900	20134000	19705000	82478000	543540000	110800000	20
transcript=Tb427_040041400.1	transcript=Tb427_040041400.1	12	12	12	Tb427_040041400.1-p1 | transcript=Tb427_040041400.1 | gene=Tb427_040041400 | organism=Trypanosoma_brucei_Lister_strain_427_2018 | gene_product=NLE (NUC135) domain/WD domain, G-beta repeat, putative | transcript_product=NLE (NUC135) domain/WD domain, G-beta	1	12	12	12	4	7	8	8	11	9	4	7	8	8	11	9	4	7	8	8	11	9	35.5	35.5	35.5	49137	453	453	0	79178	14.6	25.4	28	23.6	33.6	29.8	707420000	31460000	105000000	51275000	85355000	311380000	122960000	19
transcript=Tb427_040041800.1	transcript=Tb427_040041800.1	12	12	12	Tb427_040041800.1-p1 | transcript=Tb427_040041800.1 | gene=Tb427_040041800 | organism=Trypanosoma_brucei_Lister_strain_427_2018 | gene_product=Helicase conserved C-terminal domain containing protein, putative | transcript_product=Helicase conserved C-termi	1	12	12	12	3	5	4	2	11	2	3	5	4	2	11	2	3	5	4	2	11	2	14.4	14.4	14.4	122.66	1092	1092	0	54351	3.2	4.8	4.1	2.5	13.6	2.5	490200000	27229000	20494000	30380000	9162900	395130000	7806600	50
transcript=Tb427_040041900.1	transcript=Tb427_040041900.1	4	4	4	Tb427_040041900.1-p1 | transcript=Tb427_040041900.1 | gene=Tb427_040041900 | organism=Trypanosoma_brucei_Lister_strain_427_2018 | gene_product=hypothetical protein, conserved | transcript_product=hypothetical protein, conserved | location=Chr4_core_Tb427v1	1	4	4	4	1	1	0	2	2	2	1	1	0	2	2	2	1	1	0	2	2	2	11.6	11.6	11.6	45459	398	398	0	79465	2.5	2.5	0	6	5.5	5.5	76130000	11532000	10961000	0	12399000	24252000	16987000	23
transcript=Tb427_040042300.1	transcript=Tb427_040042300.1	9	9	9	Tb427_040042300.1-p1 | transcript=Tb427_040042300.1 | gene=Tb427_040042300 | organism=Trypanosoma_brucei_Lister_strain_427_2018 | gene_product=Domain of unknown function (DUF1935)/Calpain family cysteine protease, putative | transcript_product=Domain of un	1	9	9	9	1	0	2	5	6	6	1	0	2	5	6	6	1	0	2	5	6	6	13.8	13.8	13.8	89719	792	792	0	13375	1.1	0	2.3	7.2	9.8	11.1	305090000	4724200	0	8893900	94173000	28721000	168580000	39
transcript=Tb427_040042400.1;transcript=Tb427_080088800.1	transcript=Tb427_040042400.1;transcript=Tb427_080088800.1	11;6	11;6	11;6	Tb427_040042400.1-p1 | transcript=Tb427_040042400.1 | gene=Tb427_040042400 | organism=Trypanosoma_brucei_Lister_strain_427_2018 | gene_product=Domain of unknown function (DUF1935)/Calpain family cysteine protease, putative | transcript_product=Domain of un	2	11	11	11	6	3	6	9	8	10	6	3	6	9	8	10	6	3	6	9	8	10	14.5	14.5	14.5	94.77	853	853;889	0	110.54	10.3	6.2	10.3	13.2	10.3	14.4	1580499999.9999998	129060000	29571000	148720000	348660000	428310000	496160000	34
transcript=Tb427_040043100.1	transcript=Tb427_040043100.1	3	3	3	Tb427_040043100.1-p1 | transcript=Tb427_040043100.1 | gene=Tb427_040043100 | organism=Trypanosoma_brucei_Lister_strain_427_2018 | gene_product=hypothetical protein, conserved | transcript_product=hypothetical protein, conserved | location=Chr4_core_Tb427v1	1	3	3	3	0	0	0	0	3	2	0	0	0	0	3	2	0	0	0	0	3	2	12	12	12	30238	259	259	0	31104	0	0	0	0	12	8.5	28758000	0	0	0	0	21222000	7535300	14
transcript=Tb427_040043300.1	transcript=Tb427_040043300.1	12	12	12	Tb427_040043300.1-p1 | transcript=Tb427_040043300.1 | gene=Tb427_040043300 | organism=Trypanosoma_brucei_Lister_strain_427_2018 | gene_product=35-cyclic nucleotide phosphodiesterase, putative | transcript_product=35-cyclic nucleotide phosphodiesterase,	1	12	12	12	2	3	2	5	8	7	2	3	2	5	8	7	2	3	2	5	8	7	17.9	17.9	17.9	104.09	943	943	0	21746	2.4	4.7	3.2	8.6	12.6	10.8	1134100000	983620000	11440000	12851000	20176000	72264000	33778000	40
transcript=Tb427_040043400.1	transcript=Tb427_040043400.1	4	4	4	Tb427_040043400.1-p1 | transcript=Tb427_040043400.1 | gene=Tb427_040043400 | organism=Trypanosoma_brucei_Lister_strain_427_2018 | gene_product=GHMP kinases N terminal domain/GHMP kinases C terminal, putative | transcript_product=GHMP kinases N terminal dom	1	4	4	4	2	0	0	0	2	2	2	0	0	0	2	2	2	0	0	0	2	2	14	14	14	35.54	329	329	0	36715	8.5	0	0	0	9.1	8.5	24327000	5765200	0	0	0	10697000	7864200	17
transcript=Tb427_040043800.1	transcript=Tb427_040043800.1	8	8	8	Tb427_040043800.1-p1 | transcript=Tb427_040043800.1 | gene=Tb427_040043800 | organism=Trypanosoma_brucei_Lister_strain_427_2018 | gene_product=N-terminal beta-sandwich domain of polyadenylation factor/mRNA cleavage and polyadenylation factor CLP1 P-loop, p	1	8	8	8	0	3	5	3	5	6	0	3	5	3	5	6	0	3	5	3	5	6	19.9	19.9	19.9	55664	512	512	0	22931	0	8.8	13.5	6.6	12.1	14.3	170610000	0	14488000	32175000	22858000	51564000	49524000	21
transcript=Tb427_040044200.1	transcript=Tb427_040044200.1	17	17	1	Tb427_040044200.1-p1 | transcript=Tb427_040044200.1 | gene=Tb427_040044200 | organism=Trypanosoma_brucei_Lister_strain_427_2018 | gene_product=hypothetical protein, conserved | transcript_product=hypothetical protein, conserved | location=Chr4_core_Tb427v1	1	17	17	1	4	8	3	8	14	11	4	8	3	8	14	11	0	0	0	1	1	1	22.4	22.4	2.2	103.28	934	934	0	61646	4.9	10.3	3.9	10.1	17.6	14.1	692000000	30565000	86739000	13283000	94777000	285530000	181100000	42
transcript=Tb427_040044300.1	transcript=Tb427_040044300.1	11	11	10	Tb427_040044300.1-p1 | transcript=Tb427_040044300.1 | gene=Tb427_040044300 | organism=Trypanosoma_brucei_Lister_strain_427_2018 | gene_product=hypothetical protein, conserved | transcript_product=hypothetical protein, conserved | location=Chr4_core_Tb427v1	1	11	11	10	4	8	3	2	8	5	4	8	3	2	8	5	3	7	2	1	8	4	13.7	13.7	12.2	100.25	896	896	0	102.23	6.1	9.6	4.6	3.1	10.8	6.8	354030000	39812000	84575000	19330000	12529000	162580000	35206000	48
transcript=Tb427_040045900.1;transcript=Tb427_040045700.1;transcript=Tb427_040045500.1;transcript=Tb427_040045300.1;transcript=Tb427_040045100.1	transcript=Tb427_040045900.1;transcript=Tb427_040045700.1;transcript=Tb427_040045500.1;transcript=Tb427_040045300.1;transcript=Tb427_040045100.1	2;2;2;2;2	2;2;2;2;2	2;2;2;2;2	Tb427_040045900.1-p1 | transcript=Tb427_040045900.1 | gene=Tb427_040045900 | organism=Trypanosoma_brucei_Lister_strain_427_2018 | gene_product=hypothetical protein, conserved | transcript_product=hypothetical protein, conserved | location=Chr4_core_Tb427v1	5	2	2	2	0	0	0	2	2	2	0	0	0	2	2	2	0	0	0	2	2	2	6.1	6.1	6.1	36.2	330	330;330;330;330;330	0	66686	0	0	0	6.1	6.1	6.1	1598299999.9999998	0	0	0	512490000	242750000	843020000	23
transcript=Tb427_040046200.1	transcript=Tb427_040046200.1	2	2	1	Tb427_040046200.1-p1 | transcript=Tb427_040046200.1 | gene=Tb427_040046200 | organism=Trypanosoma_brucei_Lister_strain_427_2018 | gene_product=hypothetical protein, conserved | transcript_product=hypothetical protein, conserved | location=Chr4_core_Tb427v1	1	2	2	1	0	1	0	0	2	1	0	1	0	0	2	1	0	0	0	0	1	1	3.5	3.5	2.2	64258	623	623	0	70829	0	1.3	0	0	3.5	2.2	55754000	0	16787000	0	0	37260000	1706900	18
transcript=Tb427_040046500.1	transcript=Tb427_040046500.1	2	2	2	Tb427_040046500.1-p1 | transcript=Tb427_040046500.1 | gene=Tb427_040046500 | organism=Trypanosoma_brucei_Lister_strain_427_2018 | gene_product=Domain of unknown function (DUF4498), putative | transcript_product=Domain of unknown function (DUF4498), putativ	1	2	2	2	0	0	0	2	1	2	0	0	0	2	1	2	0	0	0	2	1	2	7.9	7.9	7.9	40723	365	365	0.00083438	25955	0	0	0	7.9	2.7	7.9	68486000	0	0	0	16740000	16639000	35106000	17
transcript=Tb427_080085500.1;transcript=Tb427_040046900.1	transcript=Tb427_080085500.1;transcript=Tb427_040046900.1	5;5	5;5	5;5	Tb427_080085500.1-p1 | transcript=Tb427_080085500.1 | gene=Tb427_080085500 | organism=Trypanosoma_brucei_Lister_strain_427_2018 | gene_product=Inorganic H+ pyrophosphatase, putative | transcript_product=Inorganic H+ pyrophosphatase, putative | location=Chr	2	5	5	5	0	0	3	1	1	3	0	0	3	1	1	3	0	0	3	1	1	3	8	8	8	86.07	826	826;826	0	87679	0	0	5	1.3	1.8	4.4	87873000	0	0	23344000	19336000	6684700	38509000	28
transcript=Tb427_040048000.1	transcript=Tb427_040048000.1	12	12	12	Tb427_040048000.1-p1 | transcript=Tb427_040048000.1 | gene=Tb427_040048000 | organism=Trypanosoma_brucei_Lister_strain_427_2018 | gene_product=ABC transporter transmembrane region/ABC transporter, putative | transcript_product=ABC transporter transmembrane	1	12	12	12	3	3	4	5	11	5	3	3	4	5	11	5	3	3	4	5	11	5	8.3	8.3	8.3	193.97	1759	1759	0	46685	1.6	1.9	2.1	3.7	7.8	3.4	940300000	69067000	34670000	524540000	29590000	238260000	44166000	80
transcript=Tb427_040048600.1;transcript=Tb427_080084100.1	transcript=Tb427_040048600.1	15;1	15;1	15;1	Tb427_040048600.1-p1 | transcript=Tb427_040048600.1 | gene=Tb427_040048600 | organism=Trypanosoma_brucei_Lister_strain_427_2018 | gene_product=hypothetical protein, conserved | transcript_product=hypothetical protein, conserved | location=Chr4_core_Tb427v1	2	15	15	15	6	5	5	8	10	8	6	5	5	8	10	8	6	5	5	8	10	8	25	25	25	92189	823	823;822	0	50734	7.7	6.7	6.7	12.9	19.4	11.9	466790000	64212000	42245000	42204000	87856000	169870000	60405000	36
transcript=Tb427_040048700.1	transcript=Tb427_040048700.1	3	3	3	Tb427_040048700.1-p1 | transcript=Tb427_040048700.1 | gene=Tb427_040048700 | organism=Trypanosoma_brucei_Lister_strain_427_2018 | gene_product=hypothetical protein, conserved | transcript_product=hypothetical protein, conserved | location=Chr4_core_Tb427v1	1	3	3	3	0	0	0	0	3	1	0	0	0	0	3	1	0	0	0	0	3	1	3.6	3.6	3.6	117.7	1080	1080	0	46587	0	0	0	0	3.6	1	24608000	0	0	0	0	21922000	2685800	38
transcript=Tb427_040048800.1	transcript=Tb427_040048800.1	5	5	5	Tb427_040048800.1-p1 | transcript=Tb427_040048800.1 | gene=Tb427_040048800 | organism=Trypanosoma_brucei_Lister_strain_427_2018 | gene_product=hypothetical protein, conserved | transcript_product=hypothetical protein, conserved | location=Chr4_core_Tb427v1	1	5	5	5	1	0	0	2	3	1	1	0	0	2	3	1	1	0	0	2	3	1	6.7	6.7	6.7	98394	902	902	0	19932	1.1	0	0	3.1	4.1	1.7	34696000	1100200	0	0	6539800	23534000	3522100	47
transcript=Tb427_040049100.1	transcript=Tb427_040049100.1	7	7	7	Tb427_040049100.1-p1 | transcript=Tb427_040049100.1 | gene=Tb427_040049100 | organism=Trypanosoma_brucei_Lister_strain_427_2018 | gene_product=Mitochondrial ribosomal protein L51 / S25 / CI-B8 domain containing protein, putative | transcript_product=Mitoch	1	7	7	7	1	1	1	5	6	5	1	1	1	5	6	5	1	1	1	5	6	5	34.6	34.6	34.6	31248	260	260	0	15792	4.2	4.2	4.2	20.4	30.8	21.5	183570000	6923300	13314000	0	31678000	88627000	43029000	17
transcript=Tb427_040049200.1	transcript=Tb427_040049200.1	4	4	4	Tb427_040049200.1-p1 | transcript=Tb427_040049200.1 | gene=Tb427_040049200 | organism=Trypanosoma_brucei_Lister_strain_427_2018 | gene_product=hypothetical protein, conserved | transcript_product=hypothetical protein, conserved | location=Chr4_core_Tb427v1	1	4	4	4	0	0	0	3	0	2	0	0	0	3	0	2	0	0	0	3	0	2	18.5	18.5	18.5	34582	319	319	0	14947	0	0	0	12.9	0	9.4	29799000	0	0	0	17826000	0	11973000	11
transcript=Tb427_040049600.1	transcript=Tb427_040049600.1	4	4	4	Tb427_040049600.1-p1 | transcript=Tb427_040049600.1 | gene=Tb427_040049600 | organism=Trypanosoma_brucei_Lister_strain_427_2018 | gene_product=Tetrapyrrole (Corrin/Porphyrin) Methylases, putative | transcript_product=Tetrapyrrole (Corrin/Porphyrin) Methyla	1	4	4	4	0	0	3	3	4	4	0	0	3	3	4	4	0	0	3	3	4	4	20.8	20.8	20.8	29456	269	269	0	29505	0	0	14.5	14.5	20.8	20.8	106210000	0	0	8048200	18686000	42948000	36532000	11
transcript=Tb427_040049700.1	transcript=Tb427_040049700.1	4	4	4	Tb427_040049700.1-p1 | transcript=Tb427_040049700.1 | gene=Tb427_040049700 | organism=Trypanosoma_brucei_Lister_strain_427_2018 | gene_product=Protein of unknown function DUF84, putative | transcript_product=Protein of unknown function DUF84, putative | lo	1	4	4	4	0	0	0	0	4	4	0	0	0	0	4	4	0	0	0	0	4	4	32	32	32	19967	181	181	0	6471	0	0	0	0	32	32	67871000	0	0	0	0	29399000	38472000	10
transcript=Tb427_040050200.1	transcript=Tb427_040050200.1	10	10	10	Tb427_040050200.1-p1 | transcript=Tb427_040050200.1 | gene=Tb427_040050200 | organism=Trypanosoma_brucei_Lister_strain_427_2018 | gene_product=MYND finger containing protein, putative | transcript_product=MYND finger containing protein, putative | location	1	10	10	10	5	4	5	8	7	9	5	4	5	8	7	9	5	4	5	8	7	9	22.2	22.2	22.2	54104	483	483	0	21081	12	8.3	12	16.4	16.4	20.1	391170000	102210000	60730000	20780000	49383000	84744000	73325000	31
transcript=Tb427_040051000.1	transcript=Tb427_040051000.1	1	1	1	Tb427_040051000.1-p1 | transcript=Tb427_040051000.1 | gene=Tb427_040051000 | organism=Trypanosoma_brucei_Lister_strain_427_2018 | gene_product=hypothetical protein, conserved | transcript_product=hypothetical protein, conserved | location=Chr4_core_Tb427v1	1	1	1	1	0	0	0	0	1	0	0	0	0	0	1	0	0	0	0	0	1	0	3.8	3.8	3.8	46145	423	423	0.0004279	28582	0	0	0	0	3.8	0	12277000	0	0	0	0	12277000	0	16
transcript=Tb427_040051100.1	transcript=Tb427_040051100.1	2	2	2	Tb427_040051100.1-p1 | transcript=Tb427_040051100.1 | gene=Tb427_040051100 | organism=Trypanosoma_brucei_Lister_strain_427_2018 | gene_product=Cullin family/Cullin protein neddylation domain containing protein, putative | transcript_product=Cullin family/C	1	2	2	2	0	0	0	1	1	1	0	0	0	1	1	1	0	0	0	1	1	1	2.4	2.4	2.4	108.91	953	953	0.0047412	21258	0	0	0	1.3	1.3	1.2	14126000	0	0	0	1960300	9828500	2337400	53
transcript=Tb427_040052500.1	transcript=Tb427_040052500.1	8	8	8	Tb427_040052500.1-p1 | transcript=Tb427_040052500.1 | gene=Tb427_040052500 | organism=Trypanosoma_brucei_Lister_strain_427_2018 | gene_product=Enoyl-CoA hydratase/isomerase, putative | transcript_product=Enoyl-CoA hydratase/isomerase, putative | location=C	1	8	8	8	5	7	6	7	8	6	5	7	6	7	8	6	5	7	6	7	8	6	25.5	25.5	25.5	45363	400	400	0	139.76	14.8	18.5	15.8	18.5	25.5	16.8	3087799999.9999995	425970000	550290000	286120000	463750000	872570000	489140000	16
transcript=Tb427_040052700.1;transcript=Tb427_080080700.1	transcript=Tb427_040052700.1;transcript=Tb427_080080700.1	13;12	13;12	13;12	Tb427_040052700.1-p1 | transcript=Tb427_040052700.1 | gene=Tb427_040052700 | organism=Trypanosoma_brucei_Lister_strain_427_2018 | gene_product=Symplekin tight junction protein C terminal, putative | transcript_product=Symplekin tight junction protein C ter	2	13	13	13	1	2	2	2	11	5	1	2	2	2	11	5	1	2	2	2	11	5	10.7	10.7	10.7	157.93	1445	1445;1445	0	23275	0.8	1.6	1.6	1.9	9.8	4.1	146040000	4431800	12371000	20351000	5434000	92485000	10968000	74
transcript=Tb427_040052800.1	transcript=Tb427_040052800.1	2	2	2	Tb427_040052800.1-p1 | transcript=Tb427_040052800.1 | gene=Tb427_040052800 | organism=Trypanosoma_brucei_Lister_strain_427_2018 | gene_product=hypothetical protein, conserved | transcript_product=hypothetical protein, conserved | location=Chr4_core_Tb427v1	1	2	2	2	0	1	0	0	1	1	0	1	0	0	1	1	0	1	0	0	1	1	3.9	3.9	3.9	74858	675	675	0	11859	0	1.8	0	0	2.1	2.1	6242000	0	0	0	0	4065200	2176800	28
transcript=Tb427_040053500.1	transcript=Tb427_040053500.1	19	19	2	Tb427_040053500.1-p1 | transcript=Tb427_040053500.1 | gene=Tb427_040053500 | organism=Trypanosoma_brucei_Lister_strain_427_2018 | gene_product=Calreticulin family, putative | transcript_product=Calreticulin family, putative | location=Chr4_core_Tb427v10:12	1	19	19	2	8	2	10	12	13	18	8	2	10	12	13	18	1	0	1	2	1	2	52.8	52.8	7.9	44954	394	394	0	183.01	24.6	5.8	37.1	36.8	34.8	52.8	2860700000	365710000	10714000	693790000	475180000	497520000	817830000	25
transcript=Tb427_040053600.1;transcript=Tb427_080079800.1	transcript=Tb427_040053600.1;transcript=Tb427_080079800.1	29;28	29;28	29;28	Tb427_040053600.1-p1 | transcript=Tb427_040053600.1 | gene=Tb427_040053600 | organism=Trypanosoma_brucei_Lister_strain_427_2018 | gene_product=RNA polymerase Rpb1, domain 1/RNA polymerase Rpb1, domain 2/RNA polymerase Rpb1, domain 3/RNA polymerase Rpb1, do	2	29	29	29	9	14	10	11	25	11	9	14	10	11	25	11	9	14	10	11	25	11	21	21	21	196.7	1765	1765;1765	0	86586	7.7	10.3	8.1	7.6	18.5	7.8	736080000	50165000	136570000	45628000	84875000	318800000	100040000	92
transcript=Tb427_040053700.1;transcript=Tb427_080079700.1	transcript=Tb427_040053700.1;transcript=Tb427_080079700.1	6;5	5;4	5;4	Tb427_040053700.1-p1 | transcript=Tb427_040053700.1 | gene=Tb427_040053700 | organism=Trypanosoma_brucei_Lister_strain_427_2018 | gene_product=Serine-threonine protein phosphatase N-terminal domain/Calcineurin-like phosphoesterase, putative | transcript_pr	2	6	5	5	1	1	1	6	5	5	1	1	1	5	5	5	1	1	1	5	5	5	22.5	19.9	19.9	39317	346	346;346	0	18175	4	4.3	4.3	22.5	19.9	19.9	258340000	10573000	4341300	3931200	66316000	85011000	88168000	18
transcript=Tb427_040053800.1	transcript=Tb427_040053800.1	16	16	16	Tb427_040053800.1-p1 | transcript=Tb427_040053800.1 | gene=Tb427_040053800 | organism=Trypanosoma_brucei_Lister_strain_427_2018 | gene_product=Pyridine nucleotide-disulphide oxidoreductase/FAD dependent oxidoreductase/Pyridine nucleotide-disulphide oxidore	1	16	16	16	6	5	4	10	11	14	6	5	4	10	11	14	6	5	4	10	11	14	33.4	33.4	33.4	63448	581	581	0	61026	15	10.5	8.1	20.5	24.4	30.1	545190000	41889000	70034000	36070000	83663000	184250000	129280000	32
transcript=Tb427_040054700.1	transcript=Tb427_040054700.1	2	2	2	Tb427_040054700.1-p1 | transcript=Tb427_040054700.1 | gene=Tb427_040054700 | organism=Trypanosoma_brucei_Lister_strain_427_2018 | gene_product=KH domain/Domain of unknown function (DUF1771)/Smr domain containing protein, putative | transcript_product=KH do	1	2	2	2	0	0	0	0	1	2	0	0	0	0	1	2	0	0	0	0	1	2	7.9	7.9	7.9	28827	265	265	0.0069018	18974	0	0	0	0	4.5	7.9	7128800	0	0	0	0	2070700	5058100	16
transcript=Tb427_080078800.1;transcript=Tb427_040054800.1	transcript=Tb427_080078800.1;transcript=Tb427_040054800.1	3;3	3;3	3;3	Tb427_080078800.1-p1 | transcript=Tb427_080078800.1 | gene=Tb427_080078800 | organism=Trypanosoma_brucei_Lister_strain_427_2018 | gene_product=Maf1 regulator, putative | transcript_product=Maf1 regulator, putative | location=Chr8_core_Tb427v10:1964427-1965	2	3	3	3	1	0	1	2	2	3	1	0	1	2	2	3	1	0	1	2	2	3	15.1	15.1	15.1	29701	265	265;265	0	49844	4.5	0	4.5	9.1	9.1	15.1	41321000	4598000	0	2222700	6509800	13201000	14789000	10
transcript=Tb427_040055200.1;transcript=Tb427_080078500.1	transcript=Tb427_040055200.1;transcript=Tb427_080078500.1	2;2	2;2	2;2	Tb427_040055200.1-p1 | transcript=Tb427_040055200.1 | gene=Tb427_040055200 | organism=Trypanosoma_brucei_Lister_strain_427_2018 | gene_product=Protein kinase domain/Protein tyrosine kinase, putative | transcript_product=Protein kinase domain/Protein tyrosi	2	2	2	2	0	0	1	0	2	2	0	0	1	0	2	2	0	0	1	0	2	2	3.9	3.9	3.9	73256	647	647;650	0	39829	0	0	2.5	0	3.9	3.9	51508000	0	0	3167000	0	39303000	9038100	27
transcript=Tb427_040055400.1	transcript=Tb427_040055400.1	2	2	2	Tb427_040055400.1-p1 | transcript=Tb427_040055400.1 | gene=Tb427_040055400 | organism=Trypanosoma_brucei_Lister_strain_427_2018 | gene_product=Nucleoporin complex subunit 54, putative | transcript_product=Nucleoporin complex subunit 54, putative | location	1	2	2	2	2	0	1	0	2	1	2	0	1	0	2	1	2	0	1	0	2	1	2.6	2.6	2.6	70.56	737	737	0	11183	2.6	0	1.5	0	2.6	1.5	20083000	742760	0	0	0	16898000	2441700	17
transcript=Tb427_080077200.1;transcript=Tb427_040056400.1	transcript=Tb427_080077200.1;transcript=Tb427_040056400.1	2;2	2;2	2;2	Tb427_080077200.1-p1 | transcript=Tb427_080077200.1 | gene=Tb427_080077200 | organism=Trypanosoma_brucei_Lister_strain_427_2018 | gene_product=Component of IIS longevity pathway SMK-1, putative | transcript_product=Component of IIS longevity pathway SMK-1,	2	2	2	2	0	0	0	0	2	0	0	0	0	0	2	0	0	0	0	0	2	0	2.5	2.5	2.5	95.9	876	876;888	0.0047226	20994	0	0	0	0	2.5	0	13870000	0	0	0	0	13870000	0	40
transcript=Tb427_080075900.1;transcript=Tb427_040056900.1	transcript=Tb427_080075900.1;transcript=Tb427_040056900.1	2;2	2;2	2;2	Tb427_080075900.1-p1 | transcript=Tb427_080075900.1 | gene=Tb427_080075900 | organism=Trypanosoma_brucei_Lister_strain_427_2018 | gene_product=hypothetical protein, conserved | transcript_product=hypothetical protein, conserved | location=Chr8_core_Tb427v1	2	2	2	2	0	0	0	0	2	1	0	0	0	0	2	1	0	0	0	0	2	1	4.9	4.9	4.9	42497	385	385;387	0	31479	0	0	0	0	4.9	2.3	34711000	0	0	0	0	32986000	1724900	19
transcript=Tb427_040057100.1;transcript=Tb427_080075700.1	transcript=Tb427_040057100.1;transcript=Tb427_080075700.1	3;2	3;2	3;2	Tb427_040057100.1-p1 | transcript=Tb427_040057100.1 | gene=Tb427_040057100 | organism=Trypanosoma_brucei_Lister_strain_427_2018 | gene_product=hypothetical protein, conserved | transcript_product=hypothetical protein, conserved | location=Chr4_core_Tb427v1	2	3	3	3	0	0	0	2	1	2	0	0	0	2	1	2	0	0	0	2	1	2	2.6	2.6	2.6	164.9	1460	1460;1460	0	45087	0	0	0	1.6	1	1.6	25299000	0	0	0	3337100	9414900	12547000	67
transcript=Tb427_050005700.1;transcript=Tb427_050007300.1;transcript=Tb427_040041700.1;transcript=Tb427_040041600.1;transcript=Tb427_040041500.1;transcript=Tb427_040047500.1;transcript=Tb427_040047600.1;transcript=Tb427_060005200.1;transcript=Tb427_070066600.1;transcript=Tb427_070066500.1;transcript=Tb427_000810900.1;transcript=Tb427_060007800.1;transcript=Tb427_060011200.1;transcript=Tb427_00077…	transcript=Tb427_050005700.1;transcript=Tb427_050007300.1	19;19;3;3;3;2;2;2;2;2;2;2;2;2;2;2;2;2;2;2;2;2;2;2;2;2;1;1;1;1;1;1;1;1;1;1;1;1;1;1;1;1;1;1;1;1;1;1;1;1;1;1	1;1;0;0;0;0;0;0;0;0;0;0;0;0;0;0;0;0;0;0;0;0;0;0;0;0;0;0;0;0;0;0;0;0;0;0;0;0;0;0;0;0;0;0;0;0;0;0;0;0;0;0	1;1;0;0;0;0;0;0;0;0;0;0;0;0;0;0;0;0;0;0;0;0;0;0;0;0;0;0;0;0;0;0;0;0;0;0;0;0;0;0;0;0;0;0;0;0;0;0;0;0;0;0	Tb427_050005700.1-p1 | transcript=Tb427_050005700.1 | gene=Tb427_050005700 | organism=Trypanosoma_brucei_Lister_strain_427_2018 | gene_product=Adenylate and Guanylate cyclase catalytic domain containing protein, putative | transcript_product=Adenylate and	52	19	1	1	7	7	9	10	11	13	1	1	1	1	0	0	1	1	1	1	0	0	18.6	1.1	1.1	136.6	1236	1236;1236;1234;1232;1232;1247;1084;1254;1267;1267;1268;337;1243;1268;1269;1269;1269;1271;1274;1245;1289;1242;1145;1242;1211;1246;1268;1237;1205;1214;1234;1237;1268;1268;1268;1281;1268;1268;1268;1243;1268;1268;1268;1268;1239;1240;1268;1249;1241;1242;1243;1249	0	33394	7.2	7.5	9.8	9.4	10.7	12.9	109550000	32703000	31245000	19886000	25716000	0	0	49
transcript=Tb427_050006700.1	transcript=Tb427_050006700.1	41	41	19	Tb427_050006700.1-p1 | transcript=Tb427_050006700.1 | gene=Tb427_050006700 | organism=Trypanosoma_brucei_Lister_strain_427_2018 | gene_product=Retrotransposon hot spot protein, putative | transcript_product=Retrotransposon hot spot protein, putative | loca	1	41	41	19	31	31	29	24	26	23	31	31	29	24	26	23	14	15	12	10	10	8	55.6	55.6	25.1	95201	829	829	0	323.31	42.2	48	40.8	32.1	34	33.2	14753000000	3189099999.9999995	3194399999.9999995	2564800000	1085100000	3185899999.9999995	1533299999.9999998	51
transcript=Tb427_050007400.1	transcript=Tb427_050007400.1	20	20	2	Tb427_050007400.1-p1 | transcript=Tb427_050007400.1 | gene=Tb427_050007400 | organism=Trypanosoma_brucei_Lister_strain_427_2018 | gene_product=Adenylate and Guanylate cyclase catalytic domain containing protein, putative | transcript_product=Adenylate and	1	20	20	2	7	8	8	10	12	14	7	8	8	10	12	14	1	2	0	1	1	1	19.2	19.2	1.2	133.67	1206	1206	0	127.94	6.9	7.9	9	9.2	11.6	13.9	3051199999.9999995	353810000	389750000	282860000	458160000	883800000	682850000	45
transcript=Tb427_050008600.1	transcript=Tb427_050008600.1	30	30	30	Tb427_050008600.1-p1 | transcript=Tb427_050008600.1 | gene=Tb427_050008600 | organism=Trypanosoma_brucei_Lister_strain_427_2018 | gene_product=BNR repeat-like domain containing protein, putative | transcript_product=BNR repeat-like domain containing protei	1	30	30	30	14	4	25	19	21	24	14	4	25	19	21	24	14	4	25	19	21	24	51.5	51.5	51.5	84.59	775	775	0	224.92	24	5.8	44.3	35.2	34.1	42.1	2103499999.9999998	275200000	30686000	690300000	238850000	350260000	518240000	40
transcript=Tb427_050008800.1	transcript=Tb427_050008800.1	11	11	11	Tb427_050008800.1-p1 | transcript=Tb427_050008800.1 | gene=Tb427_050008800 | organism=Trypanosoma_brucei_Lister_strain_427_2018 | gene_product=Respiratory-chain NADH dehydrogenase 51 Kd subunit/SLBB domain/NADH-ubiquinone oxidoreductase-F iron-sulfur bindi	1	11	11	11	4	5	4	7	10	5	4	5	4	7	10	5	4	5	4	7	10	5	22.8	22.8	22.8	55.32	496	496	0	24107	8.9	10.7	7.5	16.7	20.8	11.7	326360000	13761000	15540000	16496000	36481000	185890000	58202000	22
transcript=Tb427_050009200.1	transcript=Tb427_050009200.1	3	3	3	Tb427_050009200.1-p1 | transcript=Tb427_050009200.1 | gene=Tb427_050009200 | organism=Trypanosoma_brucei_Lister_strain_427_2018 | gene_product=Putative RNA methylase family UPF0020, putative | transcript_product=Putative RNA methylase family UPF0020, putat	1	3	3	3	1	0	0	0	2	0	1	0	0	0	2	0	1	0	0	0	2	0	3.8	3.8	3.8	99552	925	925	0.0012376	25045	1.2	0	0	0	2.6	0	11135000	794710	0	0	0	10340000	0	37
transcript=Tb427_050009600.1	transcript=Tb427_050009600.1	13	13	13	Tb427_050009600.1-p1 | transcript=Tb427_050009600.1 | gene=Tb427_050009600 | organism=Trypanosoma_brucei_Lister_strain_427_2018 | gene_product=hypothetical protein, conserved | transcript_product=hypothetical protein, conserved | location=Chr5_core_Tb427v1	1	13	13	13	6	6	6	5	8	10	6	6	6	5	8	10	6	6	6	5	8	10	26.3	26.3	26.3	71508	661	661	0	52097	11.5	11.5	11.5	8.8	18	21.2	552650000	91007000	72852000	66290000	29602000	180750000	112150000	29
transcript=Tb427_050009800.1	transcript=Tb427_050009800.1	1	1	1	Tb427_050009800.1-p1 | transcript=Tb427_050009800.1 | gene=Tb427_050009800 | organism=Trypanosoma_brucei_Lister_strain_427_2018 | gene_product=ATP synthase (C/AC39) subunit, putative | transcript_product=ATP synthase (C/AC39) subunit, putative | location=C	1	1	1	1	0	0	1	0	1	1	0	0	1	0	1	1	0	0	1	0	1	1	3.1	3.1	3.1	42833	383	383	0.0043633	21543	0	0	3.1	0	3.1	3.1	16231000	0	0	0	0	9611600	6619200	18
transcript=Tb427_050010000.1	transcript=Tb427_050010000.1	3	3	3	Tb427_050010000.1-p1 | transcript=Tb427_050010000.1 | gene=Tb427_050010000 | organism=Trypanosoma_brucei_Lister_strain_427_2018 | gene_product=hypothetical protein, conserved | transcript_product=hypothetical protein, conserved | location=Chr5_core_Tb427v1	1	3	3	3	0	0	0	0	2	1	0	0	0	0	2	1	0	0	0	0	2	1	1.6	1.6	1.6	233.25	2127	2127	0.0008285	25573	0	0	0	0	1.3	0.4	11445000	0	0	0	0	6061900	5382700	103
transcript=Tb427_050010100.1	transcript=Tb427_050010100.1	2	2	2	Tb427_050010100.1-p1 | transcript=Tb427_050010100.1 | gene=Tb427_050010100 | organism=Trypanosoma_brucei_Lister_strain_427_2018 | gene_product=Prefoldin subunit, putative | transcript_product=Prefoldin subunit, putative | location=Chr5_core_Tb427v10:191441	1	2	2	2	0	0	0	0	0	2	0	0	0	0	0	2	0	0	0	0	0	2	19.3	19.3	19.3	15578	135	135	0.0065688	19471	0	0	0	0	0	19.3	8984800	0	0	0	0	0	8984800	7
transcript=Tb427_050010200.1	transcript=Tb427_050010200.1	10	10	10	Tb427_050010200.1-p1 | transcript=Tb427_050010200.1 | gene=Tb427_050010200 | organism=Trypanosoma_brucei_Lister_strain_427_2018 | gene_product=Leucine Rich repeat/Leucine Rich repeats (2 copies)/Leucine rich repeat, putative | transcript_product=Leucine Ri	1	10	10	10	5	4	7	7	6	8	5	4	7	7	6	8	5	4	7	7	6	8	30	30	30	45773	403	403	0	32158	15.9	11.2	21.3	19.1	15.9	21.1	986910000	70028000	65695000	79817000	194540000	226290000	350550000	27
transcript=Tb427_050012400.1	transcript=Tb427_050012400.1	4	4	4	Tb427_050012400.1-p1 | transcript=Tb427_050012400.1 | gene=Tb427_050012400 | organism=Trypanosoma_brucei_Lister_strain_427_2018 | gene_product=PSP1 C-terminal conserved region containing protein, putative | transcript_product=PSP1 C-terminal conserved regi	1	4	4	4	2	0	0	1	3	1	2	0	0	1	3	1	2	0	0	1	3	1	8.8	8.8	8.8	79.02	740	740	0	10.15	4.1	0	0	1.2	7.3	2.6	73937000	20406000	0	0	0	48032000	5499300	24
transcript=Tb427_050012500.1	transcript=Tb427_050012500.1	1	1	1	Tb427_050012500.1-p1 | transcript=Tb427_050012500.1 | gene=Tb427_050012500 | organism=Trypanosoma_brucei_Lister_strain_427_2018 | gene_product=hypothetical protein, conserved | transcript_product=hypothetical protein, conserved | location=Chr5_core_Tb427v1	1	1	1	1	0	0	0	0	1	0	0	0	0	0	1	0	0	0	0	0	1	0	1.9	1.9	1.9	76626	726	726	0.0012402	25349	0	0	0	0	1.9	0	2639600	0	0	0	0	2639600	0	28
transcript=Tb427_050012600.1	transcript=Tb427_050012600.1	14	14	14	Tb427_050012600.1-p1 | transcript=Tb427_050012600.1 | gene=Tb427_050012600 | organism=Trypanosoma_brucei_Lister_strain_427_2018 | gene_product=hypothetical protein, conserved | transcript_product=hypothetical protein, conserved | location=Chr5_core_Tb427v1	1	14	14	14	8	7	8	8	11	12	8	7	8	8	11	12	8	7	8	8	11	12	36.7	36.7	36.7	55394	520	520	0	116.75	23.7	20.2	22.5	24.4	30.6	32.5	703610000	90261000	74689000	59067000	89047000	219610000	170940000	32
transcript=Tb427_050012800.1;transcript=Tb427_050012700.1	transcript=Tb427_050012800.1	18;7	18;7	18;7	Tb427_050012800.1-p1 | transcript=Tb427_050012800.1 | gene=Tb427_050012800 | organism=Trypanosoma_brucei_Lister_strain_427_2018 | gene_product=Protein tyrosine kinase/Protein kinase domain/Fungal protein kinase, putative | transcript_product=Protein tyrosi	2	18	18	18	9	10	7	12	15	10	9	10	7	12	15	10	9	10	7	12	15	10	48.2	48.2	48.2	38374	332	332;330	0	57853	25	33.1	20.2	30.7	41.3	30.4	1055199999.9999999	179210000	190380000	86097000	126930000	343770000	128850000	18
transcript=Tb427_050013200.1	transcript=Tb427_050013200.1	7	7	7	Tb427_050013200.1-p1 | transcript=Tb427_050013200.1 | gene=Tb427_050013200 | organism=Trypanosoma_brucei_Lister_strain_427_2018 | gene_product=KRI1-like family/KRI1-like family C-terminal, putative | transcript_product=KRI1-like family/KRI1-like family C-t	1	7	7	7	0	0	0	4	4	0	0	0	0	4	4	0	0	0	0	4	4	0	9	9	9	111.45	993	993	0	78673	0	0	0	6	4.3	0	32802000	0	0	0	8140800	24661000	0	42
transcript=Tb427_050013800.1;transcript=Tb427_050013700.1	transcript=Tb427_050013800.1;transcript=Tb427_050013700.1	1;1	1;1	1;1	Tb427_050013800.1-p1 | transcript=Tb427_050013800.1 | gene=Tb427_050013800 | organism=Trypanosoma_brucei_Lister_strain_427_2018 | gene_product=Oligosaccharyl transferase STT3 subunit, putative | transcript_product=Oligosaccharyl transferase STT3 subunit, p	2	1	1	1	0	0	1	0	0	0	0	0	1	0	0	0	0	0	1	0	0	0	2.3	2.3	2.3	92288	821	821;821	0.007197	18142	0	0	2.3	0	0	0	7055700	0	0	7055700	0	0	0	35
transcript=Tb427_050013900.1	transcript=Tb427_050013900.1	1	1	1	Tb427_050013900.1-p1 | transcript=Tb427_050013900.1 | gene=Tb427_050013900 | organism=Trypanosoma_brucei_Lister_strain_427_2018 | gene_product=Rhodanese-like domain containing protein, putative | transcript_product=Rhodanese-like domain containing protein,	1	1	1	1	1	1	0	0	0	0	1	1	0	0	0	0	1	1	0	0	0	0	3.3	3.3	3.3	50734	449	449	0.0043738	21569	3.3	3.3	0	0	0	0	4632500	1904900	2727600	0	0	0	0	21
transcript=Tb427_050014000.1;transcript=Tb427_110072300.1	transcript=Tb427_050014000.1	41;1	41;1	23;0	Tb427_050014000.1-p1 | transcript=Tb427_050014000.1 | gene=Tb427_050014000 | organism=Trypanosoma_brucei_Lister_strain_427_2018 | gene_product=ApbE family/Alanine dehydrogenase/PNT, C-terminal domain/Pyridine nucleotide-disulphide oxidoreductase/Glucose in	2	41	41	23	29	25	28	30	39	35	29	25	28	30	39	35	17	13	16	19	23	20	38.6	38.6	21.5	123.6	1142	1142;195	0	323.31	28.5	25.7	30.5	29.8	36.7	33.4	13400000000	2498300000	1748499999.9999998	2002599999.9999998	1412800000	3564699999.9999995	2173400000	61
transcript=Tb427_050014100.1	transcript=Tb427_050014100.1	25	8	8	Tb427_050014100.1-p1 | transcript=Tb427_050014100.1 | gene=Tb427_050014100 | organism=Trypanosoma_brucei_Lister_strain_427_2018 | gene_product=Pyridine nucleotide-disulphide oxidoreductase/Glucose inhibited division protein A/FAD dependent oxidoreductase/F	1	25	8	8	18	18	19	16	22	21	6	6	8	6	7	7	6	6	8	6	7	7	33.9	11	11	87364	811	811	0	27489	25.9	24.9	27.5	25.5	30.3	28.4	1976999999.9999998	205480000	173630000	331320000	335830000	572540000	358180000	46
transcript=Tb427_050014200.1	transcript=Tb427_050014200.1	9	9	9	Tb427_050014200.1-p1 | transcript=Tb427_050014200.1 | gene=Tb427_050014200 | organism=Trypanosoma_brucei_Lister_strain_427_2018 | gene_product=Thioredoxin/Glutaredoxin, putative | transcript_product=Thioredoxin/Glutaredoxin, putative | location=Chr5_core_T	1	9	9	9	1	1	4	5	7	8	1	1	4	5	7	8	1	1	4	5	7	8	36.5	36.5	36.5	24501	222	222	0	18812	5	5	20.7	24.3	29.3	32.9	818360000	3167700	9939500	65757000	148470000	354560000	236460000	9
transcript=Tb427_050014700.1	transcript=Tb427_050014700.1	4	4	4	Tb427_050014700.1-p1 | transcript=Tb427_050014700.1 | gene=Tb427_050014700 | organism=Trypanosoma_brucei_Lister_strain_427_2018 | gene_product=Ubiquitin-conjugating enzyme, putative | transcript_product=Ubiquitin-conjugating enzyme, putative | location=Chr	1	4	4	4	0	0	0	2	3	4	0	0	0	2	3	4	0	0	0	2	3	4	37.8	37.8	37.8	16766	148	148	0	87825	0	0	0	23.6	37.8	37.8	268880000	0	0	0	13977000	84248000	170650000	5
transcript=Tb427_050015000.1	transcript=Tb427_050015000.1	2	2	2	Tb427_050015000.1-p1 | transcript=Tb427_050015000.1 | gene=Tb427_050015000 | organism=Trypanosoma_brucei_Lister_strain_427_2018 | gene_product=hypothetical protein, conserved | transcript_product=hypothetical protein, conserved | location=Chr5_core_Tb427v1	1	2	2	2	0	0	0	0	1	2	0	0	0	0	1	2	0	0	0	0	1	2	15	15	15	19098	173	173	0	81174	0	0	0	0	8.7	15	10076000	0	0	0	0	3523500	6552100	9
transcript=Tb427_050015300.1	transcript=Tb427_050015300.1	21	21	21	Tb427_050015300.1-p1 | transcript=Tb427_050015300.1 | gene=Tb427_050015300 | organism=Trypanosoma_brucei_Lister_strain_427_2018 | gene_product=Insulinase (Peptidase family M16)/Peptidase M16 inactive domain containing protein, putative | transcript_product	1	21	21	21	17	16	18	17	18	18	17	16	18	17	18	18	17	16	18	17	18	18	53.8	53.8	53.8	54121	489	489	0	323.31	46.6	43.4	46.6	48.5	47.6	50.1	5205700000	793130000	792650000	593540000	621010000	1560999999.9999998	844390000	25
transcript=Tb427_050015500.1	transcript=Tb427_050015500.1	2	2	2	Tb427_050015500.1-p1 | transcript=Tb427_050015500.1 | gene=Tb427_050015500 | organism=Trypanosoma_brucei_Lister_strain_427_2018 | gene_product=RNA recognition motif. (a.k.a. RRM, RBD, or RNP domain), putative | transcript_product=RNA recognition motif. (a.	1	2	2	2	1	0	0	0	1	1	1	0	0	0	1	1	1	0	0	0	1	1	7.9	7.9	7.9	27111	239	239	0.0043895	21754	4.2	0	0	0	3.8	3.8	32551000	1937900	0	0	0	23162000	7451200	12
transcript=Tb427_050015600.1	transcript=Tb427_050015600.1	45	45	45	Tb427_050015600.1-p1 | transcript=Tb427_050015600.1 | gene=Tb427_050015600 | organism=Trypanosoma_brucei_Lister_strain_427_2018 | gene_product=TGS domain/Threonyl and Alanyl tRNA synthetase second additional domain/tRNA synthetase class II core domain (G,	1	45	45	45	22	24	28	30	34	39	22	24	28	30	34	39	22	24	28	30	34	39	61.3	61.3	61.3	91013	799	799	0	323.31	32.8	34.7	38	41.6	47.2	53.7	9129400000	817280000	713630000	1668199999.9999998	1449300000	2275100000	2205900000	45
transcript=Tb427_050015700.1	transcript=Tb427_050015700.1	25	25	25	Tb427_050015700.1-p1 | transcript=Tb427_050015700.1 | gene=Tb427_050015700 | organism=Trypanosoma_brucei_Lister_strain_427_2018 | gene_product=Tetratricopeptide repeat/TPR repeat, putative | transcript_product=Tetratricopeptide repeat/TPR repeat, putative	1	25	25	25	17	22	16	19	22	21	17	22	16	19	22	21	17	22	16	19	22	21	58.6	58.6	58.6	72065	655	655	0	323.31	43.4	53.3	37.4	43.5	49.8	48.4	10174000000	1100800000	1668999999.9999998	806820000	1120400000	3173599999.9999995	2303700000	22
transcript=Tb427_050016100.1	transcript=Tb427_050016100.1	10	10	10	Tb427_050016100.1-p1 | transcript=Tb427_050016100.1 | gene=Tb427_050016100 | organism=Trypanosoma_brucei_Lister_strain_427_2018 | gene_product=Phosphotransferase enzyme family/Choline/ethanolamine kinase, putative | transcript_product=Phosphotransferase en	1	10	10	10	3	1	4	7	8	7	3	1	4	7	8	7	3	1	4	7	8	7	20.1	20.1	20.1	70.11	628	628	0	46204	6.5	2.1	8.3	14.3	15.9	15	314770000	22314000	1221600	60635000	47127000	87072000	96400000	31
transcript=Tb427_050016700.1	transcript=Tb427_050016700.1	4	4	4	Tb427_050016700.1-p1 | transcript=Tb427_050016700.1 | gene=Tb427_050016700 | organism=Trypanosoma_brucei_Lister_strain_427_2018 | gene_product=hypothetical protein, conserved | transcript_product=hypothetical protein, conserved | location=Chr5_core_Tb427v1	1	4	4	4	0	0	0	3	2	4	0	0	0	3	2	4	0	0	0	3	2	4	19.1	19.1	19.1	32.58	309	309	0	11647	0	0	0	15.2	11.3	19.1	162370000	0	0	0	34777000	37918000	89672000	9
transcript=Tb427_050016800.1	transcript=Tb427_050016800.1	4	4	4	Tb427_050016800.1-p1 | transcript=Tb427_050016800.1 | gene=Tb427_050016800 | organism=Trypanosoma_brucei_Lister_strain_427_2018 | gene_product=short chain dehydrogenase/KR domain/Enoyl-(Acyl carrier protein) reductase, putative | transcript_product=short c	1	4	4	4	1	0	2	0	4	3	1	0	2	0	4	3	1	0	2	0	4	3	12.5	12.5	12.5	33.89	311	311	0	48424	3.5	0	6.4	0	12.5	9.6	96605000	11045000	0	14512000	0	54249000	16798000	17
transcript=Tb427_050017200.1	transcript=Tb427_050017200.1	12	12	12	Tb427_050017200.1-p1 | transcript=Tb427_050017200.1 | gene=Tb427_050017200 | organism=Trypanosoma_brucei_Lister_strain_427_2018 | gene_product=GAF domain/TIP41-like family, putative | transcript_product=GAF domain/TIP41-like family, putative | location=Chr	1	12	12	12	6	8	9	3	8	4	6	8	9	3	8	4	6	8	9	3	8	4	24	24	24	63893	576	576	0	44259	12	17.2	19.4	6.6	15.8	8.5	556010000	79572000	141720000	109400000	15496000	155720000	54103000	26
transcript=Tb427_050017500.1	transcript=Tb427_050017500.1	6	6	6	Tb427_050017500.1-p1 | transcript=Tb427_050017500.1 | gene=Tb427_050017500 | organism=Trypanosoma_brucei_Lister_strain_427_2018 | gene_product=Alanine racemase, N-terminal domain containing protein, putative | transcript_product=Alanine racemase, N-termina	1	6	6	6	0	0	2	4	4	5	0	0	2	4	4	5	0	0	2	4	4	5	29.6	29.6	29.6	27575	257	257	0	37411	0	0	12.1	17.9	19.1	24.1	154240000	0	0	7888200	21926000	52306000	72116000	13
transcript=Tb427_050018300.1	transcript=Tb427_050018300.1	1	1	1	Tb427_050018300.1-p1 | transcript=Tb427_050018300.1 | gene=Tb427_050018300 | organism=Trypanosoma_brucei_Lister_strain_427_2018 | gene_product=Nucleoside 2-deoxyribosyltransferase, putative | transcript_product=Nucleoside 2-deoxyribosyltransferase, putativ	1	1	1	1	0	0	0	0	1	1	0	0	0	0	1	1	0	0	0	0	1	1	7.2	7.2	7.2	17368	153	153	0.007263	18747	0	0	0	0	7.2	7.2	13179000	0	0	0	0	5922800	7256400	8
transcript=Tb427_050020400.1	transcript=Tb427_050020400.1	8	8	8	Tb427_050020400.1-p1 | transcript=Tb427_050020400.1 | gene=Tb427_050020400 | organism=Trypanosoma_brucei_Lister_strain_427_2018 | gene_product=SLOG cluster4 family/Possible lysine decarboxylase, putative | transcript_product=SLOG cluster4 family/Possible l	1	8	8	8	2	2	3	3	6	7	2	2	3	3	6	7	2	2	3	3	6	7	25.3	25.3	25.3	36992	328	328	0	65084	6.4	6.4	8.8	9.5	17.7	23.2	385330000	11899000	12589000	39704000	41318000	174080000	105730000	17
transcript=Tb427_050020500.1	transcript=Tb427_050020500.1	7	7	7	Tb427_050020500.1-p1 | transcript=Tb427_050020500.1 | gene=Tb427_050020500 | organism=Trypanosoma_brucei_Lister_strain_427_2018 | gene_product=Oxidoreductase FAD-binding domain/Oxidoreductase NAD-binding domain containing protein, putative | transcript_pro	1	7	7	7	0	0	3	4	6	7	0	0	3	4	6	7	0	0	3	4	6	7	34.4	34.4	34.4	32756	294	294	0	60299	0	0	14.3	20.1	30.6	34.4	214580000	0	0	19603000	21445000	80193000	93340000	15
transcript=Tb427_050020700.1	transcript=Tb427_050020700.1	7	7	7	Tb427_050020700.1-p1 | transcript=Tb427_050020700.1 | gene=Tb427_050020700 | organism=Trypanosoma_brucei_Lister_strain_427_2018 | gene_product=MIF4G domain containing protein, putative | transcript_product=MIF4G domain containing protein, putative | locati	1	7	7	7	0	2	2	1	5	1	0	2	2	1	5	1	0	2	2	1	5	1	7.5	7.5	7.5	121.99	1118	1118	0	20334	0	2.7	2.2	0.9	5.1	1.3	60630000	0	5599700	3633300	2158200	46277000	2962200	57
transcript=Tb427_050020900.1	transcript=Tb427_050020900.1	4	4	4	Tb427_050020900.1-p1 | transcript=Tb427_050020900.1 | gene=Tb427_050020900 | organism=Trypanosoma_brucei_Lister_strain_427_2018 | gene_product=hypothetical protein, conserved | transcript_product=hypothetical protein, conserved | location=Chr5_core_Tb427v1	1	4	4	4	1	0	0	0	3	1	1	0	0	0	3	1	1	0	0	0	3	1	16.7	16.7	16.7	35307	311	311	0	82426	3.2	0	0	0	13.5	3.2	60785000	24271000	0	0	0	27905000	8609000	19
transcript=Tb427_050021000.1	transcript=Tb427_050021000.1	17	17	17	Tb427_050021000.1-p1 | transcript=Tb427_050021000.1 | gene=Tb427_050021000 | organism=Trypanosoma_brucei_Lister_strain_427_2018 | gene_product=AAA domain (dynein-related subfamily)/AAA domain (Cdc48 subfamily)/ATPase family associated with various cellular	1	17	17	17	8	2	6	11	7	9	8	2	6	11	7	9	8	2	6	11	7	9	44.8	44.8	44.8	52.53	475	475	0	51643	19.8	3.6	16	28.6	17.7	26.1	1310100000	425730000	54055000	193650000	277050000	153510000	206130000	26
transcript=Tb427_050021400.1	transcript=Tb427_050021400.1	3	3	3	Tb427_050021400.1-p1 | transcript=Tb427_050021400.1 | gene=Tb427_050021400 | organism=Trypanosoma_brucei_Lister_strain_427_2018 | gene_product=Type III restriction enzyme, res subunit/DEAD/DEAH box helicase/Helicase conserved C-terminal domain containing p	1	3	3	3	1	1	0	0	3	0	1	1	0	0	3	0	1	1	0	0	3	0	7.6	7.6	7.6	84384	753	753	0	6104	1.5	1.5	0	0	7.6	0	63336000	5839400	13209000	0	0	44287000	0	34
transcript=Tb427_050022300.1	transcript=Tb427_050022300.1	2	2	2	Tb427_050022300.1-p1 | transcript=Tb427_050022300.1 | gene=Tb427_050022300 | organism=Trypanosoma_brucei_Lister_strain_427_2018 | gene_product=Protein kinase domain/Protein tyrosine kinase, putative | transcript_product=Protein kinase domain/Protein tyrosi	1	2	2	2	0	0	0	2	2	1	0	0	0	2	2	1	0	0	0	2	2	1	4	4	4	74889	683	683	0	14608	0	0	0	4	4	2.2	30678000	0	0	0	10134000	16832000	3711900	35
transcript=Tb427_050022400.1	transcript=Tb427_050022400.1	15	15	15	Tb427_050022400.1-p1 | transcript=Tb427_050022400.1 | gene=Tb427_050022400 | organism=Trypanosoma_brucei_Lister_strain_427_2018 | gene_product=Protein phosphatase 2C, putative | transcript_product=Protein phosphatase 2C, putative | location=Chr5_core_Tb427	1	15	15	15	6	3	4	14	7	10	6	3	4	14	7	10	6	3	4	14	7	10	39.3	39.3	39.3	46924	425	425	0	41781	14.1	7.8	12.2	35.8	19.1	26.8	699700000	124160000	22975000	33193000	306150000	75330000	137900000	24
transcript=Tb427_050022500.1	transcript=Tb427_050022500.1	2	2	2	Tb427_050022500.1-p1 | transcript=Tb427_050022500.1 | gene=Tb427_050022500 | organism=Trypanosoma_brucei_Lister_strain_427_2018 | gene_product=hypothetical protein, conserved | transcript_product=hypothetical protein, conserved | location=Chr5_core_Tb427v1	1	2	2	2	0	0	0	0	1	1	0	0	0	0	1	1	0	0	0	0	1	1	5.7	5.7	5.7	37902	348	348	0.0047188	2098	0	0	0	0	2.3	3.4	8640200	0	0	0	0	7105900	1534400	15
transcript=Tb427_050022800.1	transcript=Tb427_050022800.1	10	10	10	Tb427_050022800.1-p1 | transcript=Tb427_050022800.1 | gene=Tb427_050022800 | organism=Trypanosoma_brucei_Lister_strain_427_2018 | gene_product=Replication protein A C terminal, putative | transcript_product=Replication protein A C terminal, putative | loca	1	10	10	10	3	5	8	8	9	10	3	5	8	8	9	10	3	5	8	8	9	10	50.6	50.6	50.6	27593	255	255	0	72.49	14.1	29.4	41.6	46.3	50.6	50.6	1292800000	12321000	72996000	117640000	221360000	495430000	373100000	16
transcript=Tb427_050022900.1	transcript=Tb427_050022900.1	3	3	3	Tb427_050022900.1-p1 | transcript=Tb427_050022900.1 | gene=Tb427_050022900 | organism=Trypanosoma_brucei_Lister_strain_427_2018 | gene_product=hypothetical protein, conserved | transcript_product=hypothetical protein, conserved | location=Chr5_core_Tb427v1	1	3	3	3	0	0	0	0	2	3	0	0	0	0	2	3	0	0	0	0	2	3	23.9	23.9	23.9	21242	188	188	0	99992	0	0	0	0	14.4	23.9	84711000	0	0	0	0	17001000	67710000	10
transcript=Tb427_050023300.1	transcript=Tb427_050023300.1	1	1	1	Tb427_050023300.1-p1 | transcript=Tb427_050023300.1 | gene=Tb427_050023300 | organism=Trypanosoma_brucei_Lister_strain_427_2018 | gene_product=hypothetical protein, conserved | transcript_product=hypothetical protein, conserved | location=Chr5_core_Tb427v1	1	1	1	1	0	0	0	1	1	1	0	0	0	1	1	1	0	0	0	1	1	1	2.4	2.4	2.4	53607	498	498	0.0088889	16584	0	0	0	2.4	2.4	2.4	77875000	0	0	0	33012000	14701000	30162000	22
transcript=Tb427_050023400.1	transcript=Tb427_050023400.1	2	2	2	Tb427_050023400.1-p1 | transcript=Tb427_050023400.1 | gene=Tb427_050023400 | organism=Trypanosoma_brucei_Lister_strain_427_2018 | gene_product=Carboxylesterase family/Alpha/beta hydrolase family/alpha/beta hydrolase fold, putative | transcript_product=Carb	1	2	2	2	0	0	0	1	1	1	0	0	0	1	1	1	0	0	0	1	1	1	3.3	3.3	3.3	72.65	661	661	0.0096118	16372	0	0	0	1.4	2	2	15687000	0	0	0	2699700	8157800	4829600	28
transcript=Tb427_050024100.1;transcript=Tb427_050023700.1	transcript=Tb427_050024100.1;transcript=Tb427_050023700.1	7;7	7;7	7;7	Tb427_050024100.1-p1 | transcript=Tb427_050024100.1 | gene=Tb427_050024100 | organism=Trypanosoma_brucei_Lister_strain_427_2018 | gene_product=hypothetical protein, conserved | transcript_product=hypothetical protein, conserved | location=Chr5_core_Tb427v1	2	7	7	7	3	2	2	2	7	3	3	2	2	2	7	3	3	2	2	2	7	3	13.9	13.9	13.9	71953	631	631;631	0	18925	5.7	4.3	3.3	3.8	13.9	5.7	161300000	2946800	18097000	4691800	12114000	109030000	14422000	32
transcript=Tb427_050024400.1;transcript=Tb427_050024300.1;transcript=Tb427_050023900.1;transcript=Tb427_050024600.1	transcript=Tb427_050024400.1;transcript=Tb427_050024300.1;transcript=Tb427_050023900.1;transcript=Tb427_050024600.1	9;9;9;9	9;9;9;9	9;9;9;9	Tb427_050024400.1-p1 | transcript=Tb427_050024400.1 | gene=Tb427_050024400 | organism=Trypanosoma_brucei_Lister_strain_427_2018 | gene_product=Phospholipase B, putative | transcript_product=Phospholipase B, putative | location=Chr5_core_Tb427v10:619824-621	4	9	9	9	1	0	7	6	7	8	1	0	7	6	7	8	1	0	7	6	7	8	17.8	17.8	17.8	72745	659	659;659;659;661	0	108.92	2.3	0	14.9	11.5	13.4	15.9	785160000	0	0	149060000	83276000	141090000	411740000	27
transcript=Tb427_050024500.1	transcript=Tb427_050024500.1	1	1	1	Tb427_050024500.1-p1 | transcript=Tb427_050024500.1 | gene=Tb427_050024500 | organism=Trypanosoma_brucei_Lister_strain_427_2018 | gene_product=60s Acidic ribosomal protein, putative | transcript_product=60s Acidic ribosomal protein, putative | location=Chr	1	1	1	1	0	0	0	1	1	1	0	0	0	1	1	1	0	0	0	1	1	1	13.1	13.1	13.1	10132	107	107	0.00042373	27582	0	0	0	13.1	13.1	13.1	264580000	0	0	0	60706000	148630000	55240000	3
transcript=Tb427_050025100.1	transcript=Tb427_050025100.1	2	2	2	Tb427_050025100.1-p1 | transcript=Tb427_050025100.1 | gene=Tb427_050025100 | organism=Trypanosoma_brucei_Lister_strain_427_2018 | gene_product=Ecotin, putative | transcript_product=Ecotin, putative | location=Chr5_core_Tb427v10:640228-640692(+) | protein_l	1	2	2	2	0	0	0	0	1	2	0	0	0	0	1	2	0	0	0	0	1	2	17.5	17.5	17.5	17.81	154	154	0	40337	0	0	0	0	7.1	17.5	14023000	0	0	0	0	5697400	8325200	10
transcript=Tb427_050025400.1	transcript=Tb427_050025400.1	4	4	4	Tb427_050025400.1-p1 | transcript=Tb427_050025400.1 | gene=Tb427_050025400 | organism=Trypanosoma_brucei_Lister_strain_427_2018 | gene_product=hypothetical protein, conserved | transcript_product=hypothetical protein, conserved | location=Chr5_core_Tb427v1	1	4	4	4	1	4	0	0	2	1	1	4	0	0	2	1	1	4	0	0	2	1	4.9	4.9	4.9	126.79	1167	1167	0	60058	1.5	4.9	0	0	2.4	1.5	20095000	998810	11266000	0	0	6980800	849430	49
transcript=Tb427_050027000.1	transcript=Tb427_050027000.1	5	5	5	Tb427_050027000.1-p1 | transcript=Tb427_050027000.1 | gene=Tb427_050027000 | organism=Trypanosoma_brucei_Lister_strain_427_2018 | gene_product=Myb-like DNA-binding domain containing protein, putative | transcript_product=Myb-like DNA-binding domain contain	1	5	5	5	0	0	0	3	5	1	0	0	0	3	5	1	0	0	0	3	5	1	9.1	9.1	9.1	80194	727	727	0	84475	0	0	0	5.5	9.1	2.2	29878000	0	0	0	7471900	18430000	3976200	41
transcript=Tb427_050027100.1	transcript=Tb427_050027100.1	11	11	11	Tb427_050027100.1-p1 | transcript=Tb427_050027100.1 | gene=Tb427_050027100 | organism=Trypanosoma_brucei_Lister_strain_427_2018 | gene_product=hypothetical protein, conserved | transcript_product=hypothetical protein, conserved | location=Chr5_core_Tb427v1	1	11	11	11	6	3	2	7	9	6	6	3	2	7	9	6	6	3	2	7	9	6	21.8	21.8	21.8	68826	634	634	0	23221	12.1	5.8	4.4	13.1	17.4	13.1	283590000	46958000	15430000	16260000	44008000	90214000	70720000	27
transcript=Tb427_050027200.1	transcript=Tb427_050027200.1	9	9	9	Tb427_050027200.1-p1 | transcript=Tb427_050027200.1 | gene=Tb427_050027200 | organism=Trypanosoma_brucei_Lister_strain_427_2018 | gene_product=IMP dehydrogenase / GMP reductase domain/CBS domain containing protein, putative | transcript_product=IMP dehydro	1	9	9	9	1	0	0	5	7	2	1	0	0	5	7	2	1	0	0	5	7	2	20.6	20.6	20.6	52208	491	491	0	71101	3.5	0	0	11.6	15.7	5.9	176500000	1103900	0	0	27085000	139990000	8323400	31
transcript=Tb427_050027300.1;transcript=Tb427_070062300.1;transcript=Tb427_100162500.1	transcript=Tb427_050027300.1	6;1;1	6;1;1	5;0;0	Tb427_050027300.1-p1 | transcript=Tb427_050027300.1 | gene=Tb427_050027300 | organism=Trypanosoma_brucei_Lister_strain_427_2018 | gene_product=Microtubule binding/Kinesin motor domain containing protein, putative | transcript_product=Microtubule binding/Ki	3	6	6	5	2	1	2	1	3	5	2	1	2	1	3	5	1	0	1	1	2	4	6.6	6.6	5.6	122.72	1088	1088;638;1095	0	10243	2.1	1	2.1	1.2	3.3	5.4	172630000	26785000	22174000	15526000	2068000	72600000	33478000	67
transcript=Tb427_050027400.1	transcript=Tb427_050027400.1	14	14	14	Tb427_050027400.1-p1 | transcript=Tb427_050027400.1 | gene=Tb427_050027400 | organism=Trypanosoma_brucei_Lister_strain_427_2018 | gene_product=hypothetical protein, conserved | transcript_product=hypothetical protein, conserved | location=Chr5_core_Tb427v1	1	14	14	14	4	7	3	10	9	12	4	7	3	10	9	12	4	7	3	10	9	12	34.6	34.6	34.6	49679	465	465	0	27154	10.5	16.6	7.3	26	24.5	31	894410000	83695000	158480000	27767000	167130000	190120000	267220000	25
transcript=Tb427_050027700.1	transcript=Tb427_050027700.1	2	2	2	Tb427_050027700.1-p1 | transcript=Tb427_050027700.1 | gene=Tb427_050027700 | organism=Trypanosoma_brucei_Lister_strain_427_2018 | gene_product=Calcineurin-like phosphoesterase/Lariat debranching enzyme, C-terminal domain containing protein, putative | tran	1	2	2	2	0	0	0	1	2	1	0	0	0	1	2	1	0	0	0	1	2	1	3.8	3.8	3.8	57023	521	521	0.0071997	1815	0	0	0	1.7	3.8	1.7	20838000	0	0	0	4636700	9805100	6396500	22
transcript=Tb427_050027800.1	transcript=Tb427_050027800.1	12	12	12	Tb427_050027800.1-p1 | transcript=Tb427_050027800.1 | gene=Tb427_050027800 | organism=Trypanosoma_brucei_Lister_strain_427_2018 | gene_product=RNA helicase (UPF2 interacting domain)/AAA domain containing protein, putative | transcript_product=RNA helicase	1	12	12	12	0	0	0	9	7	7	0	0	0	9	7	7	0	0	0	9	7	7	18.4	18.4	18.4	93324	842	842	0	21655	0	0	0	14.1	11.8	10.9	109650000	0	0	0	31049000	64209000	14390000	45
transcript=Tb427_050028100.1;transcript=Tb427_050028500.1;transcript=Tb427_050028200.1	transcript=Tb427_050028100.1;transcript=Tb427_050028500.1;transcript=Tb427_050028200.1	5;4;4	1;0;0	1;0;0	Tb427_050028100.1-p1 | transcript=Tb427_050028100.1 | gene=Tb427_050028100 | organism=Trypanosoma_brucei_Lister_strain_427_2018 | gene_product=META domain containing protein, putative | transcript_product=META domain containing protein, putative | location	3	5	1	1	0	0	1	2	4	4	0	0	0	0	0	1	0	0	0	0	0	1	55.2	12.1	12.1	12373	116	116;116;116	0.0043668	21548	0	0	8.6	17.2	43.1	46.6	1877900	0	0	0	0	0	1877900	6
transcript=Tb427_050028800.1	transcript=Tb427_050028800.1	5	5	1	Tb427_050028800.1-p1 | transcript=Tb427_050028800.1 | gene=Tb427_050028800 | organism=Trypanosoma_brucei_Lister_strain_427_2018 | gene_product=META domain containing protein, putative | transcript_product=META domain containing protein, putative | location	1	5	5	1	0	0	1	2	5	4	0	0	1	2	5	4	0	0	0	0	1	1	55.2	55.2	12.1	12354	116	116	0	215.15	0	0	8.6	17.2	55.2	46.6	949230000	0	0	14843000	36410000	341930000	556040000	6
transcript=Tb427_050029100.1	transcript=Tb427_050029100.1	9	9	8	Tb427_050029100.1-p1 | transcript=Tb427_050029100.1 | gene=Tb427_050029100 | organism=Trypanosoma_brucei_Lister_strain_427_2018 | gene_product=DEAD/DEAH box helicase/Type III restriction enzyme, res subunit/Helicase conserved C-terminal domain/Sec63 Brl do	1	9	9	8	1	1	1	2	6	1	1	1	1	2	6	1	1	1	1	2	5	1	4.9	4.9	4.5	249.34	2237	2237	0	15239	0.5	0.8	0.8	1	3.1	0.8	72268000	16421000	2038100	2368500	7599500	38650000	5191100	115
transcript=Tb427_050029400.1	transcript=Tb427_050029400.1	22	22	22	Tb427_050029400.1-p1 | transcript=Tb427_050029400.1 | gene=Tb427_050029400 | organism=Trypanosoma_brucei_Lister_strain_427_2018 | gene_product=Mak10 subunit, NatC N(alpha)-terminal acetyltransferase, putative | transcript_product=Mak10 subunit, NatC N(alph	1	22	22	22	9	6	11	18	12	17	9	6	11	18	12	17	9	6	11	18	12	17	30.8	30.8	30.8	82074	736	736	0	137.61	12.6	9.6	16	24.7	17	25.4	2368900000	209030000	96729000	280290000	696340000	556540000	529960000	38
transcript=Tb427_050030400.1	transcript=Tb427_050030400.1	23	23	23	Tb427_050030400.1-p1 | transcript=Tb427_050030400.1 | gene=Tb427_050030400 | organism=Trypanosoma_brucei_Lister_strain_427_2018 | gene_product=Microtubule binding/Kinesin motor domain/Calpain large subunit, domain III, putative | transcript_product=Microtu	1	23	23	23	2	8	5	16	15	19	2	8	5	16	15	19	2	8	5	16	15	19	18.9	18.9	18.9	149.63	1339	1339	0	92863	1.8	8	4.6	14.3	14.1	17.6	746690000	8716400	107030000	30802000	154340000	173840000	271950000	65
transcript=Tb427_050031600.1	transcript=Tb427_050031600.1	6	6	6	Tb427_050031600.1-p1 | transcript=Tb427_050031600.1 | gene=Tb427_050031600 | organism=Trypanosoma_brucei_Lister_strain_427_2018 | gene_product=Tetratricopeptide repeat, putative | transcript_product=Tetratricopeptide repeat, putative | location=Chr5_core_T	1	6	6	6	0	1	4	2	2	2	0	1	4	2	2	2	0	1	4	2	2	2	6.8	6.8	6.8	103.92	914	914	0	7845	0	1.3	4.6	2.3	2.3	2.2	14402000	0	0	7596300	2865800	3940400	0	39
transcript=Tb427_050031700.1	transcript=Tb427_050031700.1	33	33	33	Tb427_050031700.1-p1 | transcript=Tb427_050031700.1 | gene=Tb427_050031700 | organism=Trypanosoma_brucei_Lister_strain_427_2018 | gene_product=Domain of unknown function (DUF1726)/Helicase/GNAT acetyltransferase 2/Possible tRNA binding domain containing pr	1	33	33	33	2	2	3	25	27	25	2	2	3	25	27	25	2	2	3	25	27	25	38.8	38.8	38.8	114.95	1040	1040	0	210.8	2.4	2.4	3.3	28.6	33.1	28.6	1779499999.9999998	7459500	12408000	10491000	441120000	776520000	531540000	52
transcript=Tb427_050031800.1	transcript=Tb427_050031800.1	3	3	3	Tb427_050031800.1-p1 | transcript=Tb427_050031800.1 | gene=Tb427_050031800 | organism=Trypanosoma_brucei_Lister_strain_427_2018 | gene_product=Organic solute transport protein 1, putative | transcript_product=Organic solute transport protein 1, putative |	1	3	3	3	1	1	0	1	2	2	1	1	0	1	2	2	1	1	0	1	2	2	7.3	7.3	7.3	46147	410	410	0	32771	2.4	2.4	0	2.7	4.6	4.9	23126000	1417400	3056100	0	5658900	5646700	7346800	24
transcript=Tb427_050032100.1	transcript=Tb427_050032100.1	33	33	33	Tb427_050032100.1-p1 | transcript=Tb427_050032100.1 | gene=Tb427_050032100 | organism=Trypanosoma_brucei_Lister_strain_427_2018 | gene_product=Eukaryotic translation initiation factor eIF2A, putative | transcript_product=Eukaryotic translation initiation f	1	33	33	33	24	17	22	27	26	21	24	17	22	27	26	21	24	17	22	27	26	21	56.6	56.6	56.6	79.81	696	696	0	224.85	42.8	31.8	38.9	44.3	47.7	33	5959799999.999999	1204000000	533810000	876490000	1023199999.9999999	1545499999.9999998	776760000	35
transcript=Tb427_050032600.1	transcript=Tb427_050032600.1	9	9	9	Tb427_050032600.1-p1 | transcript=Tb427_050032600.1 | gene=Tb427_050032600 | organism=Trypanosoma_brucei_Lister_strain_427_2018 | gene_product=hypothetical protein, conserved | transcript_product=hypothetical protein, conserved | location=Chr5_core_Tb427v1	1	9	9	9	5	4	3	3	7	4	5	4	3	3	7	4	5	4	3	3	7	4	31	31	31	48734	452	452	0	33243	16.6	12.2	11.3	11.9	24.3	13.7	245780000	44897000	31425000	12057000	24768000	84243000	48391000	19
transcript=Tb427_050033000.1	transcript=Tb427_050033000.1	7	7	7	Tb427_050033000.1-p1 | transcript=Tb427_050033000.1 | gene=Tb427_050033000 | organism=Trypanosoma_brucei_Lister_strain_427_2018 | gene_product=NUC130/3NT domain/SDA1, putative | transcript_product=NUC130/3NT domain/SDA1, putative | location=Chr5_core_Tb427	1	7	7	7	2	2	2	1	7	2	2	2	2	1	7	2	2	2	2	1	7	2	9.7	9.7	9.7	97932	860	860	0	94617	3	3	3	1.2	9.7	2.7	100450000	16373000	27451000	9199300	1282300	40852000	5296900	38
transcript=Tb427_050033300.1	transcript=Tb427_050033300.1	4	4	4	Tb427_050033300.1-p1 | transcript=Tb427_050033300.1 | gene=Tb427_050033300 | organism=Trypanosoma_brucei_Lister_strain_427_2018 | gene_product=Inositol monophosphatase family, putative | transcript_product=Inositol monophosphatase family, putative | locati	1	4	4	4	1	0	1	1	3	3	1	0	1	1	3	3	1	0	1	1	3	3	16.3	16.3	16.3	30638	283	283	0	83956	5.7	0	5.7	3.2	13.1	12.7	45255000	0	0	0	9121900	18654000	17479000	12
transcript=Tb427_050033400.1	transcript=Tb427_050033400.1	3	3	3	Tb427_050033400.1-p1 | transcript=Tb427_050033400.1 | gene=Tb427_050033400 | organism=Trypanosoma_brucei_Lister_strain_427_2018 | gene_product=Peptidase C65 Otubain, putative | transcript_product=Peptidase C65 Otubain, putative | location=Chr5_core_Tb427v1	1	3	3	3	0	1	2	2	2	2	0	1	2	2	2	2	0	1	2	2	2	2	12.7	12.7	12.7	30426	268	268	0	6633	0	4.1	7.5	9.3	9.3	9.3	121460000	0	7642500	24330000	18235000	34626000	36630000	12
transcript=Tb427_050033600.1	transcript=Tb427_050033600.1	12	12	12	Tb427_050033600.1-p1 | transcript=Tb427_050033600.1 | gene=Tb427_050033600 | organism=Trypanosoma_brucei_Lister_strain_427_2018 | gene_product=ZPR1 zinc-finger domain containing protein, putative | transcript_product=ZPR1 zinc-finger domain containing prot	1	12	12	12	2	2	4	12	9	10	2	2	4	12	9	10	2	2	4	12	9	10	30.8	30.8	30.8	53593	471	471	0	135.26	4.7	4.7	9.1	30.8	23.8	26.5	1039699999.9999999	37623000	21655000	92464000	263270000	332290000	292400000	26
transcript=Tb427_050034200.1	transcript=Tb427_050034200.1	11	11	11	Tb427_050034200.1-p1 | transcript=Tb427_050034200.1 | gene=Tb427_050034200 | organism=Trypanosoma_brucei_Lister_strain_427_2018 | gene_product=SET domain containing protein, putative | transcript_product=SET domain containing protein, putative | location=C	1	11	11	11	3	3	1	6	8	3	3	3	1	6	8	3	3	3	1	6	8	3	29.2	29.2	29.2	46467	407	407	0	24178	7.6	6.6	2	12.8	23.3	12.5	389960000	27581000	119520000	8174700	41128000	163360000	30190000	24
transcript=Tb427_050034300.1	transcript=Tb427_050034300.1	7	7	7	Tb427_050034300.1-p1 | transcript=Tb427_050034300.1 | gene=Tb427_050034300 | organism=Trypanosoma_brucei_Lister_strain_427_2018 | gene_product=Helix-hairpin-helix domain/Fingers domain of DNA polymerase lambda/DNA polymerase beta palm/DNA polymerase beta t	1	7	7	7	2	0	2	5	3	5	2	0	2	5	3	5	2	0	2	5	3	5	19.4	19.4	19.4	46102	407	407	0	15005	6.9	0	5.2	15.7	10.1	15.5	155380000	9792600	0	10044000	26197000	47452000	61890000	23
transcript=Tb427_050034500.1	transcript=Tb427_050034500.1	3	3	3	Tb427_050034500.1-p1 | transcript=Tb427_050034500.1 | gene=Tb427_050034500 | organism=Trypanosoma_brucei_Lister_strain_427_2018 | gene_product=hypothetical protein, conserved | transcript_product=hypothetical protein, conserved | location=Chr5_core_Tb427v1	1	3	3	3	0	1	0	2	3	3	0	1	0	2	3	3	0	1	0	2	3	3	3.4	3.4	3.4	118.37	1084	1084	0	10011	0	0.9	0	2.5	3.4	3.4	27426000	0	2723200	0	4263000	12935000	7505000	45
transcript=Tb427_050034600.1	transcript=Tb427_050034600.1	2	2	2	Tb427_050034600.1-p1 | transcript=Tb427_050034600.1 | gene=Tb427_050034600 | organism=Trypanosoma_brucei_Lister_strain_427_2018 | gene_product=hypothetical protein, conserved | transcript_product=hypothetical protein, conserved | location=Chr5_core_Tb427v1	1	2	2	2	0	0	0	0	2	1	0	0	0	0	2	1	0	0	0	0	2	1	14.7	14.7	14.7	20232	177	177	0	3387	0	0	0	0	14.7	7.3	10343000	0	0	0	0	6460200	3882600	9
transcript=Tb427_050034700.1	transcript=Tb427_050034700.1	3	3	3	Tb427_050034700.1-p1 | transcript=Tb427_050034700.1 | gene=Tb427_050034700 | organism=Trypanosoma_brucei_Lister_strain_427_2018 | gene_product=Protein kinase domain/Protein tyrosine kinase, putative | transcript_product=Protein kinase domain/Protein tyrosi	1	3	3	3	0	1	0	1	0	2	0	1	0	1	0	2	0	1	0	1	0	2	4.8	4.8	4.8	111.55	1028	1028	0	47287	0	1.9	0	1.5	0	2.8	12406000	0	1500000	0	2088500	0	8817100	58
transcript=Tb427_050035400.1	transcript=Tb427_050035400.1	4	4	4	Tb427_050035400.1-p1 | transcript=Tb427_050035400.1 | gene=Tb427_050035400 | organism=Trypanosoma_brucei_Lister_strain_427_2018 | gene_product=AAA domain (dynein-related subfamily), putative | transcript_product=AAA domain (dynein-related subfamily), putat	1	4	4	4	0	2	0	1	2	0	0	2	0	1	2	0	0	2	0	1	2	0	2.1	2.1	2.1	240.66	2197	2197	0	46371	0	1.2	0	0.5	1	0	34553000	0	4919900	0	21905000	7728100	0	115
transcript=Tb427_050035500.1	transcript=Tb427_050035500.1	2	2	2	Tb427_050035500.1-p1 | transcript=Tb427_050035500.1 | gene=Tb427_050035500 | organism=Trypanosoma_brucei_Lister_strain_427_2018 | gene_product=Histone deacetylase domain containing protein, putative | transcript_product=Histone deacetylase domain containin	1	2	2	2	0	0	1	1	1	2	0	0	1	1	1	2	0	0	1	1	1	2	3.4	3.4	3.4	63529	586	586	0.00083229	25821	0	0	1.5	1.9	1.5	3.4	47397000	0	0	4236800	2286500	19296000	21578000	31
transcript=Tb427_050035800.1	transcript=Tb427_050035800.1	8	8	8	Tb427_050035800.1-p1 | transcript=Tb427_050035800.1 | gene=Tb427_050035800 | organism=Trypanosoma_brucei_Lister_strain_427_2018 | gene_product=hypothetical protein, conserved | transcript_product=hypothetical protein, conserved | location=Chr5_core_Tb427v1	1	8	8	8	1	1	1	1	5	7	1	1	1	1	5	7	1	1	1	1	5	7	24.3	24.3	24.3	43308	370	370	0	18519	2.7	3.2	2.7	3.8	15.4	21.1	65090000	0	0	5830700	2996500	23800000	32463000	23
transcript=Tb427_050035900.1	transcript=Tb427_050035900.1	47	47	47	Tb427_050035900.1-p1 | transcript=Tb427_050035900.1 | gene=Tb427_050035900 | organism=Trypanosoma_brucei_Lister_strain_427_2018 | gene_product=Tetratricopeptide repeat/STI1 domain/TPR repeat, putative | transcript_product=Tetratricopeptide repeat/STI1 doma	1	47	47	47	31	23	24	40	39	39	31	23	24	40	39	39	31	23	24	40	39	39	65.8	65.8	65.8	62327	550	550	0	323.31	54.4	37.6	43.1	60.9	58	59.5	11020000000	1244600000	820990000	1058599999.9999999	1958099999.9999998	3305099999.9999995	2632300000	34
transcript=Tb427_050036000.1	transcript=Tb427_050036000.1	3	3	3	Tb427_050036000.1-p1 | transcript=Tb427_050036000.1 | gene=Tb427_050036000 | organism=Trypanosoma_brucei_Lister_strain_427_2018 | gene_product=DUF1126 PH-like domain containing protein, putative | transcript_product=DUF1126 PH-like domain containing protei	1	3	3	3	0	0	0	2	3	2	0	0	0	2	3	2	0	0	0	2	3	2	4.6	4.6	4.6	88229	779	779	0	49085	0	0	0	3.3	4.6	3.3	71745000	0	0	0	3923300	61605000	6217000	43
transcript=Tb427_050036100.1	transcript=Tb427_050036100.1	4	4	4	Tb427_050036100.1-p1 | transcript=Tb427_050036100.1 | gene=Tb427_050036100 | organism=Trypanosoma_brucei_Lister_strain_427_2018 | gene_product=N-terminal domain of ribose phosphate pyrophosphokinase/Phosphoribosyl transferase domain/Phosphoribosyl syntheta	1	4	4	4	3	2	3	4	3	3	3	2	3	4	3	3	3	2	3	4	3	3	18.1	18.1	18.1	41855	386	386	0	52914	15	11.1	15	18.1	15	15	336080000	64487000	20506000	87118000	54393000	54755000	54825000	10
transcript=Tb427_050036600.1	transcript=Tb427_050036600.1	8	8	8	Tb427_050036600.1-p1 | transcript=Tb427_050036600.1 | gene=Tb427_050036600 | organism=Trypanosoma_brucei_Lister_strain_427_2018 | gene_product=mTERF, putative | transcript_product=mTERF, putative | location=Chr5_core_Tb427v10:1000074-1001624(+) | protein_l	1	8	8	8	5	2	3	5	6	6	5	2	3	5	6	6	5	2	3	5	6	6	17.1	17.1	17.1	57764	516	516	0	60736	10.7	5	7	12	13	13.4	324160000	53334000	18722000	14839000	36884000	109840000	90540000	26
transcript=Tb427_050036800.1	transcript=Tb427_050036800.1	18	18	18	Tb427_050036800.1-p1 | transcript=Tb427_050036800.1 | gene=Tb427_050036800 | organism=Trypanosoma_brucei_Lister_strain_427_2018 | gene_product=Anaphase-promoting complex subunit 4 WD40 domain containing protein, putative | transcript_product=Anaphase-promo	1	18	18	18	6	7	5	9	13	13	6	7	5	9	13	13	6	7	5	9	13	13	16.3	16.3	16.3	140.66	1260	1260	0	61538	6.7	7.5	5.9	7.9	13.1	12.7	464170000	44281000	75524000	30855000	47901000	170980000	94630000	71
transcript=Tb427_050037600.1	transcript=Tb427_050037600.1	2	2	2	Tb427_050037600.1-p1 | transcript=Tb427_050037600.1 | gene=Tb427_050037600 | organism=Trypanosoma_brucei_Lister_strain_427_2018 | gene_product=hypothetical protein, conserved | transcript_product=hypothetical protein, conserved | location=Chr5_core_Tb427v1	1	2	2	2	0	0	0	1	1	2	0	0	0	1	1	2	0	0	0	1	1	2	12.8	12.8	12.8	24469	218	218	0	59141	0	0	0	6.4	6.4	12.8	38547000	0	0	0	9359100	12935000	16253000	12
transcript=Tb427_050037700.1	transcript=Tb427_050037700.1	9	9	9	Tb427_050037700.1-p1 | transcript=Tb427_050037700.1 | gene=Tb427_050037700 | organism=Trypanosoma_brucei_Lister_strain_427_2018 | gene_product=Domain found in IF2B/IF5, putative | transcript_product=Domain found in IF2B/IF5, putative | location=Chr5_core_T	1	9	9	9	4	3	2	5	5	6	4	3	2	5	5	6	4	3	2	5	5	6	25.6	25.6	25.6	35249	316	316	0	15977	13.3	7.6	4.7	15.2	10.4	17.4	691460000	70406000	65662000	51383000	120410000	227070000	156530000	14
transcript=Tb427_050038200.1	transcript=Tb427_050038200.1	12	12	12	Tb427_050038200.1-p1 | transcript=Tb427_050038200.1 | gene=Tb427_050038200 | organism=Trypanosoma_brucei_Lister_strain_427_2018 | gene_product=N-terminal domain of ribose phosphate pyrophosphokinase/Phosphoribosyl synthetase-associated domain containing pr	1	12	12	12	6	1	2	5	6	6	6	1	2	5	6	6	6	1	2	5	6	6	21.7	21.7	21.7	73346	653	653	0	40197	12.1	1.8	3.4	9.6	12.6	11.3	361610000	63698000	6431300	42363000	57024000	83820000	108280000	32
transcript=Tb427_050038500.1	transcript=Tb427_050038500.1	7	7	7	Tb427_050038500.1-p1 | transcript=Tb427_050038500.1 | gene=Tb427_050038500 | organism=Trypanosoma_brucei_Lister_strain_427_2018 | gene_product=hypothetical protein, conserved | transcript_product=hypothetical protein, conserved | location=Chr5_core_Tb427v1	1	7	7	7	0	0	0	4	6	7	0	0	0	4	6	7	0	0	0	4	6	7	37.2	37.2	37.2	27.92	253	253	0	14344	0	0	0	19.4	34	37.2	273160000	0	0	0	62757000	122200000	88202000	11
transcript=Tb427_050038600.1	transcript=Tb427_050038600.1	1	1	1	Tb427_050038600.1-p1 | transcript=Tb427_050038600.1 | gene=Tb427_050038600 | organism=Trypanosoma_brucei_Lister_strain_427_2018 | gene_product=Ubiquitin-2 like Rad60 SUMO-like/Ubiquitin family, putative | transcript_product=Ubiquitin-2 like Rad60 SUMO-like	1	1	1	1	0	0	0	0	1	1	0	0	0	0	1	1	0	0	0	0	1	1	10.5	10.5	10.5	12378	114	114	0.008547	16808	0	0	0	0	10.5	10.5	21016000	0	0	0	0	14665000	6351200	6
transcript=Tb427_050038900.1	transcript=Tb427_050038900.1	11	11	11	Tb427_050038900.1-p1 | transcript=Tb427_050038900.1 | gene=Tb427_050038900 | organism=Trypanosoma_brucei_Lister_strain_427_2018 | gene_product=hypothetical protein, conserved | transcript_product=hypothetical protein, conserved | location=Chr5_core_Tb427v1	1	11	11	11	2	3	3	8	11	7	2	3	3	8	11	7	2	3	3	8	11	7	19.8	19.8	19.8	88707	797	797	0	121.18	3.5	5.3	5.3	14.4	19.8	11.8	239480000	14481000	19887000	13982000	42589000	111600000	36934000	37
transcript=Tb427_050039000.1	transcript=Tb427_050039000.1	4	4	4	Tb427_050039000.1-p1 | transcript=Tb427_050039000.1 | gene=Tb427_050039000 | organism=Trypanosoma_brucei_Lister_strain_427_2018 | gene_product=hypothetical protein, conserved | transcript_product=hypothetical protein, conserved | location=Chr5_core_Tb427v1	1	4	4	4	0	0	2	3	1	2	0	0	2	3	1	2	0	0	2	3	1	2	3.2	3.2	3.2	172.21	1557	1557	0	73365	0	0	1.5	2.4	0.8	1.6	39087000	0	0	6111400	10801000	9579000	12596000	60
transcript=Tb427_050039100.1	transcript=Tb427_050039100.1	7	7	7	Tb427_050039100.1-p1 | transcript=Tb427_050039100.1 | gene=Tb427_050039100 | organism=Trypanosoma_brucei_Lister_strain_427_2018 | gene_product=Anaphase-promoting complex subunit 4 WD40 domain/WD domain, G-beta repeat, putative | transcript_product=Anaphase	1	7	7	7	1	0	0	6	1	3	1	0	0	6	1	3	1	0	0	6	1	3	5.5	5.5	5.5	149.02	1399	1399	0	11701	1	0	0	4.9	0.6	2.2	62398000	2423000	0	0	28831000	16422000	14722000	59
transcript=Tb427_050039200.1	transcript=Tb427_050039200.1	7	7	7	Tb427_050039200.1-p1 | transcript=Tb427_050039200.1 | gene=Tb427_050039200 | organism=Trypanosoma_brucei_Lister_strain_427_2018 | gene_product=Apg6 BARA domain containing protein, putative | transcript_product=Apg6 BARA domain containing protein, putative	1	7	7	7	0	1	0	5	4	0	0	1	0	5	4	0	0	1	0	5	4	0	11.5	11.5	11.5	90601	833	833	0	17995	0	2.6	0	7.2	7.7	0	29673000	0	1984900	0	12613000	15075000	0	35
transcript=Tb427_050039600.1	transcript=Tb427_050039600.1	2	2	2	Tb427_050039600.1-p1 | transcript=Tb427_050039600.1 | gene=Tb427_050039600 | organism=Trypanosoma_brucei_Lister_strain_427_2018 | gene_product=hypothetical protein, conserved | transcript_product=hypothetical protein, conserved | location=Chr5_core_Tb427v1	1	2	2	2	0	0	0	1	2	1	0	0	0	1	2	1	0	0	0	1	2	1	6.4	6.4	6.4	38221	357	357	0	30375	0	0	0	3.1	6.4	3.1	13880000	0	0	0	2769400	4433100	6677900	17
transcript=Tb427_050040000.1	transcript=Tb427_050040000.1	6	6	6	Tb427_050040000.1-p1 | transcript=Tb427_050040000.1 | gene=Tb427_050040000 | organism=Trypanosoma_brucei_Lister_strain_427_2018 | gene_product=Iron/manganese superoxide dismutases, alpha-hairpin domain/Iron/manganese superoxide dismutases, C-terminal domai	1	6	6	6	0	0	1	2	3	4	0	0	1	2	3	4	0	0	1	2	3	4	25.6	25.6	25.6	26814	238	238	0	23254	0	0	5	11.3	13.9	23.1	284590000	0	0	18321000	23546000	117590000	125130000	13
transcript=Tb427_050040100.1	transcript=Tb427_050040100.1	3	3	3	Tb427_050040100.1-p1 | transcript=Tb427_050040100.1 | gene=Tb427_050040100 | organism=Trypanosoma_brucei_Lister_strain_427_2018 | gene_product=Ribosomal Proteins L2, C-terminal domain containing protein, putative | transcript_product=Ribosomal Proteins L2,	1	3	3	3	1	1	0	1	2	1	1	1	0	1	2	1	1	1	0	1	2	1	9.2	9.2	9.2	46711	411	411	0	64362	2.4	2.4	0	3.9	6.8	3.9	45250000	8303700	5141900	0	3784800	23624000	4395600	23
transcript=Tb427_050040600.1	transcript=Tb427_050040600.1	7	7	7	Tb427_050040600.1-p1 | transcript=Tb427_050040600.1 | gene=Tb427_050040600 | organism=Trypanosoma_brucei_Lister_strain_427_2018 | gene_product=Ribosomal protein L9, N-terminal domain containing protein, putative | transcript_product=Ribosomal protein L9, N	1	7	7	7	2	1	1	2	5	2	2	1	1	2	5	2	2	1	1	2	5	2	36.9	36.9	36.9	30982	263	263	0	82724	8.4	4.2	4.2	8.4	28.5	8.4	111560000	26388000	7490800	5573300	8921500	51452000	11731000	15
transcript=Tb427_050041000.1	transcript=Tb427_050041000.1	8	8	8	Tb427_050041000.1-p1 | transcript=Tb427_050041000.1 | gene=Tb427_050041000 | organism=Trypanosoma_brucei_Lister_strain_427_2018 | gene_product=Eukaryotic translation initiation factor eIF2A, putative | transcript_product=Eukaryotic translation initiation f	1	8	8	8	2	0	2	6	6	7	2	0	2	6	6	7	2	0	2	6	6	7	24.9	24.9	24.9	58019	527	527	0	20638	6.1	0	6.1	17.1	17.8	21.4	242880000	16414000	0	4846900	67231000	84584000	69804000	26
transcript=Tb427_050041600.1	transcript=Tb427_050041600.1	14	14	14	Tb427_050041600.1-p1 | transcript=Tb427_050041600.1 | gene=Tb427_050041600 | organism=Trypanosoma_brucei_Lister_strain_427_2018 | gene_product=AAA ATPase domain/RecF/RecN/SMC N terminal domain/AAA domain/SMC proteins Flexible Hinge Domain, putative | trans	1	14	14	14	2	5	2	1	11	0	2	5	2	1	11	0	2	5	2	1	11	0	11.8	11.8	11.8	136.44	1199	1199	0	16373	1.7	4.5	1.7	0.7	9.3	0	217260000	7615800	42246000	28323000	2896700	136180000	0	63
transcript=Tb427_050042000.1	transcript=Tb427_050042000.1	4	4	4	Tb427_050042000.1-p1 | transcript=Tb427_050042000.1 | gene=Tb427_050042000 | organism=Trypanosoma_brucei_Lister_strain_427_2018 | gene_product=hypothetical protein, conserved | transcript_product=hypothetical protein, conserved | location=Chr5_core_Tb427v1	1	4	4	4	0	0	1	2	2	1	0	0	1	2	2	1	0	0	1	2	2	1	11.8	11.8	11.8	47983	424	424	0	63967	0	0	2.6	6.8	6.6	2.6	47367000	0	0	0	13178000	27502000	6687600	27
transcript=Tb427_050042100.1	transcript=Tb427_050042100.1	2	2	2	Tb427_050042100.1-p1 | transcript=Tb427_050042100.1 | gene=Tb427_050042100 | organism=Trypanosoma_brucei_Lister_strain_427_2018 | gene_product=Synaptobrevin, putative | transcript_product=Synaptobrevin, putative | location=Chr5_core_Tb427v10:1173163-117381	1	2	2	2	0	0	0	0	1	2	0	0	0	0	1	2	0	0	0	0	1	2	14.8	14.8	14.8	24402	216	216	0	33035	0	0	0	0	5.1	14.8	15797000	0	0	0	0	8356900	7439700	12
transcript=Tb427_050042500.1	transcript=Tb427_050042500.1	2	2	2	Tb427_050042500.1-p1 | transcript=Tb427_050042500.1 | gene=Tb427_050042500 | organism=Trypanosoma_brucei_Lister_strain_427_2018 | gene_product=DEAD/DEAH box helicase/Helicase conserved C-terminal domain containing protein, putative | transcript_product=DEA	1	2	2	2	0	0	0	0	2	0	0	0	0	0	2	0	0	0	0	0	2	0	2.5	2.5	2.5	103.6	948	948	0.0061943	1983	0	0	0	0	2.5	0	4215200	0	0	0	0	4215200	0	47
transcript=Tb427_050042600.1	transcript=Tb427_050042600.1	16	16	16	Tb427_050042600.1-p1 | transcript=Tb427_050042600.1 | gene=Tb427_050042600 | organism=Trypanosoma_brucei_Lister_strain_427_2018 | gene_product=Adaptin N terminal region containing protein, putative | transcript_product=Adaptin N terminal region containing	1	16	16	16	5	5	3	2	12	1	5	5	3	2	12	1	5	5	3	2	12	1	16	16	16	125.48	1127	1127	0	25992	4.9	5.6	2.8	2	12.1	1.1	124250000	10197000	25912000	7929300	1931900	74946000	3336500	59
transcript=Tb427_050042900.1	transcript=Tb427_050042900.1	5	5	5	Tb427_050042900.1-p1 | transcript=Tb427_050042900.1 | gene=Tb427_050042900 | organism=Trypanosoma_brucei_Lister_strain_427_2018 | gene_product=hypothetical protein, conserved | transcript_product=hypothetical protein, conserved | location=Chr5_core_Tb427v1	1	5	5	5	1	2	1	2	5	3	1	2	1	2	5	3	1	2	1	2	5	3	28.1	28.1	28.1	30576	270	270	0	12348	4.4	8.9	4.4	8.9	28.1	13	152730000	3460600	16387000	5317600	9799000	101560000	16210000	13
transcript=Tb427_050044600.1	transcript=Tb427_050044600.1	63	63	63	Tb427_050044600.1-p1 | transcript=Tb427_050044600.1 | gene=Tb427_050044600 | organism=Trypanosoma_brucei_Lister_strain_427_2018 | gene_product=Carbamoyl-phosphate synthase small chain, CPSase domain/Glutamine amidotransferase class-I/Carbamoyl-phosphate sy	1	63	63	63	39	37	40	46	57	43	39	37	40	46	57	43	39	37	40	46	57	43	40.6	40.6	40.6	204	1833	1833	0	323.31	25	24.8	26	30.3	38.3	28.5	13991000000	2284300000	1981999999.9999998	2089799999.9999998	1303800000	4752300000	1578899999.9999998	86
transcript=Tb427_050044700.1	transcript=Tb427_050044700.1	17	17	17	Tb427_050044700.1-p1 | transcript=Tb427_050044700.1 | gene=Tb427_050044700 | organism=Trypanosoma_brucei_Lister_strain_427_2018 | gene_product=Orotidine 5-phosphate decarboxylase / HUMPS family/Phosphoribosyl transferase domain containing protein, putativ	1	17	17	17	6	4	4	8	10	13	6	4	4	8	10	13	6	4	4	8	10	13	39.1	39.1	39.1	49927	458	458	0	64209	14.6	10	11.1	22.5	23.1	35.6	994580000	101640000	66765000	48628000	74634000	314950000	387960000	21
transcript=Tb427_050044800.1	transcript=Tb427_050044800.1	14	14	14	Tb427_050044800.1-p1 | transcript=Tb427_050044800.1 | gene=Tb427_050044800 | organism=Trypanosoma_brucei_Lister_strain_427_2018 | gene_product=Aspartate/ornithine carbamoyltransferase, carbamoyl-P binding domain/Aspartate/ornithine carbamoyltransferase, As	1	14	14	14	8	5	8	10	9	11	8	5	8	10	9	11	8	5	8	10	9	11	46.8	46.8	46.8	35.91	327	327	0	75142	27.5	18.3	28.1	34.6	31.8	37.6	1287400000	234210000	54030000	188100000	182210000	306080000	322790000	21
transcript=Tb427_050044900.1	transcript=Tb427_050044900.1	3	3	3	Tb427_050044900.1-p1 | transcript=Tb427_050044900.1 | gene=Tb427_050044900 | organism=Trypanosoma_brucei_Lister_strain_427_2018 | gene_product=Dihydroorotate dehydrogenase, putative | transcript_product=Dihydroorotate dehydrogenase, putative | location=Chr	1	3	3	3	1	0	2	3	3	3	1	0	2	3	3	3	1	0	2	3	3	3	10.5	10.5	10.5	34155	313	313	0	10612	3.8	0	7.7	10.5	10.5	10.5	263030000	7188400	0	26961000	45056000	105620000	78199000	12
transcript=Tb427_050045100.1	transcript=Tb427_050045100.1	3	3	3	Tb427_050045100.1-p1 | transcript=Tb427_050045100.1 | gene=Tb427_050045100 | organism=Trypanosoma_brucei_Lister_strain_427_2018 | gene_product=XRN 5-3 exonuclease N-terminus, putative | transcript_product=XRN 5-3 exonuclease N-terminus, putative | loca	1	3	3	3	0	0	0	0	2	1	0	0	0	0	2	1	0	0	0	0	2	1	4.7	4.7	4.7	97962	890	890	0	32412	0	0	0	0	3.5	1.2	11371000	0	0	0	0	11066000	305510	32
transcript=Tb427_050045300.1	transcript=Tb427_050045300.1	2	2	2	Tb427_050045300.1-p1 | transcript=Tb427_050045300.1 | gene=Tb427_050045300 | organism=Trypanosoma_brucei_Lister_strain_427_2018 | gene_product=hypothetical protein, conserved | transcript_product=hypothetical protein, conserved | location=Chr5_core_Tb427v1	1	2	2	2	1	0	0	1	1	0	1	0	0	1	1	0	1	0	0	1	1	0	3.1	3.1	3.1	82107	731	731	0.0047133	20917	1.6	0	0	1.5	1.5	0	14134000	5176900	0	0	5307300	3649600	0	35
transcript=Tb427_050045700.1	transcript=Tb427_050045700.1	12	12	12	Tb427_050045700.1-p1 | transcript=Tb427_050045700.1 | gene=Tb427_050045700 | organism=Trypanosoma_brucei_Lister_strain_427_2018 | gene_product=Galactose oxidase, central domain/Kelch motif/Domain of unknown function (DUF4110), putative | transcript_product	1	12	12	12	3	1	2	11	4	7	3	1	2	11	4	7	3	1	2	11	4	7	24.9	24.9	24.9	83	744	744	0	59445	4.3	1.5	2.6	23.1	6.6	14.1	680100000	174650000	8983100	26650000	271370000	66815000	131630000	28
transcript=Tb427_050045900.1	transcript=Tb427_050045900.1	11	11	11	Tb427_050045900.1-p1 | transcript=Tb427_050045900.1 | gene=Tb427_050045900 | organism=Trypanosoma_brucei_Lister_strain_427_2018 | gene_product=Holliday junction DNA helicase RuvB P-loop domain/ATPase family associated with various cellular activities (AAA)	1	11	11	11	6	8	6	7	4	3	6	8	6	7	4	3	6	8	6	7	4	3	13	13	13	106.05	982	982	0	48452	8.8	10.6	7.9	8.6	5.5	4.2	265110000	51618000	57788000	55949000	39690000	42906000	17159000	32
transcript=Tb427_050046100.1	transcript=Tb427_050046100.1	3	3	3	Tb427_050046100.1-p1 | transcript=Tb427_050046100.1 | gene=Tb427_050046100 | organism=Trypanosoma_brucei_Lister_strain_427_2018 | gene_product=DEAD/DEAH box helicase/Helicase conserved C-terminal domain containing protein, putative | transcript_product=DEA	1	3	3	3	0	0	1	2	0	0	0	0	1	2	0	0	0	0	1	2	0	0	5.7	5.7	5.7	74904	671	671	0.0072216	18513	0	0	1.2	4.5	0	0	10713000	0	0	1378300	9334600	0	0	39
transcript=Tb427_050046500.1	transcript=Tb427_050046500.1	11	11	11	Tb427_050046500.1-p1 | transcript=Tb427_050046500.1 | gene=Tb427_050046500 | organism=Trypanosoma_brucei_Lister_strain_427_2018 | gene_product=Ribosomal proteins 50S-L15, 50S-L18e, 60S-L27A, putative | transcript_product=Ribosomal proteins 50S-L15, 50S-L18	1	11	11	11	3	4	1	5	10	6	3	4	1	5	10	6	3	4	1	5	10	6	37.4	37.4	37.4	43.71	374	374	0	15132	10.2	14.2	3.5	16.3	37.4	17.4	249970000	10062000	5760200	2322800	50222000	115680000	65927000	21
transcript=Tb427_050047200.1	transcript=Tb427_050047200.1	9	9	9	Tb427_050047200.1-p1 | transcript=Tb427_050047200.1 | gene=Tb427_050047200 | organism=Trypanosoma_brucei_Lister_strain_427_2018 | gene_product=LysM domain containing protein, putative | transcript_product=LysM domain containing protein, putative | location	1	9	9	9	1	3	3	2	8	2	1	3	3	2	8	2	1	3	3	2	8	2	15.2	15.2	15.2	94195	817	817	0	17918	2	6.2	5.4	3.7	14	4.3	141900000	2505800	17734000	18147000	8076100	84152000	11288000	45
transcript=Tb427_050047600.1	transcript=Tb427_050047600.1	3	3	3	Tb427_050047600.1-p1 | transcript=Tb427_050047600.1 | gene=Tb427_050047600 | organism=Trypanosoma_brucei_Lister_strain_427_2018 | gene_product=hypothetical protein, conserved | transcript_product=hypothetical protein, conserved | location=Chr5_core_Tb427v1	1	3	3	3	1	0	1	0	3	0	1	0	1	0	3	0	1	0	1	0	3	0	6.2	6.2	6.2	58197	533	533	0	61616	2.4	0	2.4	0	6.2	0	14503000	1372400	0	0	0	13131000	0	25
transcript=Tb427_050047800.1	transcript=Tb427_050047800.1	5	5	5	Tb427_050047800.1-p1 | transcript=Tb427_050047800.1 | gene=Tb427_050047800 | organism=Trypanosoma_brucei_Lister_strain_427_2018 | gene_product=WD domain, G-beta repeat, putative | transcript_product=WD domain, G-beta repeat, putative | location=Chr5_core_T	1	5	5	5	0	0	1	3	4	5	0	0	1	3	4	5	0	0	1	3	4	5	16.9	16.9	16.9	51082	480	480	0	16337	0	0	1.9	8.5	15	16.9	87871000	0	0	1642600	15131000	43250000	27848000	14
transcript=Tb427_050048000.1	transcript=Tb427_050048000.1	3	3	3	Tb427_050048000.1-p1 | transcript=Tb427_050048000.1 | gene=Tb427_050048000 | organism=Trypanosoma_brucei_Lister_strain_427_2018 | gene_product=hypothetical protein, conserved | transcript_product=hypothetical protein, conserved | location=Chr5_core_Tb427v1	1	3	3	3	0	0	0	0	3	2	0	0	0	0	3	2	0	0	0	0	3	2	18.8	18.8	18.8	22336	191	191	0	44687	0	0	0	0	18.8	13.6	28818000	0	0	0	0	19334000	9484100	11
transcript=Tb427_050048500.1;transcript=Tb427_050050100.1;transcript=Tb427_050050000.1;transcript=Tb427_050049900.1;transcript=Tb427_050049800.1;transcript=Tb427_050049700.1;transcript=Tb427_050049600.1;transcript=Tb427_050049500.1;transcript=Tb427_050049400.1;transcript=Tb427_050049300.1;transcript=Tb427_050049200.1;transcript=Tb427_050049100.1;transcript=Tb427_050049000.1;transcript=Tb427_05004…	transcript=Tb427_050048500.1;transcript=Tb427_050050100.1;transcript=Tb427_050050000.1;transcript=Tb427_050049900.1;transcript=Tb427_050049800.1;transcript=Tb427_050049700.1;transcript=Tb427_050049600.1;transcript=Tb427_050049500.1;transcript=Tb427_050049400.1;transcript=Tb427_050049300.1;transcript=Tb427_050049200.1;transcript=Tb427_050049100.1;transcript=Tb427_050049000.1;transcript=Tb427_05004…	3;3;3;3;3;3;3;3;3;3;3;3;3;3;3;3;3;1	3;3;3;3;3;3;3;3;3;3;3;3;3;3;3;3;3;1	3;3;3;3;3;3;3;3;3;3;3;3;3;3;3;3;3;1	Tb427_050048500.1-p1 | transcript=Tb427_050048500.1 | gene=Tb427_050048500 | organism=Trypanosoma_brucei_Lister_strain_427_2018 | gene_product=hypothetical protein, conserved | transcript_product=hypothetical protein, conserved | location=Chr5_core_Tb427v1	18	3	3	3	0	0	1	1	2	3	0	0	1	1	2	3	0	0	1	1	2	3	32	32	32	11142	100	100;100;100;100;100;100;100;100;100;100;100;100;100;100;100;100;100;100	0	63695	0	0	12	10	22	32	177460000	0	0	5748400	2187500	74270000	95250000	4
transcript=Tb427_050050500.1	transcript=Tb427_050050500.1	2	2	2	Tb427_050050500.1-p1 | transcript=Tb427_050050500.1 | gene=Tb427_050050500 | organism=Trypanosoma_brucei_Lister_strain_427_2018 | gene_product=Prolyl oligopeptidase, N-terminal beta-propeller domain/Prolyl oligopeptidase family, putative | transcript_produ	1	2	2	2	0	0	0	2	0	1	0	0	0	2	0	1	0	0	0	2	0	1	2	2	2	114.39	1028	1028	0.0072052	18196	0	0	0	2	0	1.3	6666900	0	0	0	3403100	0	3263800	45
transcript=Tb427_050050600.1	transcript=Tb427_050050600.1	7	7	7	Tb427_050050600.1-p1 | transcript=Tb427_050050600.1 | gene=Tb427_050050600 | organism=Trypanosoma_brucei_Lister_strain_427_2018 | gene_product=Ferrous iron transport protein B/50S ribosome-binding GTPase, putative | transcript_product=Ferrous iron transpor	1	7	7	7	2	1	0	7	4	4	2	1	0	7	4	4	2	1	0	7	4	4	8.8	8.8	8.8	91434	814	814	0	89503	3.2	1.4	0	8.8	5.3	5.3	119260000	4653800	1659800	0	52149000	31278000	29523000	38
transcript=Tb427_050050700.1	transcript=Tb427_050050700.1	2	2	2	Tb427_050050700.1-p1 | transcript=Tb427_050050700.1 | gene=Tb427_050050700 | organism=Trypanosoma_brucei_Lister_strain_427_2018 | gene_product=Fip1 motif containing protein, putative | transcript_product=Fip1 motif containing protein, putative | location=C	1	2	2	2	1	1	1	0	1	0	1	1	1	0	1	0	1	1	1	0	1	0	11.4	11.4	11.4	31183	281	281	0	62156	3.9	7.5	3.9	0	7.5	0	26459000	12023000	1679500	4752000	0	8004600	0	8
transcript=Tb427_050050800.1	transcript=Tb427_050050800.1	13	13	13	Tb427_050050800.1-p1 | transcript=Tb427_050050800.1 | gene=Tb427_050050800 | organism=Trypanosoma_brucei_Lister_strain_427_2018 | gene_product=Biotin-requiring enzyme/e3 binding domain/2-oxoacid dehydrogenases acyltransferase (catalytic domain), putative |	1	13	13	13	8	5	6	12	9	8	8	5	6	12	9	8	8	5	6	12	9	8	26.7	26.7	26.7	47543	439	439	0	36767	18.2	11.4	14.4	26.7	21	16.2	925290000	86425000	60900000	45927000	317630000	291220000	123180000	23
transcript=Tb427_050051200.1	transcript=Tb427_050051200.1	20	20	20	Tb427_050051200.1-p1 | transcript=Tb427_050051200.1 | gene=Tb427_050051200 | organism=Trypanosoma_brucei_Lister_strain_427_2018 | gene_product=Plus-3 domain/Calcineurin-like phosphoesterase, putative | transcript_product=Plus-3 domain/Calcineurin-like phos	1	20	20	20	15	14	13	17	17	19	15	14	13	17	17	19	15	14	13	17	17	19	42.5	42.5	42.5	71356	636	636	0	259.93	30.8	30.8	28.6	34.3	37.6	41	2699800000	263710000	359980000	224830000	436040000	776480000	638780000	32
transcript=Tb427_050051500.1	transcript=Tb427_050051500.1	3	3	3	Tb427_050051500.1-p1 | transcript=Tb427_050051500.1 | gene=Tb427_050051500 | organism=Trypanosoma_brucei_Lister_strain_427_2018 | gene_product=Rrp15p, putative | transcript_product=Rrp15p, putative | location=Chr5_core_Tb427v10:1369924-1370580(-) | protein	1	3	3	3	0	0	0	1	3	1	0	0	0	1	3	1	0	0	0	1	3	1	22.9	22.9	22.9	23607	218	218	0.00083126	25746	0	0	0	5	22.9	5	43953000	0	0	0	3704000	34667000	5581800	10
transcript=Tb427_050051600.1	transcript=Tb427_050051600.1	30	30	30	Tb427_050051600.1-p1 | transcript=Tb427_050051600.1 | gene=Tb427_050051600 | organism=Trypanosoma_brucei_Lister_strain_427_2018 | gene_product=DEAD/DEAH box helicase/Helicase conserved C-terminal domain/GUCT (NUC152) domain containing protein, putative | t	1	30	30	30	11	14	14	22	21	23	11	14	14	22	21	23	11	14	14	22	21	23	46.2	46.2	46.2	68713	632	632	0	143.61	19.1	24.7	23.1	37.3	37.3	41.9	5892099999.999999	432000000	860090000	568230000	1071499999.9999999	1332500000	1627799999.9999998	38
transcript=Tb427_050051900.1	transcript=Tb427_050051900.1	4	4	4	Tb427_050051900.1-p1 | transcript=Tb427_050051900.1 | gene=Tb427_050051900 | organism=Trypanosoma_brucei_Lister_strain_427_2018 | gene_product=hypothetical protein, conserved | transcript_product=hypothetical protein, conserved | location=Chr5_core_Tb427v1	1	4	4	4	0	0	0	0	4	2	0	0	0	0	4	2	0	0	0	0	4	2	31.4	31.4	31.4	18603	169	169	0	88614	0	0	0	0	31.4	14.2	55074000	0	0	0	0	42510000	12564000	10
transcript=Tb427_050052000.1	transcript=Tb427_050052000.1	25	25	25	Tb427_050052000.1-p1 | transcript=Tb427_050052000.1 | gene=Tb427_050052000 | organism=Trypanosoma_brucei_Lister_strain_427_2018 | gene_product=Major Vault Protein repeat domain/Major Vault Protein Repeat domain/Shoulder domain containing protein, putative	1	25	25	25	5	4	6	14	20	15	5	4	6	14	20	15	5	4	6	14	20	15	32.1	32.1	32.1	94086	838	838	0	73135	6.8	5.5	7.8	19.1	28.8	20.8	1646199999.9999998	78520000	66491000	105920000	281670000	720780000	392840000	50
transcript=Tb427_050052400.1	transcript=Tb427_050052400.1	8	8	8	Tb427_050052400.1-p1 | transcript=Tb427_050052400.1 | gene=Tb427_050052400 | organism=Trypanosoma_brucei_Lister_strain_427_2018 | gene_product=ADP-ribosylation factor family/Signal recognition particle receptor beta subunit/50S ribosome-binding GTPase/Ras	1	8	8	8	0	0	3	4	6	7	0	0	3	4	6	7	0	0	3	4	6	7	55.7	55.7	55.7	21771	194	194	0	108.79	0	0	20.6	26.3	35.1	51	1012999999.9999999	0	0	32816000	54035000	393840000	532300000	11
transcript=Tb427_050053000.1	transcript=Tb427_050053000.1	13	13	13	Tb427_050053000.1-p1 | transcript=Tb427_050053000.1 | gene=Tb427_050053000 | organism=Trypanosoma_brucei_Lister_strain_427_2018 | gene_product=Amidohydrolase family, putative | transcript_product=Amidohydrolase family, putative | location=Chr5_core_Tb427v1	1	13	13	13	2	4	6	6	11	10	2	4	6	6	11	10	2	4	6	6	11	10	29.3	29.3	29.3	55291	516	516	0	80058	5.2	10.9	16.7	15.3	27.7	26.4	400700000	17494000	21203000	34613000	42898000	171870000	112620000	28
transcript=Tb427_060007900.1	transcript=Tb427_060007900.1	15	14	14	Tb427_060007900.1-p1 | transcript=Tb427_060007900.1 | gene=Tb427_060007900 | organism=Trypanosoma_brucei_Lister_strain_427_2018 | gene_product=Peptidase family M20/M25/M40, putative | transcript_product=Peptidase family M20/M25/M40, putative | location=Chr	1	15	14	14	3	0	10	8	8	9	3	0	10	7	7	8	3	0	10	7	7	8	40.4	38.7	38.7	52185	475	475	0	64452	8	0	27.2	21.7	24.2	27.4	512390000	9242900	0	94254000	84754000	142110000	182020000	26
transcript=Tb427_060009000.1	transcript=Tb427_060009000.1	1	1	1	Tb427_060009000.1-p1 | transcript=Tb427_060009000.1 | gene=Tb427_060009000 | organism=Trypanosoma_brucei_Lister_strain_427_2018 | gene_product=Papain family cysteine protease, putative | transcript_product=Papain family cysteine protease, putative | locati	1	1	1	1	0	0	0	0	1	1	0	0	0	0	1	1	0	0	0	0	1	1	4.4	4.4	4.4	37223	340	340	0	12486	0	0	0	0	4.4	4.4	5675300	0	0	0	0	3420900	2254400	11
transcript=Tb427_060009700.1	transcript=Tb427_060009700.1	11	11	11	Tb427_060009700.1-p1 | transcript=Tb427_060009700.1 | gene=Tb427_060009700 | organism=Trypanosoma_brucei_Lister_strain_427_2018 | gene_product=hypothetical protein, conserved | transcript_product=hypothetical protein, conserved | location=Chr6_core_Tb427v1	1	11	11	11	0	0	0	8	8	10	0	0	0	8	8	10	0	0	0	8	8	10	19.2	19.2	19.2	78877	730	730	0	29171	0	0	0	13	15.1	16.3	345030000	0	0	0	90223000	114270000	140530000	33
transcript=Tb427_060009800.1	transcript=Tb427_060009800.1	5	5	5	Tb427_060009800.1-p1 | transcript=Tb427_060009800.1 | gene=Tb427_060009800 | organism=Trypanosoma_brucei_Lister_strain_427_2018 | gene_product=Calcineurin-like phosphoesterase, putative | transcript_product=Calcineurin-like phosphoesterase, putative | loca	1	5	5	5	0	0	1	3	4	2	0	0	1	3	4	2	0	0	1	3	4	2	9.7	9.7	9.7	79193	735	735	0	10934	0	0	2	5.9	7.6	4.1	46172000	0	0	1944000	5149400	22863000	16216000	39
transcript=Tb427_060010100.1	transcript=Tb427_060010100.1	7	7	7	Tb427_060010100.1-p1 | transcript=Tb427_060010100.1 | gene=Tb427_060010100 | organism=Trypanosoma_brucei_Lister_strain_427_2018 | gene_product=3 exoribonuclease family, domain 2, putative | transcript_product=3 exoribonuclease family, domain 2, putative	1	7	7	7	1	1	1	5	3	7	1	1	1	5	3	7	1	1	1	5	3	7	21.5	21.5	21.5	38.78	363	363	0	11812	2.2	2.2	2.2	14.6	9.1	21.5	484190000	3859500	2927900	8003200	97090000	82472000	289840000	16
transcript=Tb427_060010400.1	transcript=Tb427_060010400.1	37	37	37	Tb427_060010400.1-p1 | transcript=Tb427_060010400.1 | gene=Tb427_060010400 | organism=Trypanosoma_brucei_Lister_strain_427_2018 | gene_product=tRNA synthetases class II (A)/Threonyl and Alanyl tRNA synthetase second additional domain containing protein, pu	1	37	37	37	19	19	24	23	26	25	19	19	24	23	26	25	19	19	24	23	26	25	43.6	43.6	43.6	105.91	966	966	0	323.31	27.4	26.5	31.1	27.5	31.3	29.6	3627299999.9999995	451990000	439580000	634070000	403680000	978320000	719660000	58
transcript=Tb427_060010600.1;transcript=Tb427_110127800.1	transcript=Tb427_060010600.1;transcript=Tb427_110127800.1	10;9	10;9	10;9	Tb427_060010600.1-p1 | transcript=Tb427_060010600.1 | gene=Tb427_060010600 | organism=Trypanosoma_brucei_Lister_strain_427_2018 | gene_product=Ribosomal protein L14, putative | transcript_product=Ribosomal protein L14, putative | location=Chr6_core_Tb427v1	2	10	10	10	3	2	6	7	9	8	3	2	6	7	9	8	3	2	6	7	9	8	41.8	41.8	41.8	21444	189	189;189	0	43116	16.9	11.6	25.9	30.7	41.8	34.4	5136900000	30588000	22921000	409370000	459980000	2649400000	1564599999.9999998	8
transcript=Tb427_060010700.1	transcript=Tb427_060010700.1	3	3	3	Tb427_060010700.1-p1 | transcript=Tb427_060010700.1 | gene=Tb427_060010700 | organism=Trypanosoma_brucei_Lister_strain_427_2018 | gene_product=hypothetical protein, conserved | transcript_product=hypothetical protein, conserved | location=Chr6_core_Tb427v1	1	3	3	3	2	2	2	1	2	1	2	2	2	1	2	1	2	2	2	1	2	1	6.9	6.9	6.9	65275	594	594	0	36267	3	3	3	1.3	5.2	1.3	52017000	9712800	13727000	5858000	3285200	12890000	6544000	15
transcript=Tb427_060010800.1	transcript=Tb427_060010800.1	12	12	12	Tb427_060010800.1-p1 | transcript=Tb427_060010800.1 | gene=Tb427_060010800 | organism=Trypanosoma_brucei_Lister_strain_427_2018 | gene_product=R3H domain/DEAD/DEAH box helicase/Helicase conserved C-terminal domain/Helicase associated domain (HA2), putative	1	12	12	12	2	2	0	4	9	3	2	2	0	4	9	3	2	2	0	4	9	3	11.7	11.7	11.7	139.13	1251	1251	0	15.13	2.2	2.2	0	3.6	8.6	2.9	115300000	2902300	9048400	0	7833300	86425000	9095500	70
transcript=Tb427_060011800.1	transcript=Tb427_060011800.1	4	4	4	Tb427_060011800.1-p1 | transcript=Tb427_060011800.1 | gene=Tb427_060011800 | organism=Trypanosoma_brucei_Lister_strain_427_2018 | gene_product=Glutathione S-transferase, N-terminal domain containing protein, putative | transcript_product=Glutathione S-tran	1	4	4	4	0	0	0	1	1	4	0	0	0	1	1	4	0	0	0	1	1	4	16.5	16.5	16.5	38147	351	351	0	70741	0	0	0	3.4	3.4	16.5	32187000	0	0	0	1299300	3964100	26924000	15
transcript=Tb427_060011900.1	transcript=Tb427_060011900.1	5	5	5	Tb427_060011900.1-p1 | transcript=Tb427_060011900.1 | gene=Tb427_060011900 | organism=Trypanosoma_brucei_Lister_strain_427_2018 | gene_product=NOT2 / NOT3 / NOT5 family, putative | transcript_product=NOT2 / NOT3 / NOT5 family, putative | location=Chr6_core	1	5	5	5	3	2	3	5	4	4	3	2	3	5	4	4	3	2	3	5	4	4	22.7	22.7	22.7	37382	330	330	0	67457	10.9	7.6	12.1	22.7	15.5	15.5	786380000	79009000	78689000	90486000	116100000	245450000	176640000	8
transcript=Tb427_060012900.1	transcript=Tb427_060012900.1	26	26	26	Tb427_060012900.1-p1 | transcript=Tb427_060012900.1 | gene=Tb427_060012900 | organism=Trypanosoma_brucei_Lister_strain_427_2018 | gene_product=tRNA synthetases class I (C) catalytic domain containing protein, putative | transcript_product=tRNA synthetases	1	26	26	26	10	5	14	18	22	18	10	5	14	18	22	18	10	5	14	18	22	18	33.8	33.8	33.8	89466	785	785	0	175.14	13.4	7.5	18	24.5	28.4	25.2	2024899999.9999998	188550000	71047000	230000000	340490000	638220000	556550000	41
transcript=Tb427_060013300.1;transcript=Tb427_060013200.1;transcript=Tb427_060013000.1	transcript=Tb427_060013300.1;transcript=Tb427_060013200.1;transcript=Tb427_060013000.1	3;3;3	1;1;1	1;1;1	Tb427_060013300.1-p1 | transcript=Tb427_060013300.1 | gene=Tb427_060013300 | organism=Trypanosoma_brucei_Lister_strain_427_2018 | gene_product=Cathepsin propeptide inhibitor domain (I29)/Papain family cysteine protease/Protein of unknown function (DUF3586)	3	3	1	1	1	1	1	2	2	3	0	0	0	0	0	1	0	0	0	0	0	1	8.2	3.3	3.3	48361	449	449;450;450	0.0078977	17906	3.1	3.1	3.1	4.9	4.9	8.2	2497600	0	0	0	0	0	2497600	10
transcript=Tb427_060014200.1;transcript=Tb427_060014100.1;transcript=Tb427_060014000.1;transcript=Tb427_060013900.1;transcript=Tb427_060013800.1;transcript=Tb427_060013500.1;transcript=Tb427_060013400.1;transcript=Tb427_060013700.1;transcript=Tb427_060013600.1	transcript=Tb427_060014200.1;transcript=Tb427_060014100.1;transcript=Tb427_060014000.1;transcript=Tb427_060013900.1;transcript=Tb427_060013800.1;transcript=Tb427_060013500.1;transcript=Tb427_060013400.1;transcript=Tb427_060013700.1;transcript=Tb427_060013600.1	3;3;3;3;3;3;3;3;3	3;3;3;3;3;3;3;3;3	1;1;1;1;1;1;1;1;1	Tb427_060014200.1-p1 | transcript=Tb427_060014200.1 | gene=Tb427_060014200 | organism=Trypanosoma_brucei_Lister_strain_427_2018 | gene_product=Cathepsin propeptide inhibitor domain (I29)/Papain family cysteine protease/Protein of unknown function (DUF3586)	9	3	3	1	2	1	2	3	3	3	2	1	2	3	3	3	1	0	1	1	1	1	8.2	8.2	3.3	48346	449	449;449;449;449;449;449;449;450;450	0	62708	6.5	3.1	6.5	8.2	8.2	8.2	687530000	30029000	17285000	23000000	120180000	189910000	307130000	10
transcript=Tb427_060014400.1	transcript=Tb427_060014400.1	7	7	7	Tb427_060014400.1-p1 | transcript=Tb427_060014400.1 | gene=Tb427_060014400 | organism=Trypanosoma_brucei_Lister_strain_427_2018 | gene_product=Metallo-beta-lactamase superfamily/Hydroxyacylglutathione hydrolase C-terminus, putative | transcript_product=Met	1	7	7	7	1	1	3	4	3	4	1	1	3	4	3	4	1	1	3	4	3	4	37.5	37.5	37.5	32449	296	296	0	21829	5.1	5.1	16.2	20.3	15.2	23	183690000	21715000	15712000	13222000	31792000	39440000	61808000	15
transcript=Tb427_060014500.1	transcript=Tb427_060014500.1	17	15	15	Tb427_060014500.1-p1 | transcript=Tb427_060014500.1 | gene=Tb427_060014500 | organism=Trypanosoma_brucei_Lister_strain_427_2018 | gene_product=Proteasomal ATPase OB C-terminal domain/AAA domain (dynein-related subfamily)/AAA domain (Cdc48 subfamily)/ATPase	1	17	15	15	7	7	5	7	14	10	5	5	4	5	12	8	5	5	4	5	12	8	52.1	47.4	47.4	44859	403	403	0	93565	22.6	25.8	19.6	22.1	43.2	35.7	869900000	105350000	124510000	44627000	78151000	399740000	117520000	24
transcript=Tb427_060015500.1	transcript=Tb427_060015500.1	6	6	6	Tb427_060015500.1-p1 | transcript=Tb427_060015500.1 | gene=Tb427_060015500 | organism=Trypanosoma_brucei_Lister_strain_427_2018 | gene_product=Plus-3 domain/Zinc finger, C3HC4 type (RING finger) containing protein, putative | transcript_product=Plus-3 doma	1	6	6	6	4	1	2	4	5	3	4	1	2	4	5	3	4	1	2	4	5	3	20.1	20.1	20.1	34601	294	294	0	22561	13.3	3.4	6.1	14.3	16	9.9	335480000	80039000	35330000	19601000	51805000	92970000	55732000	14
transcript=Tb427_060015600.1	transcript=Tb427_060015600.1	6	6	6	Tb427_060015600.1-p1 | transcript=Tb427_060015600.1 | gene=Tb427_060015600 | organism=Trypanosoma_brucei_Lister_strain_427_2018 | gene_product=hypothetical protein, conserved | transcript_product=hypothetical protein, conserved | location=Chr6_core_Tb427v1	1	6	6	6	2	3	0	3	4	3	2	3	0	3	4	3	2	3	0	3	4	3	14.7	14.7	14.7	52893	468	468	0	96363	6.6	9.2	0	9.4	8.3	5.8	152650000	8025800	18139000	0	18662000	63575000	44253000	21
transcript=Tb427_060016100.1	transcript=Tb427_060016100.1	5	5	5	Tb427_060016100.1-p1 | transcript=Tb427_060016100.1 | gene=Tb427_060016100 | organism=Trypanosoma_brucei_Lister_strain_427_2018 | gene_product=Mitochondrial ribosomal death-associated protein 3, putative | transcript_product=Mitochondrial ribosomal death-a	1	5	5	5	2	1	1	1	5	3	2	1	1	1	5	3	2	1	1	1	5	3	11	11	11	56971	498	498	0	82453	4.2	2	2	2	11	6.4	111310000	16492000	17129000	10285000	7373400	39328000	20702000	26
transcript=Tb427_060016200.1	transcript=Tb427_060016200.1	4	4	4	Tb427_060016200.1-p1 | transcript=Tb427_060016200.1 | gene=Tb427_060016200 | organism=Trypanosoma_brucei_Lister_strain_427_2018 | gene_product=Proteasome subunit, putative | transcript_product=Proteasome subunit, putative | location=Chr6_core_Tb427v10:3677	1	4	4	4	2	2	3	1	3	2	2	2	3	1	3	2	2	2	3	1	3	2	22.7	22.7	22.7	30441	282	282	0	14802	9.2	9.2	12.8	5.7	19.1	9.2	282560000	25047000	16995000	51405000	27296000	73753000	88063000	10
transcript=Tb427_060016300.1	transcript=Tb427_060016300.1	1	1	1	Tb427_060016300.1-p1 | transcript=Tb427_060016300.1 | gene=Tb427_060016300 | organism=Trypanosoma_brucei_Lister_strain_427_2018 | gene_product=PITH domain containing protein, putative | transcript_product=PITH domain containing protein, putative | location	1	1	1	1	0	0	0	0	0	1	0	0	0	0	0	1	0	0	0	0	0	1	7.9	7.9	7.9	23715	215	215	0.00042463	27678	0	0	0	0	0	7.9	4064300	0	0	0	0	0	4064300	8
transcript=Tb427_060016400.1	transcript=Tb427_060016400.1	3	3	3	Tb427_060016400.1-p1 | transcript=Tb427_060016400.1 | gene=Tb427_060016400 | organism=Trypanosoma_brucei_Lister_strain_427_2018 | gene_product=Initiation factor 2 subunit family, putative | transcript_product=Initiation factor 2 subunit family, putative |	1	3	3	3	1	1	0	2	3	3	1	1	0	2	3	3	1	1	0	2	3	3	9.4	9.4	9.4	33095	299	299	0	51555	3	3	0	6.4	9.4	9.4	115850000	2505600	2221600	0	27462000	56973000	26685000	16
transcript=Tb427_060016500.1	transcript=Tb427_060016500.1	6	6	6	Tb427_060016500.1-p1 | transcript=Tb427_060016500.1 | gene=Tb427_060016500 | organism=Trypanosoma_brucei_Lister_strain_427_2018 | gene_product=hypothetical protein, conserved | transcript_product=hypothetical protein, conserved | location=Chr6_core_Tb427v1	1	6	6	6	1	0	5	1	6	2	1	0	5	1	6	2	1	0	5	1	6	2	7.5	7.5	7.5	100.53	899	899	0	29661	0.9	0	6.6	1.6	7.5	3.2	92692000	2192500	0	37616000	6668800	33092000	13123000	55
transcript=Tb427_060017000.1	transcript=Tb427_060017000.1	6	6	6	Tb427_060017000.1-p1 | transcript=Tb427_060017000.1 | gene=Tb427_060017000 | organism=Trypanosoma_brucei_Lister_strain_427_2018 | gene_product=hypothetical protein, conserved | transcript_product=hypothetical protein, conserved | location=Chr6_core_Tb427v1	1	6	6	6	0	0	0	3	4	5	0	0	0	3	4	5	0	0	0	3	4	5	29.3	29.3	29.3	27154	229	229	0	13443	0	0	0	15.7	19.7	24.9	114730000	0	0	0	20009000	37364000	57358000	17
transcript=Tb427_060017200.1	transcript=Tb427_060017200.1	6	6	6	Tb427_060017200.1-p1 | transcript=Tb427_060017200.1 | gene=Tb427_060017200 | organism=Trypanosoma_brucei_Lister_strain_427_2018 | gene_product=MATH domain containing protein, putative | transcript_product=MATH domain containing protein, putative | location	1	6	6	6	0	0	2	1	6	3	0	0	2	1	6	3	0	0	2	1	6	3	8.2	8.2	8.2	87828	769	769	0	18211	0	0	2.5	1.4	8.2	3.5	89440000	0	0	2537800	3391400	76868000	6642800	39
transcript=Tb427_060017300.1	transcript=Tb427_060017300.1	8	8	8	Tb427_060017300.1-p1 | transcript=Tb427_060017300.1 | gene=Tb427_060017300 | organism=Trypanosoma_brucei_Lister_strain_427_2018 | gene_product=hypothetical protein, conserved | transcript_product=hypothetical protein, conserved | location=Chr6_core_Tb427v1	1	8	8	8	5	2	2	5	7	7	5	2	2	5	7	7	5	2	2	5	7	7	40.3	40.3	40.3	30026	258	258	0	15156	23.6	8.9	9.7	21.7	31	36.4	201480000	28931000	9550200	11740000	30523000	73280000	47455000	15
[truncated: 1,981 more rows]
[truncated: 42 more columns]

## Sheet: Filtered
Fasta headers	Score	Sequence coverage TbGFP_protA_IP1 [%]	Sequence coverage TbGFP_protA_IP2 [%]	Sequence coverage TbGFP_protA_IP3 [%]	Sequence coverage TbPNO1_IP1 [%]	Sequence coverage TbPNO1_IP2 [%]	Sequence coverage TbPNO1_IP3 [%]	LFQ intensity TbGFP_protA_IP1	LFQ intensity TbGFP_protA_IP2	LFQ intensity TbGFP_protA_IP3	LFQ intensity TbPNO1_IP1	LFQ intensity TbPNO1_IP2	LFQ intensity TbPNO1_IP3	MS/MS count TbGFP_protA_IP1	MS/MS count TbGFP_protA_IP2	MS/MS count TbGFP_protA_IP3	MS/MS count TbPNO1_IP1	MS/MS count TbPNO1_IP2	MS/MS count TbPNO1_IP3
[truncated: 373 more rows]

[truncated: 1 more sheets: Statistically enriched]
